# Supplementary material for: Role of uL3 in the Crosstalk between Nucleolar Stress and Autophagy in Colon Cancer Cells
Source: Int J Mol Sci. 2020 Mar 20;21(6):2143. doi: 10.3390/ijms21062143 (PMC7139652; doi:10.3390/ijms21062143)
Supplement: Supplementary file 1 [file ijms-21-02143-s001.zip]

Archive with 11 entries (10 files):
- Supplementary Materials/
- Supplementary Materials/Tables S1-S4.xlsx
- __MACOSX/Supplementary Materials/._Tables S1-S4.xlsx
- Supplementary Materials/.DS_Store
- __MACOSX/Supplementary Materials/._.DS_Store
- Supplementary Materials/Tables S9-S10.xlsx
- __MACOSX/Supplementary Materials/._Tables S9-S10.xlsx
- Supplementary Materials/Figures S1-S9.pdf
- __MACOSX/Supplementary Materials/._Figures S1-S9.pdf
- Supplementary Materials/Tables S5-S8.xlsx
- __MACOSX/Supplementary Materials/._Tables S5-S8.xlsx
