# Supplementary material for: Role of uL3 in the Crosstalk between Nucleolar Stress and Autophagy in Colon Cancer Cells
Source: Int J Mol Sci. 2020 Mar 20;21(6):2143. doi: 10.3390/ijms21062143 (PMC7139652; doi:10.3390/ijms21062143)
Supplement: Supplementary file 1 [file ijms-21-02143-s001.zip › Supplementary Materials/Tables S1-S4.xlsx]

## Sheet: Table S1
Supplementary Table 1. List of Differentially Expressed Gene from RNA-Seq analysis results of HCT 116p53-/- treated with Act D vs untreated.
Gene Information		RNAseq Results
HGNC_symbol	EnsemblID	logFC	FDR
ENSG00000118231	CRYGD	6.31212	3.19431e-22
ENSG00000284057		5.72902	7.77062e-09
ENSG00000276076	CRYAA2	5.72128	3.19191e-12
ENSG00000168582	CRYGA	5.5761	3.16249e-11
ENSG00000234964	FABP5P7	5.33451	0.0449164
ENSG00000108255	CRYBA1	5.24716	4.71444e-22
ENSG00000163499	CRYBA2	5.13994	3.99476e-10
ENSG00000174028	FAM3C2	5.12895	0.00103787
ENSG00000163638	ADAMTS9	5.009	0.000334121
ENSG00000279602		5.00412	0.00041466
ENSG00000229150	CRYGEP	4.80304	2.84077e-13
ENSG00000125798	FOXA2	4.60752	0.00244057
ENSG00000196205	EEF1A1P5	4.53623	5.03877e-05
ENSG00000182187	CRYGB	4.47196	1.21825e-10
ENSG00000287515		4.45686	0.0143475
ENSG00000151376	ME3	4.44284	0.00445681
ENSG00000143416	SELENBP1	4.44153	0.00456984
ENSG00000285304		4.36668	7.16179e-06
ENSG00000139329	LUM	4.10113	0.0150102
ENSG00000227507	LTB	4.05035	0.016049
ENSG00000100314	CABP7	4.03977	0.0203037
ENSG00000100053	CRYBB3	3.99218	8.82217e-08
ENSG00000109846	CRYAB	3.97648	2.80961e-14
ENSG00000160182	TFF1	3.80352	0.0312305
ENSG00000235655	H3F3AP4	3.70464	0.0155109
ENSG00000170323	FABP4	3.59919	8.61322e-37
ENSG00000134873	CLDN10	3.5852	0.000487359
ENSG00000100628	ASB2	3.55175	0.00122361
ENSG00000148677	ANKRD1	3.52311	0.000149441
ENSG00000269897	COMMD3-BMI1	3.49714	0.0351381
ENSG00000078401	EDN1	3.48861	0.00235001
ENSG00000176302	FOXR1	3.46316	1.93717e-05
ENSG00000257524		3.37803	2.1256e-13
ENSG00000224578	HNRNPA1P48	3.24373	0.00541299
ENSG00000274049	INO80B-WBP1	3.23513	0.0449164
ENSG00000007038	PRSS21	3.0376	0.000873811
ENSG00000170577	SIX2	3.01581	0.010237
ENSG00000090104	RGS1	2.97798	0.0142123
ENSG00000106541	AGR2	2.95377	0.00129202
ENSG00000117707	PROX1	2.90389	0.0196563
ENSG00000258512	LINC00239	2.85362	0.0320607
ENSG00000136274	NACAD	2.85282	0.0245404
ENSG00000176907	TCIM	2.83346	0.0246746
ENSG00000196366	C9orf163	2.82018	1.63364e-05
ENSG00000188729	OSTN	2.74312	4.5636e-09
ENSG00000244752	CRYBB2	2.71711	2.10603e-06
ENSG00000261693		2.62009	4.28217e-07
ENSG00000284431		2.5906	0.00968513
ENSG00000136859	ANGPTL2	2.57862	0.0330207
ENSG00000164669	INTS4P1	2.54363	0.0444946
ENSG00000173110	HSPA6	2.49624	1.14036e-07
ENSG00000172465	TCEAL1	2.48754	0.0236348
ENSG00000261069		2.46449	0.017306
ENSG00000222009	BTBD19	2.4406	6.93348e-13
ENSG00000184923	NUTM2A	2.43955	0.00612246
ENSG00000178498	DTX3	2.36997	0.0073056
ENSG00000136155	SCEL	2.33491	0.0449203
ENSG00000187772	LIN28B	2.31636	0.00293901
ENSG00000286996		2.27171	4.4082e-05
ENSG00000108771	DHX58	2.15611	0.000390714
ENSG00000141753	IGFBP4	2.15597	0.00244988
ENSG00000260743		2.15189	5.34739e-05
ENSG00000285000		2.15091	0.00809942
ENSG00000180730	SHISA2	2.13541	0.00363198
ENSG00000087494	PTHLH	2.09512	0.004437
ENSG00000104490	NCALD	2.09029	0.00238131
ENSG00000276345		2.08857	0.000198781
ENSG00000188060	RAB42	2.07814	0.0334292
ENSG00000163347	CLDN1	2.07539	0.0245513
ENSG00000260193	LINC02846	2.07264	0.000439416
ENSG00000161509	GRIN2C	2.05714	3.14031e-16
ENSG00000116132	PRRX1	2.04928	0.00273533
ENSG00000172638	EFEMP2	2.02113	1.57792e-05
ENSG00000284837		2.01426	0.00893999
ENSG00000279568		2.01198	0.00062366
ENSG00000010295	IFFO1	1.99593	0.00192876
ENSG00000169252	ADRB2	1.99586	0.0203766
ENSG00000215915	ATAD3C	1.98895	0.000592106
ENSG00000147437	GNRH1	1.97121	0.000156401
ENSG00000106624	AEBP1	1.93171	7.19161e-05
ENSG00000284922		1.92091	0.0454602
ENSG00000159388	BTG2	1.91647	6.94986e-36
ENSG00000260342		1.89888	0.00239635
ENSG00000143387	CTSK	1.88122	0.00365721
ENSG00000120708	TGFBI	1.87434	1.22545e-26
ENSG00000259112	NDUFC2-KCTD14	1.87374	0.00838885
ENSG00000276232		1.86817	9.24102e-15
ENSG00000279873	LINC01126	1.85368	0.00485208
ENSG00000187796	CARD9	1.85127	2.66674e-09
ENSG00000159228	CBR1	1.84436	0.00145992
ENSG00000286019	NOTCH2NLB	1.8263	0.0495491
ENSG00000228049	POLR2J2	1.82186	0.00346493
ENSG00000138795	LEF1	1.81648	0.00556407
ENSG00000213433	RPLP1P6	1.8137	0.0316489
ENSG00000139209	SLC38A4	1.81197	0.0428994
ENSG00000085465	OVGP1	1.81053	1.33859e-08
ENSG00000124762	CDKN1A	1.77632	9.89388e-93
ENSG00000268903		1.75094	0.0150943
ENSG00000111801	BTN3A3	1.74514	0.0178726
ENSG00000272449		1.74513	0.0342251
ENSG00000182308	DCAF4L1	1.74318	4.8188e-05
ENSG00000118194	TNNT2	1.72953	0.0015231
ENSG00000261067		1.72531	0.00538166
ENSG00000156509	FBXO43	1.71946	0.0404647
ENSG00000178623	GPR35	1.71703	0.00335253
ENSG00000253882		1.70424	0.0216387
ENSG00000277075	HIST1H2AE	1.70146	0.00858164
ENSG00000101203	COL20A1	1.674	0.023387
ENSG00000261794	GOLGA8H	1.66617	0.00235001
ENSG00000186594	MIR22HG	1.66493	5.06771e-26
ENSG00000225840		1.66441	0.00566401
ENSG00000183508	TENT5C	1.65986	3.36024e-19
ENSG00000143217	NECTIN4	1.64689	1.69884e-09
ENSG00000280152		1.64047	1.23726e-06
ENSG00000119699	TGFB3	1.63533	2.22054e-05
ENSG00000270672	MTRNR2L6	1.63524	0.0179071
ENSG00000172738	TMEM217	1.60787	0.0209474
ENSG00000280800		1.60398	0.00488088
ENSG00000280614		1.60398	0.00488088
ENSG00000281181		1.60398	0.00488088
ENSG00000138080	EMILIN1	1.60032	0.000869996
ENSG00000281383		1.59598	0.00966822
ENSG00000131471	AOC3	1.57302	7.00376e-11
ENSG00000163923	RPL39L	1.56663	0.0178555
ENSG00000197019	SERTAD1	1.56622	1.36269e-32
ENSG00000287356		1.56496	0.00759871
ENSG00000236499	LINC00896	1.56473	0.000510064
ENSG00000223802	CERS1	1.56352	0.0377415
ENSG00000178078	STAP2	1.55739	0.0011243
ENSG00000184357	HIST1H1B	1.52043	0.0125825
ENSG00000128739	SNRPN	1.49716	0.000394981
ENSG00000105519	CAPS	1.4829	0.00703021
ENSG00000188766	SPRED3	1.44435	0.0461894
ENSG00000164938	TP53INP1	1.42827	6.68884e-27
ENSG00000260912		1.42736	1.3229e-05
ENSG00000141232	TOB1	1.42692	3.08245e-34
ENSG00000213139	CRYGS	1.42275	0.000702126
ENSG00000220201	ZGLP1	1.42184	0.000151684
ENSG00000116741	RGS2	1.4179	1.95935e-10
ENSG00000185499	MUC1	1.41092	0.0182744
ENSG00000130766	SESN2	1.40779	1.88629e-24
ENSG00000275318		1.40053	0.0199005
ENSG00000232110		1.3959	0.0447148
ENSG00000147883	CDKN2B	1.38809	4.40209e-13
ENSG00000118523	CCN2	1.37316	5.1702e-10
ENSG00000228526	MIR34AHG	1.35163	2.37885e-09
ENSG00000105327	BBC3	1.3466	1.58082e-08
ENSG00000128917	DLL4	1.33688	0.00119784
ENSG00000260293		1.33606	0.0187433
ENSG00000255234		1.33426	0.0269681
ENSG00000162772	ATF3	1.33097	2.27709e-22
ENSG00000229021		1.33034	0.0281363
ENSG00000073756	PTGS2	1.3283	0.00407164
ENSG00000137285	TUBB2B	1.30769	6.96771e-08
ENSG00000213988	ZNF90	1.30668	0.0211846
ENSG00000174307	PHLDA3	1.30051	3.76603e-26
ENSG00000091986	CCDC80	1.28744	1.30854e-05
ENSG00000183091	NEB	1.28598	0.000972215
ENSG00000080546	SESN1	1.28138	2.1269e-17
ENSG00000287721		1.27765	0.0102192
ENSG00000121101	TEX14	1.27344	3.80785e-07
ENSG00000232656	IDI2-AS1	1.2712	0.0449164
ENSG00000268670		1.26768	0.0110537
ENSG00000245532	NEAT1	1.26713	3.4495e-12
ENSG00000173530	TNFRSF10D	1.26056	1.32991e-33
ENSG00000105737	GRIK5	1.24461	0.0102212
ENSG00000132718	SYT11	1.23941	0.00113748
ENSG00000162616	DNAJB4	1.23815	1.12335e-08
ENSG00000283828		1.23443	0.0317034
ENSG00000180998	GPR137C	1.23411	0.0356121
ENSG00000169548	ZNF280A	1.2316	0.00914476
ENSG00000182324	KCNJ14	1.22749	1.03428e-06
ENSG00000136114	THSD1	1.2213	0.00315013
ENSG00000139211	AMIGO2	1.21766	0.000251378
ENSG00000170835	CEL	1.2165	0.00685291
ENSG00000261087		1.21603	0.0370613
ENSG00000173531	MST1	1.19989	2.91353e-07
ENSG00000261226		1.19401	0.0198529
ENSG00000142871	CCN1	1.19357	2.08005e-10
ENSG00000275713	HIST1H2BH	1.19224	0.0482519
ENSG00000156042	CFAP70	1.18808	0.0116053
ENSG00000250273	PSMC1P5	1.18632	0.0012238
ENSG00000164683	HEY1	1.17921	0.0212243
ENSG00000164309	CMYA5	1.17791	0.00231134
ENSG00000117616	RSRP1	1.1754	4.21619e-21
ENSG00000115461	IGFBP5	1.17396	0.00437334
ENSG00000146094	DOK3	1.1675	7.75811e-07
ENSG00000273117		1.16639	0.0459938
ENSG00000279901		1.15934	0.00287859
ENSG00000277142	LINC00235	1.15462	0.00983141
ENSG00000162783	IER5	1.14997	8.64292e-31
ENSG00000168542	COL3A1	1.14731	0.0484565
ENSG00000253797	UTP14C	1.14542	0.00156093
ENSG00000159167	STC1	1.14186	0.0158552
ENSG00000026103	FAS	1.1415	3.68113e-21
ENSG00000116717	GADD45A	1.14116	2.90683e-22
ENSG00000177076	ACER2	1.13979	4.70625e-07
ENSG00000236345	SCAT8	1.13929	0.00972371
ENSG00000141682	PMAIP1	1.13787	1.352e-20
ENSG00000256664		1.1338	8.08951e-12
ENSG00000215472	RPL17-C18orf32	1.12626	0.00322213
ENSG00000278895		1.1259	0.00419651
ENSG00000113070	HBEGF	1.12215	2.21362e-17
ENSG00000225265	TAF1A-AS1	1.1213	0.0426651
ENSG00000145632	PLK2	1.1206	1.10847e-29
ENSG00000279696		1.11662	0.00430012
ENSG00000264853		1.11568	0.031842
ENSG00000182580	EPHB3	1.11449	6.15032e-10
ENSG00000196611	MMP1	1.10978	0.0139856
ENSG00000135406	PRPH	1.10825	0.017228
ENSG00000166592	RRAD	1.10699	0.00278004
ENSG00000078237	TIGAR	1.10294	8.7354e-22
ENSG00000197852	INKA2	1.10145	4.84786e-05
ENSG00000125434	SLC25A35	1.09982	0.0176307
ENSG00000119630	PGF	1.09809	2.29269e-08
ENSG00000212694	LINC01089	1.09202	0.000282478
ENSG00000130513	GDF15	1.08603	2.90939e-11
ENSG00000142178	SIK1	1.08165	1.45095e-16
ENSG00000262160		1.07829	4.00809e-08
ENSG00000180015		1.07788	0.00346331
ENSG00000286231		1.07752	0.00827975
ENSG00000241749	RPSAP52	1.07484	0.024429
ENSG00000132207	SLX1A	1.07433	0.00647283
ENSG00000241839	PLEKHO2	1.06821	1.78633e-11
ENSG00000099860	GADD45B	1.06682	7.36533e-19
ENSG00000186715	MST1L	1.06438	0.00182349
ENSG00000134070	IRAK2	1.06146	2.97308e-07
ENSG00000163359	COL6A3	1.05921	0.000557351
ENSG00000108379	WNT3	1.05732	9.1488e-06
ENSG00000137267	TUBB2A	1.05192	4.48146e-19
ENSG00000225828	FAM229A	1.05114	0.00104627
ENSG00000164949	GEM	1.04808	2.54831e-13
ENSG00000166073	GPR176	1.04278	0.0024164
ENSG00000132386	SERPINF1	1.04145	0.0111816
ENSG00000273038		1.04144	1.86987e-05
ENSG00000175906	ARL4D	1.04136	1.17514e-09
ENSG00000213190	MLLT11	1.041	0.00574128
ENSG00000202406	RN7SKP187	1.03904	0.0182886
ENSG00000188818	ZDHHC11	1.03404	2.32384e-06
ENSG00000102543	CDADC1	1.03155	5.78292e-07
ENSG00000186564	FOXD2	1.03005	0.0190972
ENSG00000126562	WNK4	1.02562	0.000134694
ENSG00000130203	APOE	1.02359	0.00235667
ENSG00000049769	PPP1R3F	1.02284	0.0243334
ENSG00000185338	SOCS1	1.01987	0.004017
ENSG00000144655	CSRNP1	1.01942	4.31985e-17
ENSG00000057657	PRDM1	1.01655	0.00653134
ENSG00000010310	GIPR	1.01557	0.024229
ENSG00000170836	PPM1D	1.01547	1.08348e-26
ENSG00000176945	MUC20	1.01342	0.0318996
ENSG00000281991	TMEM265	1.00926	0.00212302
ENSG00000126803	HSPA2	1.0058	0.00104701
ENSG00000007944	MYLIP	1.0031	7.64635e-11
ENSG00000261556	SMG1P7	1.00018	6.25634e-07
ENSG00000171522	PTGER4	0.99628	0.0035015
ENSG00000279145		0.991647	0.00279417
ENSG00000137878	GCOM1	0.989633	0.0167537
ENSG00000129028	THAP10	0.987982	0.0164557
ENSG00000273802	HIST1H2BG	0.987124	0.0396972
ENSG00000280987		0.985583	0.000661096
ENSG00000187860	CCDC157	0.985425	0.00835786
ENSG00000166750	SLFN5	0.984623	2.45866e-16
ENSG00000269955	FMC1-LUC7L2	0.982638	0.00427111
ENSG00000284116		0.982309	0.00598079
ENSG00000125657	TNFSF9	0.98205	1.9432e-09
ENSG00000185100	ADSSL1	0.981539	0.0014493
ENSG00000232653	GOLGA8N	0.976791	0.00867851
ENSG00000122257	RBBP6	0.976158	1.61689e-24
ENSG00000204248	COL11A2	0.97552	1.89995e-05
ENSG00000135111	TBX3	0.973339	1.48979e-13
ENSG00000167992	VWCE	0.972712	0.0324772
ENSG00000268001	CARD8-AS1	0.971293	0.0277585
ENSG00000176102	CSTF3	0.965978	5.3196e-22
ENSG00000113916	BCL6	0.960206	1.06769e-07
ENSG00000181773	GPR3	0.955077	0.000313308
ENSG00000116514	RNF19B	0.952306	6.76177e-22
ENSG00000138271	GPR87	0.952041	0.00368756
ENSG00000069812	HES2	0.951833	9.29362e-14
ENSG00000135469	COQ10A	0.948312	2.80876e-05
ENSG00000090554	FLT3LG	0.945732	0.0473546
ENSG00000114270	COL7A1	0.943804	2.97655e-06
ENSG00000112769	LAMA4	0.943555	0.00451568
ENSG00000254634	SMG1P6	0.942449	0.00599481
ENSG00000186834	HEXIM1	0.940356	3.84391e-10
ENSG00000198074	AKR1B10	0.939381	0.0456934
ENSG00000120709	FAM53C	0.937155	1.23465e-26
ENSG00000185022	MAFF	0.934808	8.62164e-12
ENSG00000170734	POLH	0.928672	6.50088e-22
ENSG00000270394	MTRNR2L13	0.92792	0.0297512
ENSG00000257894		0.926642	0.0453931
ENSG00000108924	HLF	0.924028	0.00407164
ENSG00000268089	GABRQ	0.921565	4.5901e-10
ENSG00000135679	MDM2	0.921307	1.4718e-18
ENSG00000186364	NUDT17	0.917778	0.015005
ENSG00000181222	POLR2A	0.915938	3.13754e-06
ENSG00000185112	FAM43A	0.913395	2.45568e-05
ENSG00000089116	LHX5	0.91235	0.0277067
ENSG00000182685	BRICD5	0.911769	0.00739313
ENSG00000120889	TNFRSF10B	0.910601	1.14275e-29
ENSG00000254614		0.910579	0.0198775
ENSG00000133639	BTG1	0.910551	1.10544e-16
ENSG00000183779	ZNF703	0.908	0.000254012
ENSG00000280347		0.904287	0.000791138
ENSG00000154079	SDHAF4	0.901904	0.000802471
ENSG00000240771	ARHGEF25	0.901209	0.0111801
ENSG00000165801	ARHGEF40	0.898172	0.000468703
ENSG00000172602	RND1	0.894129	0.00455778
ENSG00000269973		0.89359	0.0018765
ENSG00000119915	ELOVL3	0.888537	0.0065014
ENSG00000155918	RAET1L	0.886881	0.045806
ENSG00000149212	SESN3	0.885036	1.78204e-05
ENSG00000164920	OSR2	0.882371	0.00157927
ENSG00000125740	FOSB	0.881342	3.49383e-06
ENSG00000170775	GPR37	0.878922	0.0171514
ENSG00000266086		0.876283	2.07332e-05
ENSG00000174684	B4GAT1	0.87534	5.16139e-05
ENSG00000054277	OPN3	0.873728	0.00345462
ENSG00000196152	ZNF79	0.866692	6.6348e-06
ENSG00000246350		0.866013	0.0408357
ENSG00000141582	CBX4	0.865183	7.619e-12
ENSG00000225968	ELFN1	0.864175	0.00210931
ENSG00000137699	TRIM29	0.863388	0.0389032
ENSG00000185697	MYBL1	0.862772	2.26102e-12
ENSG00000184702	SEPTIN5	0.862354	0.000481249
ENSG00000268173		0.860571	0.00135643
ENSG00000247679		0.857913	0.0415065
ENSG00000131480	AOC2	0.857661	1.75193e-06
ENSG00000268996	MAN1B1-DT	0.857571	0.00966822
ENSG00000170629	DPY19L2P2	0.855492	0.0373533
ENSG00000137449	CPEB2	0.853371	0.00306021
ENSG00000104497	SNX16	0.848662	4.36412e-05
ENSG00000173846	PLK3	0.847675	3.09871e-12
ENSG00000256667	KLRA1P	0.847297	0.0354104
ENSG00000140941	MAP1LC3B	0.845398	1.93382e-13
ENSG00000090530	P3H2	0.845368	0.00513989
ENSG00000174365	SNHG11	0.844535	1.14671e-07
ENSG00000182372	CLN8	0.843989	1.46331e-14
ENSG00000239305	RNF103	0.83805	1.44385e-11
ENSG00000114019	AMOTL2	0.831812	6.86369e-21
ENSG00000143384	MCL1	0.831277	7.58216e-18
ENSG00000140691	ARMC5	0.828455	6.61203e-08
ENSG00000144802	NFKBIZ	0.827272	0.00416652
ENSG00000124216	SNAI1	0.826881	1.76838e-05
ENSG00000120093	HOXB3	0.823299	0.0142307
ENSG00000163536	SERPINI1	0.822529	0.000641099
ENSG00000287707		0.822076	0.0138647
ENSG00000170684	ZNF296	0.821452	0.00308327
ENSG00000257315	ZBED6	0.818095	5.50444e-07
ENSG00000251201	TMED7-TICAM2	0.815723	2.16586e-05
ENSG00000166848	TERF2IP	0.814305	9.51663e-16
ENSG00000185262	UBALD2	0.813359	6.21248e-08
ENSG00000059728	MXD1	0.813035	0.00034882
ENSG00000042445	RETSAT	0.811311	1.1727e-16
ENSG00000105227	PRX	0.811255	0.0125377
ENSG00000118515	SGK1	0.809695	3.19433e-06
ENSG00000150991	UBC	0.807978	1.03544e-14
ENSG00000169908	TM4SF1	0.805094	0.0152312
ENSG00000088448	ANKRD10	0.803915	1.23944e-15
ENSG00000133597	ADCK2	0.802491	1.16072e-08
ENSG00000163898	LIPH	0.801593	0.00652799
ENSG00000276791		0.800833	0.0141742
ENSG00000197261	C6orf141	0.800379	0.00105362
ENSG00000256045	MTRNR2L10	0.79753	0.000281163
ENSG00000142627	EPHA2	0.797258	1.6692e-17
ENSG00000115844	DLX2	0.796848	0.00567504
ENSG00000175105	ZNF654	0.796383	4.06403e-10
ENSG00000198576	ARC	0.792602	2.24122e-06
ENSG00000180818	HOXC10	0.791294	0.0247674
ENSG00000204256	BRD2	0.789126	3.92049e-17
ENSG00000146707	POMZP3	0.788695	0.000574197
ENSG00000158246	TENT5B	0.788307	0.000110231
ENSG00000275734		0.787649	0.0233451
ENSG00000204923	FBXO48	0.787	0.0323387
ENSG00000198807	PAX9	0.786773	0.000468703
ENSG00000086619	ERO1B	0.784641	0.00270638
ENSG00000268573		0.783666	0.006346
ENSG00000263126		0.78352	0.0473546
ENSG00000104899	AMH	0.782994	0.0340341
ENSG00000174529	TMEM81	0.780983	0.00878424
ENSG00000259132		0.780912	0.0113542
ENSG00000107140	TESK1	0.776781	8.29439e-09
ENSG00000180806	HOXC9	0.776758	0.0400182
ENSG00000136161	RCBTB2	0.776658	0.0121965
ENSG00000011332	DPF1	0.775428	0.000250824
ENSG00000126903	SLC10A3	0.775203	3.01126e-08
ENSG00000064300	NGFR	0.775107	2.63416e-07
ENSG00000121039	RDH10	0.772915	3.28419e-14
ENSG00000272501		0.772422	0.0197292
ENSG00000164442	CITED2	0.771179	2.93842e-10
ENSG00000213599	SLX1A-SULT1A3	0.769664	0.00258001
ENSG00000129355	CDKN2D	0.76866	0.000257862
ENSG00000204947	ZNF425	0.76823	0.000885947
ENSG00000077454	LRCH4	0.766146	2.57546e-07
ENSG00000246922	UBAP1L	0.766088	0.00385756
ENSG00000151014	NOCT	0.763153	1.13396e-13
ENSG00000173209	AHSA2P	0.759784	1.45533e-06
ENSG00000151929	BAG3	0.757445	1.19392e-12
ENSG00000196428	TSC22D2	0.755466	5.34949e-13
ENSG00000126821	SGPP1	0.755073	2.82212e-08
ENSG00000106261	ZKSCAN1	0.752009	6.0387e-14
ENSG00000133069	TMCC2	0.751833	0.0318107
ENSG00000155592	ZKSCAN2	0.747212	1.3603e-11
ENSG00000163328	GPR155	0.746734	0.000791138
ENSG00000140521	POLG	0.745704	7.6691e-16
ENSG00000172315	TP53RK	0.743664	1.27753e-10
ENSG00000196110	ZNF699	0.74278	0.000488459
ENSG00000286358		0.742322	0.0446522
ENSG00000198763	MT-ND2	0.741078	7.43447e-06
ENSG00000104967	NOVA2	0.740234	0.0475202
ENSG00000158301	GPRASP2	0.73569	0.00147255
ENSG00000196072	BLOC1S2	0.734278	2.38765e-13
ENSG00000171428	NAT1	0.733448	0.00998485
ENSG00000132801	ZSWIM3	0.733205	0.0359506
ENSG00000116819	TFAP2E	0.732794	0.0431194
ENSG00000115137	DNAJC27	0.732137	0.000702988
ENSG00000197329	PELI1	0.731041	0.000385438
ENSG00000166130	IKBIP	0.727094	2.09438e-07
ENSG00000176531	PHLDB3	0.726623	0.0244734
ENSG00000260948		0.725892	0.0304626
ENSG00000123080	CDKN2C	0.72521	0.00292681
ENSG00000104154	SLC30A4	0.724837	0.0400264
ENSG00000230606		0.724703	0.0221551
ENSG00000285565		0.722786	2.54466e-06
ENSG00000073605	GSDMB	0.722117	0.0136457
ENSG00000185215	TNFAIP2	0.721579	8.15529e-09
ENSG00000143367	TUFT1	0.721413	2.00232e-05
ENSG00000137947	GTF2B	0.72115	5.80609e-09
ENSG00000196569	LAMA2	0.72085	1.65909e-07
ENSG00000166925	TSC22D4	0.720733	5.35025e-05
ENSG00000135048	CEMIP2	0.720349	4.83361e-08
ENSG00000240445	FOXO3B	0.718649	0.00147974
ENSG00000271741		0.715399	0.011987
ENSG00000160588	MPZL3	0.714362	1.04472e-06
ENSG00000151065	DCP1B	0.712989	4.8286e-06
ENSG00000112183	RBM24	0.711778	0.0117967
ENSG00000103269	RHBDL1	0.706221	0.0439259
ENSG00000174010	KLHL15	0.705228	1.07705e-10
ENSG00000168802	CHTF8	0.704637	2.09071e-10
ENSG00000078804	TP53INP2	0.704224	0.00868739
ENSG00000132109	TRIM21	0.702077	0.000115441
ENSG00000228253	MT-ATP8	0.698842	0.00248175
ENSG00000184557	SOCS3	0.698522	0.000284114
ENSG00000118369	USP35	0.696761	0.0133157
ENSG00000138347	MYPN	0.696015	0.0317388
ENSG00000170385	SLC30A1	0.694584	7.3846e-11
ENSG00000135821	GLUL	0.694384	1.58465e-11
ENSG00000146232	NFKBIE	0.694062	1.472e-08
ENSG00000166924	NYAP1	0.692214	0.0417479
ENSG00000162231	NXF1	0.691439	1.29374e-17
ENSG00000103196	CRISPLD2	0.688808	4.01069e-05
ENSG00000160570	DEDD2	0.687542	2.75947e-06
ENSG00000125266	EFNB2	0.686714	7.1667e-12
ENSG00000111011	RSRC2	0.685962	6.57769e-06
ENSG00000179454	KLHL28	0.684712	9.311e-05
ENSG00000104936	DMPK	0.683722	3.52215e-05
ENSG00000049283	EPN3	0.683632	0.00094074
ENSG00000085433	WDR47	0.682525	1.11067e-06
ENSG00000089916	GPATCH2L	0.68211	2.11343e-12
ENSG00000167600	CYP2S1	0.679491	0.000481249
ENSG00000180340	FZD2	0.678218	0.0254031
ENSG00000133135	RNF128	0.67789	0.00180486
ENSG00000267575		0.677292	4.03107e-07
ENSG00000206075	SERPINB5	0.676857	2.90634e-11
ENSG00000236255		0.675459	0.00586815
ENSG00000159556	ISL2	0.671864	0.0262129
ENSG00000005238	FAM214B	0.669903	0.000244505
ENSG00000162927	PUS10	0.66968	0.0125461
ENSG00000099875	MKNK2	0.669665	4.20126e-09
ENSG00000088826	SMOX	0.668643	1.12674e-08
ENSG00000136866	ZFP37	0.666436	0.00979722
ENSG00000006025	OSBPL7	0.665123	0.00128952
ENSG00000047346	FAM214A	0.665065	0.0254428
ENSG00000171617	ENC1	0.663801	4.43318e-06
ENSG00000113742	CPEB4	0.662621	2.29552e-08
ENSG00000271121	NUDT4P2	0.661383	0.00153782
ENSG00000164331	ANKRA2	0.660719	0.00301975
ENSG00000159184	HOXB13	0.660313	0.00323231
ENSG00000011422	PLAUR	0.660113	1.33139e-06
ENSG00000174943	KCTD13	0.657876	2.75944e-05
ENSG00000179630	LACC1	0.657125	0.0354024
ENSG00000122035	RASL11A	0.656112	0.0256311
ENSG00000179820	MYADM	0.655675	1.79255e-09
ENSG00000169136	ATF5	0.655449	9.78184e-07
ENSG00000131015	ULBP2	0.655334	0.00108533
ENSG00000131944	FAAP24	0.654785	0.00300125
ENSG00000188211	NCR3LG1	0.654392	0.00490714
ENSG00000275764		0.654233	0.0354931
ENSG00000240356	RPL23AP7	0.653093	0.00462117
ENSG00000179456	ZBTB18	0.652821	0.032633
ENSG00000074410	CA12	0.652486	0.00560791
ENSG00000242110	AMACR	0.651246	0.00369497
ENSG00000168306	ACOX2	0.649661	0.00355636
ENSG00000247092	SNHG10	0.648851	0.000422632
ENSG00000231560	CLEC12A-AS1	0.648549	0.0175078
ENSG00000117020	AKT3	0.647118	0.0100011
ENSG00000085231	AK6	0.646717	9.77753e-07
ENSG00000146278	PNRC1	0.643765	4.08562e-06
ENSG00000090776	EFNB1	0.643427	1.75676e-07
ENSG00000279207		0.643062	0.000232874
ENSG00000141448	GATA6	0.640599	0.0141563
ENSG00000041880	PARP3	0.640499	9.41828e-05
ENSG00000140403	DNAJA4	0.640338	1.64596e-07
ENSG00000170542	SERPINB9	0.63991	4.08995e-08
ENSG00000127870	RNF6	0.637742	8.82217e-08
ENSG00000167562	ZNF701	0.635935	0.0133107
ENSG00000129757	CDKN1C	0.63452	0.00895683
ENSG00000179532	DNHD1	0.632716	0.00189157
ENSG00000106366	SERPINE1	0.63235	2.32862e-06
ENSG00000143751	SDE2	0.631656	2.58938e-12
ENSG00000073150	PANX2	0.631093	0.0433263
ENSG00000163874	ZC3H12A	0.630323	0.000246074
ENSG00000127452	FBXL12	0.629683	3.17012e-06
ENSG00000156304	SCAF4	0.629253	1.26214e-05
ENSG00000204592	HLA-E	0.627671	8.63987e-09
ENSG00000138623	SEMA7A	0.626999	8.82887e-09
ENSG00000188177	ZC3H6	0.626301	0.0159722
ENSG00000175104	TRAF6	0.62615	5.68765e-10
ENSG00000115963	RND3	0.625576	1.69938e-07
ENSG00000183060	LYSMD4	0.625452	0.0111217
ENSG00000163376	KBTBD8	0.62415	3.06838e-05
ENSG00000256618	MTRNR2L1	0.623165	0.00145691
ENSG00000244165	P2RY11	0.623158	0.000480183
ENSG00000170185	USP38	0.622006	1.91058e-12
ENSG00000154642	C21orf91	0.621724	3.13534e-05
ENSG00000170468	RIOX1	0.619811	0.00800389
ENSG00000169155	ZBTB43	0.619334	2.13048e-07
ENSG00000137338	PGBD1	0.618577	0.00437725
ENSG00000168477	TNXB	0.617533	0.0342251
ENSG00000089280	FUS	0.616604	0.0147356
ENSG00000213965	NUDT19	0.616582	2.10042e-05
ENSG00000256222	MTRNR2L3	0.614853	0.023921
ENSG00000003137	CYP26B1	0.614661	0.00733396
ENSG00000183864	TOB2	0.612668	2.50501e-09
ENSG00000172409	CLP1	0.612104	6.53786e-07
ENSG00000011243	AKAP8L	0.61189	3.88403e-08
ENSG00000012171	SEMA3B	0.611278	0.00977296
ENSG00000147144	CCDC120	0.610413	0.0361363
ENSG00000196275	GTF2IRD2	0.609607	0.0129104
ENSG00000244509	APOBEC3C	0.609179	1.10666e-05
ENSG00000166987	MBD6	0.608792	0.0100235
ENSG00000090020	SLC9A1	0.607194	0.00108235
ENSG00000277918		0.607185	0.0225361
ENSG00000156860	FBRS	0.607144	7.49732e-08
ENSG00000110046	ATG2A	0.607067	0.000130245
ENSG00000131037	EPS8L1	0.606886	0.00728729
ENSG00000115459	ELMOD3	0.606588	0.00128541
ENSG00000110060	PUS3	0.605137	6.03674e-05
ENSG00000129315	CCNT1	0.604818	6.47363e-09
ENSG00000186162	CIDECP1	0.603193	0.011208
ENSG00000124171	PARD6B	0.603192	0.000250356
ENSG00000108733	PEX12	0.600885	0.00357071
ENSG00000129521	EGLN3	0.60084	0.000422632
ENSG00000198668	CALM1	0.595965	4.18793e-10
ENSG00000164543	STK17A	0.595917	2.20481e-07
ENSG00000148572	NRBF2	0.595793	2.56744e-06
ENSG00000156232	WHAMM	0.595479	4.15871e-06
ENSG00000102096	PIM2	0.594604	1.79845e-05
ENSG00000105329	TGFB1	0.593952	0.000277607
ENSG00000138061	CYP1B1	0.593669	0.00616466
ENSG00000137094	DNAJB5	0.593368	0.0360681
ENSG00000143479	DYRK3	0.592376	2.88433e-05
ENSG00000139438	FAM222A	0.59181	0.00169122
ENSG00000163545	NUAK2	0.590909	0.0494281
ENSG00000204388	HSPA1B	0.590599	0.00157993
ENSG00000178381	ZFAND2A	0.59024	0.000313744
ENSG00000104140	RHOV	0.589055	0.0350732
ENSG00000184205	TSPYL2	0.588801	4.82189e-05
ENSG00000213015	ZNF580	0.588668	0.00272132
ENSG00000204524	ZNF805	0.588594	2.36892e-07
ENSG00000130349	MTRES1	0.588395	0.00934663
ENSG00000138311	ZNF365	0.588241	0.00870423
ENSG00000164077	MON1A	0.58815	0.000103057
ENSG00000122861	PLAU	0.58799	0.000151134
ENSG00000183421	RIPK4	0.586681	0.000180431
ENSG00000189120	SP6	0.586569	0.00322213
ENSG00000132002	DNAJB1	0.585232	0.000665057
ENSG00000119801	YPEL5	0.583605	1.9114e-05
ENSG00000164548	TRA2A	0.583348	1.26839e-06
ENSG00000011523	CEP68	0.583282	3.21803e-06
ENSG00000180667	YOD1	0.582756	8.84661e-07
ENSG00000274602	PI4KAP1	0.582039	0.0243334
ENSG00000131791	PRKAB2	0.581227	6.3317e-07
ENSG00000189190	ZNF600	0.581144	0.00185177
ENSG00000157470	FAM81A	0.580274	0.0456034
ENSG00000166507	NDST2	0.578699	0.00937562
ENSG00000220205	VAMP2	0.577281	0.0197292
ENSG00000130783	CCDC62	0.575597	0.0385932
ENSG00000170345	FOS	0.574805	0.00326479
ENSG00000118640	VAMP8	0.574366	0.000231817
ENSG00000107372	ZFAND5	0.574334	9.78663e-09
ENSG00000165355	FBXO33	0.573782	7.45198e-07
ENSG00000168394	TAP1	0.572561	1.77818e-06
ENSG00000086544	ITPKC	0.572197	7.95181e-06
ENSG00000153234	NR4A2	0.571092	4.94478e-05
ENSG00000105204	DYRK1B	0.570283	0.0470069
ENSG00000118503	TNFAIP3	0.569739	0.000837812
ENSG00000198855	FICD	0.569526	0.0116962
ENSG00000170540	ARL6IP1	0.568237	3.88424e-08
ENSG00000138764	CCNG2	0.56673	0.00110151
ENSG00000007516	BAIAP3	0.566497	0.00842366
ENSG00000187244	BCAM	0.566096	0.000265833
ENSG00000070404	FSTL3	0.565991	4.10513e-06
ENSG00000269378		0.564872	0.0279561
ENSG00000164086	DUSP7	0.564789	3.78165e-08
ENSG00000135241	PNPLA8	0.563931	0.000347969
ENSG00000143333	RGS16	0.563635	0.000433877
ENSG00000181274	FRAT2	0.563091	0.00301368
ENSG00000182809	CRIP2	0.562737	0.000305676
ENSG00000108370	RGS9	0.562673	0.0430288
ENSG00000185246	PRPF39	0.561808	3.10707e-07
ENSG00000179094	PER1	0.561083	0.000135484
ENSG00000151006	PRSS53	0.560674	0.0170338
ENSG00000083799	CYLD	0.560472	1.52665e-05
ENSG00000164237	CMBL	0.560003	0.000757724
ENSG00000099953	MMP11	0.558904	0.00346493
ENSG00000106089	STX1A	0.558244	0.00438203
ENSG00000181026	AEN	0.558142	1.73957e-07
ENSG00000165359	INTS6L	0.557936	0.00536037
ENSG00000122378	PRXL2A	0.5571	0.00676416
ENSG00000151176	PLBD2	0.556595	0.0270221
ENSG00000116954	RRAGC	0.55654	0.000426675
ENSG00000094916	CBX5	0.555998	3.59599e-07
ENSG00000146833	TRIM4	0.553677	2.28234e-05
ENSG00000164099	PRSS12	0.55288	0.000350621
ENSG00000167065	DUSP18	0.552825	0.0127761
ENSG00000136854	STXBP1	0.551489	0.00467507
ENSG00000198805	PNP	0.551436	1.23244e-08
ENSG00000131381	RBSN	0.551336	2.64427e-06
ENSG00000184083	FAM120C	0.550822	0.0362832
ENSG00000087074	PPP1R15A	0.550527	5.69721e-05
ENSG00000103034	NDRG4	0.549899	0.00100004
ENSG00000143643	TTC13	0.549025	4.61806e-05
ENSG00000174292	TNK1	0.548754	1.04503e-05
ENSG00000184924	PTRHD1	0.548415	0.000198781
ENSG00000150967	ABCB9	0.548227	0.00110266
ENSG00000176845	METRNL	0.54794	0.00160229
ENSG00000087448	KLHL42	0.547802	7.51578e-09
ENSG00000123358	NR4A1	0.547792	9.73798e-05
ENSG00000225791	TRAM2-AS1	0.546761	0.0216391
ENSG00000188542	DUSP28	0.546248	0.0497601
ENSG00000132680	KHDC4	0.545928	3.58697e-06
ENSG00000170791	CHCHD7	0.545167	0.000133379
ENSG00000136158	SPRY2	0.544565	0.00853094
ENSG00000272391	POM121C	0.543909	0.00869176
ENSG00000108179	PPIF	0.543205	1.08703e-07
ENSG00000156050	FAM161B	0.542474	0.0306546
ENSG00000171223	JUNB	0.541652	0.00013449
ENSG00000106591	MRPL32	0.541584	4.18103e-07
ENSG00000251474	RPL32P3	0.541191	0.0323702
ENSG00000105875	WDR91	0.541033	0.00217231
ENSG00000102393	GLA	0.539858	3.56022e-07
ENSG00000165861	ZFYVE1	0.539314	0.000906104
ENSG00000124688	MAD2L1BP	0.538191	1.18215e-07
ENSG00000283737		0.536698	0.00406236
ENSG00000113328	CCNG1	0.53633	9.63427e-08
ENSG00000233705	SLC26A4-AS1	0.535897	0.0142447
ENSG00000210082	MT-RNR2	0.535857	0.000486399
ENSG00000188825	LINC00910	0.535394	0.0325424
ENSG00000152527	PLEKHH2	0.535007	0.0228489
ENSG00000163481	RNF25	0.534612	0.000132018
ENSG00000126524	SBDS	0.533083	5.66743e-07
ENSG00000152503	TRIM36	0.532426	0.000388724
ENSG00000160336	ZNF761	0.531841	0.000794614
ENSG00000111725	PRKAB1	0.531359	4.93484e-05
ENSG00000173812	EIF1	0.531056	0.00203551
ENSG00000110025	SNX15	0.529719	0.0220152
ENSG00000104356	POP1	0.529437	6.27093e-07
ENSG00000124224	PPP4R1L	0.529153	0.0446522
ENSG00000156603	MED19	0.528679	0.00217231
ENSG00000121417	ZNF211	0.528667	0.0095449
ENSG00000174136	RGMB	0.527769	0.000150404
ENSG00000100439	ABHD4	0.527372	0.0266298
ENSG00000165434	PGM2L1	0.527191	0.00800213
ENSG00000198746	GPATCH3	0.526238	0.00169656
ENSG00000136003	ISCU	0.525918	1.9758e-08
ENSG00000141543	EIF4A3	0.525411	5.1466e-08
ENSG00000134954	ETS1	0.524785	5.69142e-05
ENSG00000147471	PLPBP	0.523583	3.27697e-08
ENSG00000181649	PHLDA2	0.522927	0.00278652
ENSG00000085117	CD82	0.522483	0.0198487
ENSG00000127666	TICAM1	0.522315	0.00961853
ENSG00000204673	AKT1S1	0.522124	1.7109e-05
ENSG00000275395	FCGBP	0.521933	0.0184181
ENSG00000197579	TOPORS	0.520597	0.000254012
ENSG00000198712	MT-CO2	0.51994	0.00145372
ENSG00000130066	SAT1	0.519635	2.9056e-09
ENSG00000010319	SEMA3G	0.5194	0.0133951
ENSG00000005486	RHBDD2	0.51939	1.2039e-05
ENSG00000173264	GPR137	0.518515	0.0254824
ENSG00000081320	STK17B	0.51813	0.000242129
ENSG00000166619	BLCAP	0.516643	0.000112984
ENSG00000083844	ZNF264	0.516609	1.45022e-08
ENSG00000161642	ZNF385A	0.516069	0.00377696
ENSG00000153029	MR1	0.515659	0.00667219
ENSG00000160908	ZNF394	0.515465	1.8331e-07
ENSG00000154803	FLCN	0.515349	0.000655569
ENSG00000211459	MT-RNR1	0.514999	0.0194806
ENSG00000213347	MXD3	0.514883	0.0238973
ENSG00000183305	MAGEA2B	0.514811	0.0350476
ENSG00000189280	GJB5	0.514804	0.0300786
ENSG00000124201	ZNFX1	0.513948	7.30663e-06
ENSG00000171940	ZNF217	0.513387	3.48102e-06
ENSG00000167447	SMG8	0.512039	4.11209e-06
ENSG00000110171	TRIM3	0.511921	0.0067315
ENSG00000125945	ZNF436	0.51147	0.00046449
ENSG00000180537	RNF182	0.511435	0.00882493
ENSG00000077458	FAM76B	0.51114	0.00110741
ENSG00000058729	RIOK2	0.510489	0.000139655
ENSG00000276023	DUSP14	0.509486	0.000191648
ENSG00000143258	USP21	0.509424	0.00750447
ENSG00000139112	GABARAPL1	0.509092	0.0128058
ENSG00000110925	CSRNP2	0.509043	0.000141284
ENSG00000091640	SPAG7	0.50867	0.000169713
ENSG00000068745	IP6K2	0.508442	1.01111e-07
ENSG00000087253	LPCAT2	0.508042	4.25498e-05
ENSG00000165757	JCAD	0.507901	4.6189e-08
ENSG00000198727	MT-CYB	0.507235	0.00289123
ENSG00000099203	TMED1	0.507099	0.00120224
ENSG00000173545	ZNF622	0.506787	1.04503e-05
ENSG00000088986	DYNLL1	0.506537	8.82217e-08
ENSG00000136999	CCN3	0.506289	0.0259858
ENSG00000171295	ZNF440	0.506231	0.00118029
ENSG00000179119	SPTY2D1	0.505897	8.96169e-08
ENSG00000149257	SERPINH1	0.505214	1.33421e-06
ENSG00000172375	C2CD2L	0.504987	0.0002773
ENSG00000027697	IFNGR1	0.504296	0.000320642
ENSG00000164093	PITX2	0.503156	0.0226816
ENSG00000110442	COMMD9	0.502869	0.0001195
ENSG00000074590	NUAK1	0.502399	0.000340866
ENSG00000005812	FBXL3	0.502395	1.21876e-05
ENSG00000242265	PEG10	0.502293	0.000498684
ENSG00000133065	SLC41A1	0.502043	1.03726e-06
ENSG00000197062	ZSCAN26	0.501985	0.00406713
ENSG00000248527	MTATP6P1	0.500978	0.00266208
ENSG00000131019	ULBP3	0.50026	6.78644e-06
ENSG00000107796	ACTA2	0.499756	0.0386873
ENSG00000150977	RILPL2	0.499755	0.000784903
ENSG00000135424	ITGA7	0.499132	0.0373533
ENSG00000106415	GLCCI1	0.499046	0.0192952
ENSG00000132664	POLR3F	0.498543	0.00348233
ENSG00000102554	KLF5	0.498512	3.87251e-05
ENSG00000140471	LINS1	0.498313	0.000140411
ENSG00000120942	UBIAD1	0.498206	1.17796e-05
ENSG00000062282	DGAT2	0.49752	0.0379816
ENSG00000275993	SIK1B	0.497342	0.0451196
ENSG00000197170	PSMD12	0.496824	3.59331e-06
ENSG00000095380	NANS	0.496702	4.05343e-07
ENSG00000277161	PIGW	0.495798	6.6348e-06
ENSG00000125319	C17orf53	0.495711	0.00410132
ENSG00000117595	IRF6	0.495217	5.87114e-06
ENSG00000175793	SFN	0.494669	2.67553e-05
ENSG00000174574	AKIRIN1	0.494284	5.5414e-05
ENSG00000188738	FSIP2	0.494236	0.00904361
ENSG00000065154	OAT	0.493354	9.79186e-07
ENSG00000167981	ZNF597	0.493288	0.0039053
ENSG00000132275	RRP8	0.492978	9.95103e-05
ENSG00000171861	MRM3	0.492964	6.3266e-06
ENSG00000185130	HIST1H2BL	0.492693	0.0230807
ENSG00000244398		0.491486	0.0080332
ENSG00000174109	C16orf91	0.490319	0.000512215
ENSG00000063587	ZNF275	0.4898	1.07421e-05
ENSG00000117036	ETV3	0.489634	8.47764e-07
ENSG00000075618	FSCN1	0.489222	0.00106678
ENSG00000151332	MBIP	0.48842	0.00298802
ENSG00000118985	ELL2	0.488196	1.75203e-05
ENSG00000123395	ATG101	0.487199	0.000299619
ENSG00000135148	TRAFD1	0.487049	0.000100813
ENSG00000188895	MSL1	0.48507	6.39374e-07
ENSG00000114529	C3orf52	0.484777	0.000227339
ENSG00000253626	EIF5AL1	0.484741	0.0267291
ENSG00000137824	RMDN3	0.483191	0.00071134
ENSG00000121104	FAM117A	0.482584	0.00694405
ENSG00000166963	MAP1A	0.482458	0.00593195
ENSG00000175073	VCPIP1	0.482397	6.80338e-05
ENSG00000235750	KIAA0040	0.481792	6.3521e-05
ENSG00000127993	RBM48	0.479133	0.00138876
ENSG00000132623	ANKEF1	0.478837	0.000979217
ENSG00000144597	EAF1	0.47852	5.38563e-07
ENSG00000118495	PLAGL1	0.47849	0.00122861
ENSG00000112658	SRF	0.478396	6.043e-06
ENSG00000136943	CTSV	0.478333	0.00419651
ENSG00000158158	CNNM4	0.4779	0.000255149
ENSG00000107537	PHYH	0.477253	0.00695844
ENSG00000148331	ASB6	0.47681	3.07024e-05
ENSG00000189143	CLDN4	0.476804	4.9009e-05
ENSG00000224470	ATXN1L	0.476496	2.27316e-05
ENSG00000130244	FAM98C	0.476363	0.0213347
ENSG00000127081	ZNF484	0.476106	0.000911876
ENSG00000115129	TP53I3	0.476087	0.01003
ENSG00000126107	HECTD3	0.476005	0.000374691
ENSG00000264364	DYNLL2	0.475877	1.60714e-08
ENSG00000272335		0.47566	0.0433206
ENSG00000173933	RBM4	0.475306	1.0083e-07
ENSG00000140961	OSGIN1	0.474672	0.000424161
ENSG00000112578	BYSL	0.4745	0.00070468
ENSG00000157557	ETS2	0.47411	6.19652e-05
ENSG00000179562	GCC1	0.473975	2.50631e-05
ENSG00000198886	MT-ND4	0.473877	0.0135221
ENSG00000198899	MT-ATP6	0.473213	0.00430325
ENSG00000104695	PPP2CB	0.472873	2.40365e-05
ENSG00000103353	UBFD1	0.471797	1.97342e-07
ENSG00000165891	E2F7	0.471663	2.13499e-06
ENSG00000115758	ODC1	0.47132	2.41622e-05
ENSG00000091651	ORC6	0.471261	6.8481e-06
ENSG00000105732	ZNF574	0.47115	0.000115441
ENSG00000137193	PIM1	0.470251	0.0108416
ENSG00000174428	GTF2IRD2B	0.470016	0.0445762
ENSG00000077721	UBE2A	0.469856	1.89567e-05
ENSG00000115738	ID2	0.469761	0.00093854
ENSG00000163312	HELQ	0.469284	0.0054768
ENSG00000145780	FEM1C	0.468518	2.15425e-05
ENSG00000168876	ANKRD49	0.467496	0.0273066
ENSG00000141570	CBX8	0.467429	0.00288071
ENSG00000111727	HCFC2	0.467218	0.00214768
ENSG00000126814	TRMT5	0.467195	3.63924e-05
ENSG00000145439	CBR4	0.465916	0.00350836
ENSG00000187678	SPRY4	0.46524	0.000883329
ENSG00000198888	MT-ND1	0.465105	0.00105486
ENSG00000247315	ZCCHC3	0.465053	0.00166745
ENSG00000166860	ZBTB39	0.46393	0.000282981
ENSG00000164168	TMEM184C	0.463747	2.52589e-05
ENSG00000108106	UBE2S	0.462894	0.00297937
ENSG00000113811	SELENOK	0.462612	0.00174687
ENSG00000188910	GJB3	0.461577	4.5396e-05
ENSG00000109519	GRPEL1	0.460867	1.76786e-05
ENSG00000162775	RBM15	0.460423	3.39276e-06
ENSG00000180304	OAZ2	0.460244	0.000128241
ENSG00000163191	S100A11	0.460174	5.66225e-05
ENSG00000082258	CCNT2	0.459873	0.00010175
ENSG00000067082	KLF6	0.45958	0.00273356
ENSG00000122694	GLIPR2	0.459417	0.00920616
ENSG00000188070	C11orf95	0.4593	0.000374691
ENSG00000168743	NPNT	0.458509	0.0155588
ENSG00000166311	SMPD1	0.458164	0.040474
ENSG00000212907	MT-ND4L	0.457978	0.00599516
ENSG00000144233	AMMECR1L	0.457604	8.69369e-06
ENSG00000147679	UTP23	0.456935	0.000692556
ENSG00000069482	GAL	0.456727	0.00390132
ENSG00000168672	LRATD2	0.456614	0.000363532
ENSG00000177106	EPS8L2	0.456409	0.00257288
ENSG00000179271	GADD45GIP1	0.456049	0.00303118
ENSG00000136098	NEK3	0.455887	0.0232336
ENSG00000074181	NOTCH3	0.455283	0.0243134
ENSG00000144815	NXPE3	0.454493	0.0123733
ENSG00000150459	SAP18	0.454468	2.13862e-06
ENSG00000168005	SPINDOC	0.454255	0.000240264
ENSG00000228794	LINC01128	0.454167	0.000383131
ENSG00000177666	PNPLA2	0.45349	0.0178593
ENSG00000151458	ANKRD50	0.453032	6.0571e-05
ENSG00000284024		0.451963	1.32482e-06
ENSG00000113240	CLK4	0.450949	0.00734016
ENSG00000100003	SEC14L2	0.450687	0.0311697
ENSG00000178028	DMAP1	0.450604	0.036551
ENSG00000177169	ULK1	0.449672	0.0126814
ENSG00000175213	ZNF408	0.44878	0.000578356
ENSG00000173914	RBM4B	0.448258	0.000855384
ENSG00000100554	ATP6V1D	0.44801	9.26983e-06
ENSG00000225648	SBDSP1	0.44796	0.000863702
ENSG00000126062	TMEM115	0.447765	1.92651e-05
ENSG00000265992	ESRG	0.447498	0.0338797
ENSG00000177125	ZBTB34	0.447155	0.00356983
ENSG00000137411	VARS2	0.446111	0.000657256
ENSG00000100600	LGMN	0.445945	9.23972e-06
ENSG00000168612	ZSWIM1	0.445352	0.0120575
ENSG00000134574	DDB2	0.445044	0.001336
ENSG00000163069	SGCB	0.445019	0.000284114
ENSG00000168389	MFSD2A	0.444936	0.00259456
ENSG00000171017	LRRC8E	0.444093	0.00198872
ENSG00000225190	PLEKHM1	0.443927	0.00162224
ENSG00000113734	BNIP1	0.44392	0.00505501
ENSG00000100744	GSKIP	0.443732	0.0109391
ENSG00000197021	CXorf40B	0.443371	0.0119488
ENSG00000139977	NAA30	0.442571	4.40495e-05
ENSG00000151665	PIGF	0.442277	0.00367393
ENSG00000172818	OVOL1	0.442249	0.0243879
ENSG00000198786	MT-ND5	0.441019	0.00859724
ENSG00000183475	ASB7	0.440688	2.67136e-05
ENSG00000181027	FKRP	0.440438	0.0192368
ENSG00000117408	IPO13	0.440267	0.00302498
ENSG00000105520	PLPPR2	0.440026	0.00951169
ENSG00000125779	PANK2	0.440026	2.11628e-05
ENSG00000247828	TMEM161B-AS1	0.440015	0.00940772
ENSG00000144959	NCEH1	0.43995	7.47857e-05
ENSG00000204386	NEU1	0.439826	0.000169713
ENSG00000159348	CYB5R1	0.438298	0.00693214
ENSG00000224078	SNHG14	0.437211	0.0174772
ENSG00000173598	NUDT4	0.436644	4.58399e-05
ENSG00000152518	ZFP36L2	0.436307	0.0440771
ENSG00000162642	C1orf52	0.435892	0.000674154
ENSG00000214021	TTLL3	0.435754	0.0316389
ENSG00000275342	PRAG1	0.43529	0.0126998
ENSG00000076604	TRAF4	0.435236	0.000757344
ENSG00000112511	PHF1	0.434598	0.0218786
ENSG00000060138	YBX3	0.434221	8.87618e-05
ENSG00000148339	SLC25A25	0.433195	0.00168443
ENSG00000197948	FCHSD1	0.433067	0.00272132
ENSG00000174032	SLC25A30	0.432831	0.000326906
ENSG00000058085	LAMC2	0.432806	0.00127472
ENSG00000166165	CKB	0.432638	0.0018765
ENSG00000166173	LARP6	0.432232	0.00213529
ENSG00000129932	DOHH	0.43167	0.0144336
ENSG00000135974	C2orf49	0.431629	0.00357219
ENSG00000115419	GLS	0.431599	7.98019e-05
ENSG00000117597	UTP25	0.431573	4.24321e-05
ENSG00000071462	BUD23	0.430685	0.000241353
ENSG00000130830	MPP1	0.429965	0.0323603
ENSG00000131669	NINJ1	0.42951	0.00135643
ENSG00000106080	FKBP14	0.429333	0.0024459
ENSG00000166401	SERPINB8	0.429322	0.0428623
ENSG00000115520	COQ10B	0.428635	0.003919
ENSG00000163171	CDC42EP3	0.428608	5.61108e-05
ENSG00000065970	FOXJ2	0.428482	0.00282124
ENSG00000198832	SELENOM	0.428482	0.00217231
ENSG00000119986	AVPI1	0.428409	0.00855116
ENSG00000186010	NDUFA13	0.428354	0.000774509
ENSG00000174804	FZD4	0.427616	0.0401195
ENSG00000117650	NEK2	0.426621	7.47857e-05
ENSG00000105483	CARD8	0.426469	0.0024117
ENSG00000140464	PML	0.426374	0.0119588
ENSG00000164463	CREBRF	0.426182	0.02355
ENSG00000161513	FDXR	0.425963	0.00095502
ENSG00000100796	PPP4R3A	0.425937	6.19533e-05
ENSG00000196352	CD55	0.425635	0.000261273
ENSG00000233276	GPX1	0.425526	0.00108435
ENSG00000129472	RAB2B	0.42549	0.000422632
ENSG00000054967	RELT	0.425412	0.00116416
ENSG00000060971	ACAA1	0.424076	0.0117238
ENSG00000165556	CDX2	0.424048	0.0328719
ENSG00000106211	HSPB1	0.423768	0.00167814
ENSG00000107262	BAG1	0.423605	0.000823561
ENSG00000041988	THAP3	0.423405	0.00526108
ENSG00000160888	IER2	0.422603	0.02307
ENSG00000155252	PI4K2A	0.422256	0.000531093
ENSG00000198538	ZNF28	0.422152	0.00416735
ENSG00000152684	PELO	0.421836	9.74656e-06
ENSG00000164008	C1orf50	0.421556	0.049291
ENSG00000109062	SLC9A3R1	0.421253	0.000363643
ENSG00000161036	LRWD1	0.420591	0.00169656
ENSG00000198467	TPM2	0.420202	0.00186927
ENSG00000095015	MAP3K1	0.420013	0.00107935
ENSG00000095574	IKZF5	0.41946	0.00112745
ENSG00000133059	DSTYK	0.41928	0.0201158
ENSG00000170027	YWHAG	0.419267	1.92651e-05
ENSG00000185088	RPS27L	0.41905	0.00671143
ENSG00000111252	SH2B3	0.419021	2.92967e-05
ENSG00000266412	NCOA4	0.418218	5.61108e-05
ENSG00000130772	MED18	0.418177	0.0140431
ENSG00000137171	KLC4	0.41816	0.0460055
ENSG00000170855	TRIAP1	0.418042	0.000319743
ENSG00000109472	CPE	0.417332	0.000363532
ENSG00000172113	NME6	0.417251	0.00190707
ENSG00000161533	ACOX1	0.416215	7.16179e-06
ENSG00000050327	ARHGEF5	0.416034	0.000142682
ENSG00000111540	RAB5B	0.415661	0.00100238
ENSG00000048392	RRM2B	0.415473	2.12907e-06
ENSG00000102401	ARMCX3	0.41428	0.0119412
ENSG00000105290	APLP1	0.414049	0.00528046
ENSG00000100142	POLR2F	0.413269	0.00201971
ENSG00000204351	SKIV2L	0.413173	0.00015461
ENSG00000184319	RPL23AP82	0.413135	0.00180859
ENSG00000226950	DANCR	0.413073	0.00172455
ENSG00000112773	TENT5A	0.412708	0.000610723
ENSG00000204427	ABHD16A	0.41244	0.0172278
ENSG00000114859	CLCN2	0.412255	0.00500604
ENSG00000148153	INIP	0.411885	0.000240673
ENSG00000096717	SIRT1	0.411488	0.000475753
ENSG00000196878	LAMB3	0.411244	0.000180092
ENSG00000103061	SLC7A6OS	0.411192	0.000333326
ENSG00000109046	WSB1	0.41039	3.71323e-05
ENSG00000278463	HIST1H2AB	0.410035	0.0107581
ENSG00000198840	MT-ND3	0.409729	0.0371719
ENSG00000145494	NDUFS6	0.409247	0.00384106
ENSG00000112984	KIF20A	0.408848	0.000127317
ENSG00000101132	PFDN4	0.40822	0.000841214
ENSG00000269821	KCNQ1OT1	0.407385	0.00585619
ENSG00000169490	TM2D2	0.407356	9.85585e-05
ENSG00000178104	PDE4DIP	0.406956	0.00867468
ENSG00000213523	SRA1	0.405682	9.73798e-05
ENSG00000179833	SERTAD2	0.405656	0.00088964
ENSG00000148218	ALAD	0.405527	0.0243134
ENSG00000128342	LIF	0.40529	0.00385369
ENSG00000129566	TEP1	0.404941	0.00467507
ENSG00000166140	ZFYVE19	0.404715	0.0432765
ENSG00000149231	CCDC82	0.404615	0.0167175
ENSG00000125170	DOK4	0.404474	0.00872193
ENSG00000180901	KCTD2	0.404113	0.000950875
ENSG00000109083	IFT20	0.403953	0.0200966
ENSG00000168300	PCMTD1	0.403512	0.0497798
ENSG00000173267	SNCG	0.403182	0.0433525
ENSG00000136950	ARPC5L	0.403143	0.00015746
ENSG00000135900	MRPL44	0.402939	0.000139025
ENSG00000136870	ZNF189	0.402728	0.00917523
ENSG00000119760	SUPT7L	0.402671	0.000699507
ENSG00000111412	C12orf49	0.40257	6.12246e-05
ENSG00000154767	XPC	0.402385	0.000166245
ENSG00000114857	NKTR	0.401916	0.000204725
ENSG00000113595	TRIM23	0.401732	0.00622252
ENSG00000144566	RAB5A	0.400911	0.00188956
ENSG00000113594	LIFR	0.40088	0.00734016
ENSG00000002586	CD99	0.400807	0.00755343
ENSG00000053747	LAMA3	0.400778	0.00380028
ENSG00000119523	ALG2	0.400665	0.000166245
ENSG00000037241	RPL26L1	0.400655	0.00159422
ENSG00000159314	ARHGAP27	0.400601	0.00107935
ENSG00000076053	RBM7	0.399492	0.00548468
ENSG00000186448	ZNF197	0.399431	0.000839723
ENSG00000142867	BCL10	0.398955	0.000808723
ENSG00000116350	SRSF4	0.398949	1.00648e-05
ENSG00000136807	CDK9	0.398876	0.00260448
ENSG00000143819	EPHX1	0.398446	0.0100467
ENSG00000034152	MAP2K3	0.397831	0.00823257
ENSG00000260027	HOXB7	0.397808	0.0132946
ENSG00000124535	WRNIP1	0.397518	0.00373035
ENSG00000128311	TST	0.397172	0.0178241
ENSG00000132535	DLG4	0.39702	0.0348306
ENSG00000105953	OGDH	0.396967	0.000767119
ENSG00000178502	KLHL11	0.396941	0.000288963
ENSG00000135454	B4GALNT1	0.396849	0.000612078
ENSG00000169905	TOR1AIP2	0.396532	9.0279e-05
ENSG00000136603	SKIL	0.396477	0.0226716
ENSG00000185883	ATP6V0C	0.396266	0.00104267
ENSG00000107938	EDRF1	0.395718	3.45202e-05
ENSG00000162971	TYW5	0.395123	0.00712706
ENSG00000169018	FEM1B	0.395087	0.000124602
ENSG00000137575	SDCBP	0.394747	0.000373863
ENSG00000157184	CPT2	0.394292	0.00145575
ENSG00000203879	GDI1	0.394182	0.000110231
ENSG00000094880	CDC23	0.393283	5.08936e-05
ENSG00000099385	BCL7C	0.393241	0.00179063
ENSG00000083937	CHMP2B	0.393108	0.00125503
ENSG00000158796	DEDD	0.392842	0.00197663
ENSG00000111790	FGFR1OP2	0.392565	0.00100353
ENSG00000167302	TEPSIN	0.392245	0.0409272
ENSG00000134884	ARGLU1	0.391836	0.000127202
ENSG00000143878	RHOB	0.391788	0.000732444
ENSG00000096070	BRPF3	0.391482	0.00694922
ENSG00000100949	RABGGTA	0.391224	0.00627049
ENSG00000169612	RAMAC	0.390952	0.00907422
ENSG00000051108	HERPUD1	0.390869	0.000996478
ENSG00000177606	JUN	0.390853	0.019614
ENSG00000109790	KLHL5	0.390565	0.00990327
ENSG00000117305	HMGCL	0.390426	0.0107607
ENSG00000144231	POLR2D	0.389963	0.00528852
ENSG00000120129	DUSP1	0.389676	0.0329047
ENSG00000124145	SDC4	0.389655	0.000147981
ENSG00000006282	SPATA20	0.389535	0.000927387
ENSG00000102226	USP11	0.38936	0.000114839
ENSG00000124222	STX16	0.388316	0.0170075
ENSG00000178307	TMEM11	0.387454	0.016612
ENSG00000070610	GBA2	0.387101	0.000228737
ENSG00000172890	NADSYN1	0.386998	0.00907626
ENSG00000164251	F2RL1	0.386854	0.000378157
ENSG00000139620	KANSL2	0.386818	0.000133323
ENSG00000170881	RNF139	0.386705	0.0277105
ENSG00000095739	BAMBI	0.385938	0.00664977
ENSG00000184752	NDUFA12	0.385618	0.00288071
ENSG00000198938	MT-CO3	0.385548	0.0323702
ENSG00000137802	MAPKBP1	0.384996	0.00508446
ENSG00000109103	UNC119	0.384923	0.00537605
ENSG00000142751	GPN2	0.384708	0.000394981
ENSG00000168566	SNRNP48	0.384657	0.000480639
ENSG00000127824	TUBA4A	0.384559	0.00117743
ENSG00000189171	S100A13	0.384439	0.00257729
ENSG00000186416	NKRF	0.384331	0.000251698
ENSG00000112290	WASF1	0.384155	0.00974366
ENSG00000124615	MOCS1	0.384129	0.0320535
ENSG00000141219	C17orf80	0.383973	0.000244557
ENSG00000164609	SLU7	0.383864	0.000739588
ENSG00000038358	EDC4	0.383732	0.000699288
ENSG00000125484	GTF3C4	0.383347	4.84971e-05
ENSG00000183955	KMT5A	0.383323	3.5513e-05
ENSG00000178996	SNX18	0.382842	0.000163734
ENSG00000105612	DNASE2	0.382651	0.00419171
ENSG00000154370	TRIM11	0.382572	0.000756712
ENSG00000137414	FAM8A1	0.38209	0.00659372
ENSG00000164902	PHAX	0.381856	0.000263932
ENSG00000135924	DNAJB2	0.381754	0.00476231
ENSG00000155508	CNOT8	0.381698	0.000112362
ENSG00000130803	ZNF317	0.380322	7.08672e-05
ENSG00000264112		0.380265	0.0131993
ENSG00000198804	MT-CO1	0.379785	0.0411407
ENSG00000121578	B4GALT4	0.379717	0.0181228
ENSG00000164284	GRPEL2	0.379642	0.000729364
ENSG00000005249	PRKAR2B	0.379554	0.0402898
ENSG00000114353	GNAI2	0.378998	0.00035154
ENSG00000135318	NT5E	0.378644	0.00164194
ENSG00000125347	IRF1	0.378565	0.0176316
ENSG00000171241	SHCBP1	0.378513	0.00155034
ENSG00000023330	ALAS1	0.378479	0.000219937
ENSG00000105699	LSR	0.378228	0.00112745
ENSG00000093000	NUP50	0.377922	0.000278443
ENSG00000168610	STAT3	0.377563	0.00023017
ENSG00000198959	TGM2	0.377171	0.0430874
ENSG00000158480	SPATA2	0.376875	0.0111709
ENSG00000172428	COPS9	0.376785	0.002926
ENSG00000197976	AKAP17A	0.376782	0.0448026
ENSG00000254986	DPP3	0.37665	0.00270638
ENSG00000182544	MFSD5	0.376378	0.0193956
ENSG00000137822	TUBGCP4	0.375922	0.00647971
ENSG00000204520	MICA	0.375242	0.00891163
ENSG00000113369	ARRDC3	0.374781	0.00311426
ENSG00000178188	SH2B1	0.374622	0.00652154
ENSG00000136048	DRAM1	0.3743	0.00828981
ENSG00000125651	GTF2F1	0.37423	0.00154759
ENSG00000165272	AQP3	0.373645	0.0296183
ENSG00000148773	MKI67	0.373624	0.00835786
ENSG00000143393	PI4KB	0.373484	0.00095148
ENSG00000095794	CREM	0.373439	0.0423032
ENSG00000164610	RP9	0.373113	0.01703
ENSG00000104756	KCTD9	0.372291	0.00398151
ENSG00000141524	TMC6	0.371909	0.0123804
ENSG00000169914	OTUD3	0.371819	0.00191587
ENSG00000143845	ETNK2	0.371712	0.0158275
ENSG00000196652	ZKSCAN5	0.371492	0.000236898
ENSG00000124067	SLC12A4	0.371141	0.002252
ENSG00000153487	ING1	0.370971	0.00811339
ENSG00000275052	PPP4R3B	0.370168	0.000439286
ENSG00000137216	TMEM63B	0.369916	0.00610931
ENSG00000104267	CA2	0.369455	0.0344272
ENSG00000184661	CDCA2	0.369397	5.34739e-05
ENSG00000136273	HUS1	0.369357	0.00419508
ENSG00000104853	CLPTM1	0.36894	0.00190707
ENSG00000132581	SDF2	0.368274	0.000538964
ENSG00000104852	SNRNP70	0.368255	0.000323312
ENSG00000138785	INTS12	0.368161	0.0132673
ENSG00000145390	USP53	0.367955	0.0132322
ENSG00000020129	NCDN	0.367483	0.00538972
ENSG00000003436	TFPI	0.367442	0.0411672
ENSG00000105127	AKAP8	0.366947	0.00276802
ENSG00000159346	ADIPOR1	0.366782	0.000544284
ENSG00000064703	DDX20	0.366706	0.000462518
ENSG00000241370	RPP21	0.366665	0.0409721
ENSG00000101384	JAG1	0.36653	0.000742446
ENSG00000141510	TP53	0.365972	0.0366931
ENSG00000105254	TBCB	0.365486	0.000475147
ENSG00000272333	KMT2B	0.365469	0.0234259
ENSG00000124120	TTPAL	0.36531	0.0025536
ENSG00000167700	MFSD3	0.365304	0.0468669
ENSG00000115657	ABCB6	0.365074	0.00723259
ENSG00000131845	ZNF304	0.364802	0.00492001
ENSG00000092203	TOX4	0.36478	0.000543598
ENSG00000131238	PPT1	0.364377	0.000492386
ENSG00000215041	NEURL4	0.364288	0.0026721
ENSG00000134248	LAMTOR5	0.364075	0.000883329
ENSG00000172331	BPGM	0.364017	0.0317834
ENSG00000136108	CKAP2	0.363846	0.00182377
ENSG00000088356	PDRG1	0.363758	0.00141436
ENSG00000183963	SMTN	0.363747	0.00143123
ENSG00000196449	YRDC	0.363624	0.0095697
ENSG00000086065	CHMP5	0.36342	0.00071134
ENSG00000116005	PCYOX1	0.363305	0.000590534
ENSG00000090581	GNPTG	0.363223	0.0144075
ENSG00000053770	AP5M1	0.363117	0.00404201
ENSG00000164305	CASP3	0.362311	0.00567504
ENSG00000177469	CAVIN1	0.361218	0.00387306
ENSG00000164615	CAMLG	0.361196	0.00892439
ENSG00000160714	UBE2Q1	0.361114	0.000245219
ENSG00000088833	NSFL1C	0.361081	0.00856215
ENSG00000008952	SEC62	0.360612	0.00435492
ENSG00000160785	SLC25A44	0.360363	0.00353006
ENSG00000198355	PIM3	0.358863	0.00966822
ENSG00000205542	TMSB4X	0.35884	0.0049716
ENSG00000106993	CDC37L1	0.358589	0.0083095
ENSG00000170291	ELP5	0.358034	0.00670908
ENSG00000176973	FAM89B	0.357887	0.0383993
ENSG00000234127	TRIM26	0.357493	0.0035151
ENSG00000170633	RNF34	0.357423	0.00268354
ENSG00000106245	BUD31	0.356617	0.000468703
ENSG00000214655	ZSWIM8	0.355857	0.00593816
ENSG00000198612	COPS8	0.355615	0.004017
ENSG00000029363	BCLAF1	0.355355	0.00245922
ENSG00000140829	DHX38	0.35518	0.00166425
ENSG00000170906	NDUFA3	0.355086	0.0327838
ENSG00000114982	KANSL3	0.355049	0.000239626
ENSG00000108064	TFAM	0.355044	0.00331492
ENSG00000130734	ATG4D	0.354791	0.0444538
ENSG00000162734	PEA15	0.354463	0.000153311
ENSG00000121716	PILRB	0.354292	0.0253781
ENSG00000173801	JUP	0.354095	0.00382833
ENSG00000125753	VASP	0.353637	0.00095502
ENSG00000104221	BRF2	0.353603	0.0236458
ENSG00000110321	EIF4G2	0.353506	0.00502555
ENSG00000005007	UPF1	0.353271	0.00367351
ENSG00000132475	H3F3B	0.353052	0.00315859
ENSG00000101945	SUV39H1	0.353024	0.0243134
ENSG00000150457	LATS2	0.353015	0.00931665
ENSG00000137801	THBS1	0.352848	0.00859363
ENSG00000204599	TRIM39	0.352824	0.0439012
ENSG00000070761	CFAP20	0.352643	0.00264459
ENSG00000127837	AAMP	0.352251	0.00170582
ENSG00000175606	TMEM70	0.351652	0.0020245
ENSG00000048405	ZNF800	0.351462	0.0070723
ENSG00000116754	SRSF11	0.350816	0.00101346
ENSG00000132646	PCNA	0.350797	0.000306891
ENSG00000086061	DNAJA1	0.350606	0.00977755
ENSG00000170315	UBB	0.350541	0.00695088
ENSG00000167553	TUBA1C	0.350519	0.015506
ENSG00000066654	THUMPD1	0.349766	0.000372722
ENSG00000174996	KLC2	0.349466	0.019466
ENSG00000189159	JPT1	0.349007	0.000147526
ENSG00000140319	SRP14	0.348909	0.00125503
ENSG00000100226	GTPBP1	0.347886	0.00503043
ENSG00000130821	SLC6A8	0.347689	0.00533347
ENSG00000088832	FKBP1A	0.347362	0.00863098
ENSG00000124193	SRSF6	0.347343	0.00252863
ENSG00000127774	EMC6	0.347312	0.0449676
ENSG00000087191	PSMC5	0.347124	0.0107496
ENSG00000059145	UNKL	0.347081	0.0157034
ENSG00000168564	CDKN2AIP	0.346648	0.0267699
ENSG00000034713	GABARAPL2	0.346469	0.0173555
ENSG00000128891	CCDC32	0.346436	0.039662
ENSG00000122705	CLTA	0.345921	0.000297072
ENSG00000109854	HTATIP2	0.345817	0.00114221
ENSG00000130254	SAFB2	0.345398	0.0091615
ENSG00000166411	IDH3A	0.344124	9.78287e-05
ENSG00000116871	MAP7D1	0.34346	0.0301027
ENSG00000158406	HIST1H4H	0.34313	0.0220366
ENSG00000169635	HIC2	0.3431	0.0320142
ENSG00000119431	HDHD3	0.342708	0.0369246
ENSG00000175467	SART1	0.342677	0.00804235
ENSG00000110711	AIP	0.342434	0.0147347
ENSG00000132406	TMEM128	0.34197	0.0220233
ENSG00000105173	CCNE1	0.341863	0.00766314
ENSG00000271601	LIX1L	0.341804	0.0386873
ENSG00000124641	MED20	0.341779	0.00456984
ENSG00000132017	DCAF15	0.341696	0.0167722
ENSG00000139197	PEX5	0.341204	0.00133627
ENSG00000100109	TFIP11	0.341028	0.00803591
ENSG00000163900	TMEM41A	0.340748	0.00206343
ENSG00000173786	CNP	0.340541	0.00326318
ENSG00000147684	NDUFB9	0.340183	0.00168689
ENSG00000123240	OPTN	0.340005	0.0169098
ENSG00000088836	SLC4A11	0.339801	0.0363821
ENSG00000119446	RBM18	0.33945	0.0024685
ENSG00000135870	RC3H1	0.339419	0.00252777
ENSG00000067334	DNTTIP2	0.339357	0.0110194
ENSG00000168894	RNF181	0.339175	0.0119204
ENSG00000162222	TTC9C	0.338586	0.0297289
ENSG00000129219	PLD2	0.338543	0.00191687
ENSG00000120885	CLU	0.338379	0.00287793
ENSG00000165699	TSC1	0.336875	0.00218859
ENSG00000104643	MTMR9	0.336419	0.0238147
ENSG00000204560	DHX16	0.336382	0.00232565
ENSG00000174744	BRMS1	0.336346	0.00827262
ENSG00000234851	RPL23AP42	0.336215	0.00474446
ENSG00000100591	AHSA1	0.336186	0.00620415
ENSG00000122042	UBL3	0.336143	0.0139241
ENSG00000105058	FAM32A	0.335475	0.000538964
ENSG00000149547	EI24	0.334966	0.000165689
ENSG00000077942	FBLN1	0.334884	0.0468561
ENSG00000137494	ANKRD42	0.334514	0.0497333
ENSG00000196743	GM2A	0.334502	0.00652128
ENSG00000129691	ASH2L	0.334224	0.0145678
ENSG00000171867	PRNP	0.333973	0.0015231
ENSG00000177034	MTX3	0.333628	0.000327114
ENSG00000196204	RNF216P1	0.333523	0.048925
ENSG00000147416	ATP6V1B2	0.333343	0.000394981
ENSG00000163684	RPP14	0.333077	0.0237893
ENSG00000162928	PEX13	0.332934	0.00952026
ENSG00000131043	AAR2	0.3327	0.00418269
ENSG00000179163	FUCA1	0.332586	0.00566197
ENSG00000101421	CHMP4B	0.332111	0.0224749
ENSG00000166908	PIP4K2C	0.332069	0.000704387
ENSG00000183726	TMEM50A	0.331604	0.00341789
ENSG00000124209	RAB22A	0.331046	0.0053406
ENSG00000126088	UROD	0.331005	0.00422173
ENSG00000140564	FURIN	0.330652	0.00591529
ENSG00000105401	CDC37	0.330604	0.0320142
ENSG00000107443	CCNJ	0.33055	0.0199353
ENSG00000106400	ZNHIT1	0.330448	0.00827975
ENSG00000171467	ZNF318	0.330141	0.0073811
ENSG00000138231	DBR1	0.330116	0.0144347
ENSG00000101782	RIOK3	0.330028	0.00345495
ENSG00000182481	KPNA2	0.329924	0.00516214
ENSG00000204267	TAP2	0.329881	0.00134828
ENSG00000073578	SDHA	0.329525	0.00246267
ENSG00000030582	GRN	0.329509	0.00849597
ENSG00000129518	EAPP	0.328622	0.0109632
ENSG00000143093	STRIP1	0.328441	0.0183451
ENSG00000116752	BCAS2	0.328	0.00385404
ENSG00000168476	REEP4	0.327856	0.0305132
ENSG00000138629	UBL7	0.327807	0.00340782
ENSG00000215301	DDX3X	0.327744	0.000991903
ENSG00000186130	ZBTB6	0.327158	0.0198403
ENSG00000149658	YTHDF1	0.327068	0.000739278
ENSG00000100359	SGSM3	0.326506	0.00667219
ENSG00000186141	POLR3C	0.326329	0.0325881
ENSG00000112378	PERP	0.326025	0.00518147
ENSG00000131446	MGAT1	0.325307	0.00567614
ENSG00000140553	UNC45A	0.325175	0.00437334
ENSG00000184602	SNN	0.325018	0.0333814
ENSG00000044090	CUL7	0.324933	0.00620415
ENSG00000165997	ARL5B	0.324899	0.00426544
ENSG00000175166	PSMD2	0.324621	0.011319
ENSG00000129245	FXR2	0.323628	0.00511233
ENSG00000165813	CCDC186	0.323587	0.0281363
ENSG00000114125	RNF7	0.323554	0.00309735
ENSG00000120053	GOT1	0.323206	0.00198999
ENSG00000116604	MEF2D	0.322731	0.00511927
ENSG00000138381	ASNSD1	0.322729	0.00191457
ENSG00000121671	CRY2	0.322349	0.0251295
ENSG00000135297	MTO1	0.32193	0.00109293
ENSG00000273559	CWC25	0.321559	0.0155109
ENSG00000087088	BAX	0.321325	0.0497358
ENSG00000030110	BAK1	0.32108	0.00685291
ENSG00000140416	TPM1	0.320618	0.0139326
ENSG00000084234	APLP2	0.320455	0.000502177
ENSG00000149930	TAOK2	0.320272	0.0193304
ENSG00000104823	ECH1	0.320231	0.00925077
ENSG00000268205		0.320173	0.0375945
ENSG00000068078	FGFR3	0.319613	0.0233916
ENSG00000169093	ASMTL	0.319526	0.0405233
ENSG00000122550	KLHL7	0.319078	0.00717926
ENSG00000168090	COPS6	0.31906	0.0269063
ENSG00000169221	TBC1D10B	0.318793	0.00649574
ENSG00000082641	NFE2L1	0.318545	0.000580047
ENSG00000166974	MAPRE2	0.318292	0.0210099
ENSG00000170037	CNTROB	0.318249	0.0183334
ENSG00000089220	PEBP1	0.318031	0.00636908
ENSG00000086589	RBM22	0.317988	0.00128182
ENSG00000196924	FLNA	0.317894	0.0411672
ENSG00000271303	SRXN1	0.317787	0.00470602
ENSG00000080371	RAB21	0.317367	0.00367351
ENSG00000197728	RPS26	0.316911	0.00302834
ENSG00000172354	GNB2	0.316885	0.0203156
ENSG00000147853	AK3	0.31667	0.00164325
ENSG00000115486	GGCX	0.316654	0.0249207
ENSG00000106348	IMPDH1	0.316525	0.00613345
ENSG00000103111	MON1B	0.316346	0.0204617
ENSG00000116809	ZBTB17	0.316334	0.014183
ENSG00000119537	KDSR	0.316329	0.0180646
ENSG00000110435	PDHX	0.315922	0.00586524
ENSG00000146576	C7orf26	0.315668	0.034442
ENSG00000162702	ZNF281	0.315591	0.0113972
ENSG00000088247	KHSRP	0.31552	0.0106547
ENSG00000137504	CREBZF	0.315395	0.00972371
ENSG00000111605	CPSF6	0.315157	0.000533592
ENSG00000177303	CASKIN2	0.314493	0.029155
ENSG00000163170	BOLA3	0.314328	0.0317388
ENSG00000125037	EMC3	0.314111	0.0258613
ENSG00000124383	MPHOSPH10	0.313785	0.0221551
ENSG00000146757	ZNF92	0.313464	0.0329869
ENSG00000120063	GNA13	0.31326	0.00423109
ENSG00000162972	MAIP1	0.312164	0.0114699
ENSG00000116731	PRDM2	0.312003	0.0143685
ENSG00000143889	HNRNPLL	0.311763	0.0126707
ENSG00000160014	CALM3	0.311758	0.0109413
ENSG00000161013	MGAT4B	0.311441	0.027641
ENSG00000188229	TUBB4B	0.311294	0.0231104
ENSG00000172531	PPP1CA	0.311185	0.00456984
ENSG00000156853	ZNF689	0.310712	0.0170244
ENSG00000197324	LRP10	0.309631	0.0143544
ENSG00000037749	MFAP3	0.309556	0.0178543
ENSG00000143436	MRPL9	0.309451	0.00310081
ENSG00000116406	EDEM3	0.309432	0.00842366
ENSG00000079999	KEAP1	0.30906	0.00893014
ENSG00000140830	TXNL4B	0.308839	0.0251942
ENSG00000109390	NDUFC1	0.308712	0.0130008
ENSG00000143222	UFC1	0.307966	0.0173718
ENSG00000161638	ITGA5	0.307838	0.0142271
ENSG00000149182	ARFGAP2	0.30764	0.0129875
ENSG00000105723	GSK3A	0.307615	0.00750054
ENSG00000106546	AHR	0.307008	0.00934663
ENSG00000169826	CSGALNACT2	0.306981	0.0432146
ENSG00000198721	ECI2	0.306965	0.00219167
ENSG00000142657	PGD	0.306537	0.00896812
ENSG00000108840	HDAC5	0.306175	0.0314572
ENSG00000159840	ZYX	0.306127	0.0227055
ENSG00000110906	KCTD10	0.30591	0.00456984
ENSG00000101856	PGRMC1	0.305565	0.0118732
ENSG00000163636	PSMD6	0.305375	0.00798701
ENSG00000133606	MKRN1	0.305072	0.00189223
ENSG00000101608	MYL12A	0.304618	0.00940772
ENSG00000265241	RBM8A	0.30427	0.00288989
ENSG00000175595	ERCC4	0.304048	0.0292321
ENSG00000187531	SIRT7	0.303801	0.0203156
ENSG00000174405	LIG4	0.303763	0.0432765
ENSG00000090266	NDUFB2	0.303521	0.00710266
ENSG00000068308	OTUD5	0.303463	0.0101859
ENSG00000135249	RINT1	0.30332	0.0183077
ENSG00000205581	HMGN1	0.303064	0.0046419
ENSG00000162430	SELENON	0.303	0.0213617
ENSG00000100056	ESS2	0.302946	0.03452
ENSG00000084444	FAM234B	0.302904	0.0414966
ENSG00000010404	IDS	0.302421	0.00667219
ENSG00000049245	VAMP3	0.302248	0.00270532
ENSG00000105357	MYH14	0.302196	0.0227016
ENSG00000170234	PWWP2A	0.30194	0.0144764
ENSG00000198018	ENTPD7	0.301552	0.00892362
ENSG00000108946	PRKAR1A	0.301421	0.00356125
ENSG00000221978	CCNL2	0.301381	0.00559814
ENSG00000115539	PDCL3	0.301148	0.00534229
ENSG00000189241	TSPYL1	0.300667	0.00337547
ENSG00000234745	HLA-B	0.300187	0.00315013
ENSG00000177981	ASB8	0.300079	0.0489646
ENSG00000134153	EMC7	0.299717	0.0338447
ENSG00000099341	PSMD8	0.299707	0.0133871
ENSG00000188215	DCUN1D3	0.298934	0.0160991
ENSG00000151131	C12orf45	0.298834	0.011208
ENSG00000134001	EIF2S1	0.29858	0.0197696
ENSG00000070495	JMJD6	0.298162	0.0117771
ENSG00000148175	STOM	0.298135	0.042269
ENSG00000143337	TOR1AIP1	0.29803	0.0137823
ENSG00000160213	CSTB	0.297917	0.0367409
ENSG00000177888	ZBTB41	0.297653	0.012884
ENSG00000136888	ATP6V1G1	0.297592	0.00391437
ENSG00000163877	SNIP1	0.296891	0.0495089
ENSG00000135677	GNS	0.296877	0.00156314
ENSG00000105443	CYTH2	0.29666	0.0202746
ENSG00000171490	RSL1D1	0.296464	0.00550397
ENSG00000173120	KDM2A	0.296233	0.00634931
ENSG00000197451	HNRNPAB	0.296148	0.00961853
ENSG00000252481	SCARNA13	0.295762	0.0248998
ENSG00000110330	BIRC2	0.29551	0.00766314
ENSG00000101182	PSMA7	0.295503	0.0136353
ENSG00000100644	HIF1A	0.295187	0.00429181
ENSG00000156453	PCDH1	0.295168	0.0367409
ENSG00000116906	GNPAT	0.295063	0.0126114
ENSG00000111361	EIF2B1	0.29506	0.0111127
ENSG00000146063	TRIM41	0.295048	0.0179577
ENSG00000139318	DUSP6	0.294411	0.00374103
ENSG00000105671	DDX49	0.294287	0.0142561
ENSG00000144867	SRPRB	0.294152	0.0108596
ENSG00000110367	DDX6	0.293421	0.0112325
ENSG00000180979	LRRC57	0.292895	0.0200267
ENSG00000011198	ABHD5	0.292807	0.046648
ENSG00000110429	FBXO3	0.292671	0.0222059
ENSG00000282458	WASH5P	0.292642	0.0105687
ENSG00000267855	NDUFA7	0.292511	0.031075
ENSG00000115414	FN1	0.292235	0.0382176
ENSG00000111667	USP5	0.292031	0.00484931
ENSG00000168286	THAP11	0.292009	0.0482221
ENSG00000142156	COL6A1	0.291983	0.0415196
ENSG00000143761	ARF1	0.291088	0.0277105
ENSG00000112031	MTRF1L	0.291062	0.010234
ENSG00000013523	ANGEL1	0.290938	0.0147356
ENSG00000104331	IMPAD1	0.290757	0.00275407
ENSG00000116128	BCL9	0.290576	0.0367019
ENSG00000166197	NOLC1	0.290545	0.0200562
ENSG00000013374	NUB1	0.290236	0.0139159
ENSG00000072274	TFRC	0.290208	0.0132697
ENSG00000169217	CD2BP2	0.290154	0.0130201
ENSG00000166710	B2M	0.290086	0.0246746
ENSG00000133773	CCDC59	0.290053	0.0192566
ENSG00000120727	PAIP2	0.290024	0.0089073
ENSG00000101365	IDH3B	0.289883	0.00995518
ENSG00000140988	RPS2	0.289702	0.0338487
ENSG00000175324	LSM1	0.289534	0.0355358
ENSG00000148835	TAF5	0.289526	0.0357072
ENSG00000115641	FHL2	0.289324	0.00351286
ENSG00000172046	USP19	0.289233	0.0139856
ENSG00000142546	NOSIP	0.288778	0.0251522
ENSG00000163349	HIPK1	0.288741	0.00372393
ENSG00000007392	LUC7L	0.28862	0.0220531
ENSG00000135046	ANXA1	0.288238	0.0387061
ENSG00000163435	ELF3	0.288139	0.0403458
ENSG00000213145	CRIP1	0.288099	0.0303421
ENSG00000108256	NUFIP2	0.287905	0.0154834
ENSG00000146066	HIGD2A	0.2879	0.0382232
ENSG00000173848	NET1	0.287663	0.00842645
ENSG00000084207	GSTP1	0.287096	0.0253972
ENSG00000137207	YIPF3	0.286947	0.0263265
ENSG00000062582	MRPS24	0.286767	0.0313412
ENSG00000132128	LRRC41	0.285596	0.00443708
ENSG00000103363	ELOB	0.285489	0.0236966
ENSG00000100335	MIEF1	0.28544	0.0112288
ENSG00000120875	DUSP4	0.285422	0.00733153
ENSG00000143933	CALM2	0.285334	0.0309894
ENSG00000013275	PSMC4	0.284946	0.00411512
ENSG00000143322	ABL2	0.284891	0.0334313
ENSG00000164209	SLC25A46	0.284831	0.0198026
ENSG00000166454	ATMIN	0.284559	0.00743166
ENSG00000100664	EIF5	0.283913	0.039122
ENSG00000022840	RNF10	0.283628	0.0142661
ENSG00000134899	ERCC5	0.283526	0.0320543
ENSG00000116977	LGALS8	0.283504	0.0141641
ENSG00000148730	EIF4EBP2	0.283476	0.00919624
ENSG00000111328	CDK2AP1	0.283204	0.026613
ENSG00000116685	KIAA2013	0.283193	0.0235816
ENSG00000165527	ARF6	0.283192	0.0103067
ENSG00000169607	CKAP2L	0.283173	0.0238147
ENSG00000155545	MIER3	0.282896	0.0322287
ENSG00000109321	AREG	0.282665	0.0235851
ENSG00000100911	PSME2	0.281703	0.0113408
ENSG00000112029	FBXO5	0.281484	0.0203037
ENSG00000167110	GOLGA2	0.281324	0.0354143
ENSG00000087086	FTL	0.280973	0.0450008
ENSG00000172336	POP7	0.280935	0.0312936
ENSG00000177731	FLII	0.280933	0.013807
ENSG00000105185	PDCD5	0.280746	0.00426704
ENSG00000139163	ETNK1	0.280634	0.00502061
ENSG00000134531	EMP1	0.280584	0.0386819
ENSG00000166913	YWHAB	0.280432	0.0341513
ENSG00000172667	ZMAT3	0.280427	0.0340903
ENSG00000117450	PRDX1	0.279898	0.0430844
ENSG00000163798	SLC4A1AP	0.279894	0.0176133
ENSG00000072506	HSD17B10	0.27937	0.0391593
ENSG00000174227	PIGG	0.279129	0.0138043
ENSG00000064666	CNN2	0.278973	0.0067315
ENSG00000179335	CLK3	0.278926	0.0201158
ENSG00000139233	LLPH	0.278319	0.0289396
ENSG00000180773	SLC36A4	0.278158	0.0469516
ENSG00000090520	DNAJB11	0.277901	0.0139326
ENSG00000126775	ATG14	0.277867	0.020386
ENSG00000160310	PRMT2	0.277828	0.0188106
ENSG00000137409	MTCH1	0.27774	0.00291627
ENSG00000142168	SOD1	0.277378	0.0160991
ENSG00000103540	CCP110	0.276674	0.0350476
ENSG00000221867	MAGEA3	0.276575	0.0116962
ENSG00000105281	SLC1A5	0.276382	0.0156819
ENSG00000183077	AFMID	0.276277	0.0203037
ENSG00000125356	NDUFA1	0.275853	0.0224412
ENSG00000111678	C12orf57	0.275773	0.0372878
ENSG00000204394	VARS	0.275483	0.0264137
ENSG00000143183	TMCO1	0.275067	0.0203037
ENSG00000110048	OSBP	0.274996	0.00577857
ENSG00000159579	RSPRY1	0.274789	0.0308757
ENSG00000085274	MYNN	0.274339	0.0276992
ENSG00000143294	PRCC	0.274315	0.0176133
ENSG00000080824	HSP90AA1	0.2743	0.0402849
ENSG00000178401	DNAJC22	0.274105	0.0166299
ENSG00000143753	DEGS1	0.273963	0.0202553
ENSG00000151239	TWF1	0.273944	0.0208683
ENSG00000181467	RAP2B	0.273624	0.0193304
ENSG00000096401	CDC5L	0.273202	0.00952625
ENSG00000105429	MEGF8	0.273058	0.0411424
ENSG00000162813	BPNT1	0.273043	0.0145552
ENSG00000132661	NXT1	0.27293	0.0304088
ENSG00000110063	DCPS	0.272881	0.0223973
ENSG00000157259	GATAD1	0.272875	0.0194552
ENSG00000153914	SREK1	0.272558	0.017111
ENSG00000101447	FAM83D	0.272432	0.0112871
ENSG00000120742	SERP1	0.27234	0.00977067
ENSG00000130985	UBA1	0.271989	0.00422173
ENSG00000185728	YTHDF3	0.271839	0.00796721
ENSG00000105879	CBLL1	0.27168	0.0441208
ENSG00000084693	AGBL5	0.271511	0.0153916
ENSG00000172466	ZNF24	0.271321	0.0215769
ENSG00000107815	TWNK	0.27095	0.0144291
ENSG00000204463	BAG6	0.270915	0.0128341
ENSG00000130164	LDLR	0.270168	0.00401981
ENSG00000115216	NRBP1	0.269967	0.00950838
ENSG00000170946	DNAJC24	0.269908	0.0499627
ENSG00000140299	BNIP2	0.269836	0.0153355
ENSG00000143774	GUK1	0.269619	0.0463263
ENSG00000142507	PSMB6	0.269349	0.0197725
ENSG00000107874	CUEDC2	0.269303	0.0236208
ENSG00000169223	LMAN2	0.268947	0.0351381
ENSG00000067596	DHX8	0.268903	0.0141078
ENSG00000113558	SKP1	0.268683	0.0335108
ENSG00000162819	BROX	0.267981	0.0269049
ENSG00000132824	SERINC3	0.267451	0.0486691
ENSG00000166012	TAF1D	0.26745	0.0167175
ENSG00000182173	TSEN54	0.267351	0.0366231
ENSG00000125686	MED1	0.267285	0.00970896
ENSG00000116016	EPAS1	0.267189	0.0207586
ENSG00000106397	PLOD3	0.266757	0.0415088
ENSG00000108344	PSMD3	0.266396	0.0373967
ENSG00000123485	HJURP	0.266375	0.032133
ENSG00000167196	FBXO22	0.266263	0.0109632
ENSG00000091542	ALKBH5	0.266218	0.0169484
ENSG00000135002	RFK	0.265963	0.0237175
ENSG00000116584	ARHGEF2	0.265826	0.0207798
ENSG00000164733	CTSB	0.265775	0.00591529
ENSG00000123836	PFKFB2	0.265757	0.0470182
ENSG00000139131	YARS2	0.265548	0.0171065
ENSG00000150753	CCT5	0.265335	0.0468669
ENSG00000164611	PTTG1	0.265323	0.00591529
ENSG00000181220	ZNF746	0.264998	0.0476077
ENSG00000106636	YKT6	0.264716	0.0139509
ENSG00000146834	MEPCE	0.264243	0.0415344
ENSG00000163466	ARPC2	0.264209	0.00706009
ENSG00000133872	SARAF	0.264204	0.0160844
ENSG00000004961	HCCS	0.264169	0.0459847
ENSG00000166794	PPIB	0.264159	0.0260341
ENSG00000234741	GAS5	0.264073	0.0323153
ENSG00000113812	ACTR8	0.263908	0.023303
ENSG00000145912	NHP2	0.263669	0.0455558
ENSG00000131143	COX4I1	0.263643	0.0373955
ENSG00000175348	TMEM9B	0.263568	0.0478946
ENSG00000273611	ZNHIT3	0.262535	0.0449164
ENSG00000136819	C9orf78	0.262328	0.0338316
ENSG00000100325	ASCC2	0.26186	0.0102212
ENSG00000185164	NOMO2	0.261842	0.0104082
ENSG00000104824	HNRNPL	0.26147	0.0239811
ENSG00000123178	SPRYD7	0.261469	0.0352711
ENSG00000105379	ETFB	0.260513	0.0340513
ENSG00000141698	NT5C3B	0.260243	0.0427537
ENSG00000056586	RC3H2	0.260165	0.0284103
ENSG00000164346	NSA2	0.260044	0.0476224
ENSG00000131871	SELENOS	0.259641	0.0340432
ENSG00000154305	MIA3	0.259458	0.0146565
ENSG00000182220	ATP6AP2	0.259448	0.0216916
ENSG00000117505	DR1	0.259126	0.0102212
ENSG00000197747	S100A10	0.257843	0.0235851
ENSG00000142186	SCYL1	0.257669	0.0489646
ENSG00000163374	YY1AP1	0.257062	0.0350588
ENSG00000162139	NEU3	0.256656	0.038002
ENSG00000129696	TTI2	0.255898	0.0475349
ENSG00000156273	BACH1	0.255486	0.0435397
ENSG00000184203	PPP1R2	0.255471	0.0214115
ENSG00000089693	MLF2	0.255351	0.0135572
ENSG00000130724	CHMP2A	0.25529	0.0233524
ENSG00000135108	FBXO21	0.25524	0.00652154
ENSG00000119655	NPC2	0.2551	0.017306
ENSG00000109107	ALDOC	0.254951	0.0286176
ENSG00000130706	ADRM1	0.25452	0.0485873
ENSG00000143621	ILF2	0.254478	0.0384654
ENSG00000272886	DCP1A	0.253934	0.00692656
ENSG00000142910	TINAGL1	0.253653	0.0475438
ENSG00000006744	ELAC2	0.253469	0.0120936
ENSG00000116922	C1orf109	0.253041	0.0303574
ENSG00000125870	SNRPB2	0.252959	0.0325079
ENSG00000138413	IDH1	0.252171	0.026506
ENSG00000087460	GNAS	0.2518	0.0350476
ENSG00000135829	DHX9	0.251411	0.0217196
ENSG00000180008	SOCS4	0.251072	0.020647
ENSG00000087263	OGFOD1	0.25053	0.0221743
ENSG00000100906	NFKBIA	0.250387	0.0412475
ENSG00000089818	NECAP1	0.249642	0.0482221
ENSG00000172053	QARS	0.24944	0.0152026
ENSG00000204843	DCTN1	0.249241	0.0105287
ENSG00000139433	GLTP	0.248787	0.0132697
ENSG00000170515	PA2G4	0.24874	0.0467997
ENSG00000166681	BEX3	0.248382	0.0355794
ENSG00000155366	RHOC	0.248266	0.0479702
ENSG00000148229	POLE3	0.247845	0.0411407
ENSG00000206503	HLA-A	0.247783	0.0237759
ENSG00000102978	POLR2C	0.247776	0.0205767
ENSG00000188938	FAM120AOS	0.247597	0.029018
ENSG00000151135	TMEM263	0.24743	0.039776
ENSG00000159352	PSMD4	0.247012	0.0353039
ENSG00000169230	PRELID1	0.246906	0.0226458
ENSG00000146909	NOM1	0.246876	0.0362388
ENSG00000130811	EIF3G	0.246875	0.0325933
ENSG00000143549	TPM3	0.246707	0.0350476
ENSG00000010322	NISCH	0.246437	0.028475
ENSG00000179010	MRFAP1	0.246307	0.044926
ENSG00000111786	SRSF9	0.246065	0.0185635
ENSG00000149480	MTA2	0.245415	0.0136353
ENSG00000131981	LGALS3	0.245065	0.0421621
ENSG00000085998	POMGNT1	0.24506	0.0362162
ENSG00000113575	PPP2CA	0.245038	0.027404
ENSG00000158773	USF1	0.244902	0.0405735
ENSG00000084463	WBP11	0.244728	0.0245189
ENSG00000100567	PSMA3	0.244567	0.010976
ENSG00000100462	PRMT5	0.244103	0.00688127
ENSG00000121022	COPS5	0.243865	0.0345429
ENSG00000196199	MPHOSPH8	0.243789	0.0323232
ENSG00000100519	PSMC6	0.243614	0.0411407
ENSG00000121644	DESI2	0.243171	0.0197292
ENSG00000119402	FBXW2	0.243144	0.0275718
ENSG00000138495	COX17	0.242064	0.0467039
ENSG00000004142	POLDIP2	0.241799	0.0132697
ENSG00000198420	TCAF1	0.241732	0.0358859
ENSG00000134313	KIDINS220	0.241699	0.0334292
ENSG00000102225	CDK16	0.241649	0.0399189
ENSG00000142396	ERVK3-1	0.241023	0.0286419
ENSG00000140743	CDR2	0.240967	0.0472589
ENSG00000139644	TMBIM6	0.240836	0.0441208
ENSG00000204209	DAXX	0.240759	0.0228283
ENSG00000136527	TRA2B	0.240599	0.0401195
ENSG00000133226	SRRM1	0.240407	0.0478246
ENSG00000122068	FYTTD1	0.24003	0.024841
ENSG00000135801	TAF5L	0.239791	0.0276992
ENSG00000122203	KIAA1191	0.239214	0.0222644
ENSG00000135919	SERPINE2	0.239125	0.015824
ENSG00000167004	PDIA3	0.238533	0.0207586
ENSG00000162377	COA7	0.238318	0.0345429
ENSG00000134690	CDCA8	0.238052	0.0211509
ENSG00000112996	MRPS30	0.237423	0.0167283
ENSG00000066117	SMARCD1	0.237416	0.0315256
ENSG00000048162	NOP16	0.237282	0.0459149
ENSG00000105849	TWISTNB	0.236944	0.035389
ENSG00000105402	NAPA	0.236319	0.0395861
ENSG00000168283	BMI1	0.236003	0.0311038
ENSG00000114446	IFT57	0.234332	0.0456034
ENSG00000198492	YTHDF2	0.234236	0.0135026
ENSG00000165637	VDAC2	0.234001	0.0228489
ENSG00000174718	RESF1	0.233409	0.0434426
ENSG00000095139	ARCN1	0.23328	0.0165775
ENSG00000160803	UBQLN4	0.233231	0.0349559
ENSG00000158828	PINK1	0.23297	0.0387194
ENSG00000031698	SARS	0.232545	0.0246746
ENSG00000170876	TMEM43	0.232403	0.040474
ENSG00000003056	M6PR	0.232047	0.0214479
ENSG00000136156	ITM2B	0.231183	0.0346673
ENSG00000161057	PSMC2	0.230439	0.0293792
ENSG00000021826	CPS1	0.230031	0.0461332
ENSG00000133316	WDR74	0.230013	0.0478977
ENSG00000174840	PDE12	0.229989	0.0157381
ENSG00000103187	COTL1	0.229198	0.00907337
ENSG00000109445	ZNF330	0.229158	0.038743
ENSG00000100225	FBXO7	0.22906	0.0189497
ENSG00000215251	FASTKD5	0.22863	0.0228489
ENSG00000167862	MRPL58	0.228481	0.0471879
ENSG00000111775	COX6A1	0.227945	0.0453399
ENSG00000062725	APPBP2	0.225781	0.048797
ENSG00000124532	MRS2	0.225403	0.0447581
ENSG00000117395	EBNA1BP2	0.2252	0.0454821
ENSG00000153561	RMND5A	0.2246	0.0294125
ENSG00000002549	LAP3	0.222881	0.0264271
ENSG00000146112	PPP1R18	0.222881	0.0414435
ENSG00000107959	PITRM1	0.222522	0.0263126
ENSG00000006194	ZNF263	0.222488	0.0383545
ENSG00000114978	MOB1A	0.220784	0.0471332
ENSG00000232112	TMA7	0.220492	0.0334399
ENSG00000178980	SELENOW	0.218197	0.0427403
ENSG00000168374	ARF4	0.217039	0.0333814
ENSG00000110917	MLEC	0.216503	0.0340341
ENSG00000175390	EIF3F	0.21642	0.0318878
ENSG00000112096	SOD2	0.21353	0.022616
ENSG00000138029	HADHB	0.213339	0.0468553
ENSG00000182768	NGRN	0.213214	0.0269681
ENSG00000108829	LRRC59	0.212996	0.0489057
ENSG00000163444	TMEM183A	0.211965	0.0230264
ENSG00000105939	ZC3HAV1	0.211048	0.0324726
ENSG00000076043	REXO2	0.210657	0.0482315
ENSG00000046604	DSG2	0.209523	0.0433525
ENSG00000127463	EMC1	0.204485	0.0440428
ENSG00000141425	RPRD1A	0.202603	0.0316821
ENSG00000169895	SYAP1	0.20089	0.0324726
ENSG00000145730	PAM	0.200353	0.0330316
ENSG00000115762	PLEKHB2	0.194321	0.0474242
ENSG00000136193	SCRN1	-0.200314	0.0301231
ENSG00000069248	NUP133	-0.202417	0.0469717
ENSG00000159592	GPBP1L1	-0.202939	0.0483379
ENSG00000175387	SMAD2	-0.203324	0.0494981
ENSG00000089006	SNX5	-0.20483	0.0236862
ENSG00000120253	NUP43	-0.205201	0.0496898
ENSG00000108395	TRIM37	-0.205259	0.0454602
ENSG00000139842	CUL4A	-0.206712	0.0405264
ENSG00000158470	B4GALT5	-0.207396	0.0206482
ENSG00000182180	MRPS16	-0.210307	0.0342251
ENSG00000006607	FARP2	-0.211669	0.0467522
ENSG00000149554	CHEK1	-0.217514	0.0485436
ENSG00000068305	MEF2A	-0.220069	0.0458607
ENSG00000014919	COX15	-0.220312	0.0193371
ENSG00000171634	BPTF	-0.220633	0.037711
ENSG00000062650	WAPL	-0.221397	0.0470955
ENSG00000121152	NCAPH	-0.222408	0.0188617
ENSG00000166439	RNF169	-0.222748	0.0401889
ENSG00000213593	TMX2	-0.223969	0.0311743
ENSG00000169756	LIMS1	-0.223973	0.0350588
ENSG00000177853	ZNF518A	-0.224468	0.0466609
ENSG00000125107	CNOT1	-0.225732	0.0458254
ENSG00000143033	MTF2	-0.225837	0.0312936
ENSG00000096080	MRPS18A	-0.226045	0.0400285
ENSG00000147475	ERLIN2	-0.227948	0.0405735
ENSG00000104067	TJP1	-0.228075	0.0444884
ENSG00000135655	USP15	-0.229473	0.043641
ENSG00000178252	WDR6	-0.230506	0.0330032
ENSG00000128641	MYO1B	-0.2313	0.0236056
ENSG00000103275	UBE2I	-0.231893	0.0187645
ENSG00000167491	GATAD2A	-0.232445	0.0210917
ENSG00000145734	BDP1	-0.232502	0.0452053
ENSG00000117748	RPA2	-0.232889	0.0448682
ENSG00000073921	PICALM	-0.235539	0.0400208
ENSG00000116120	FARSB	-0.236091	0.0317018
ENSG00000123737	EXOSC9	-0.236099	0.0353437
ENSG00000134982	APC	-0.236699	0.043263
ENSG00000221823	PPP3R1	-0.237189	0.0497798
ENSG00000147649	MTDH	-0.238122	0.0180198
ENSG00000178921	PFAS	-0.238359	0.0435414
ENSG00000139505	MTMR6	-0.238947	0.0375503
ENSG00000075413	MARK3	-0.23941	0.0158615
ENSG00000177189	RPS6KA3	-0.239492	0.0340206
ENSG00000108010	GLRX3	-0.241494	0.0292731
ENSG00000124486	USP9X	-0.241765	0.0136536
ENSG00000206053	JPT2	-0.24214	0.0139326
ENSG00000135686	KLHL36	-0.243172	0.0256555
ENSG00000177879	AP3S1	-0.24325	0.0311647
ENSG00000100418	DESI1	-0.243314	0.031847
ENSG00000126749	EMG1	-0.24345	0.0245835
ENSG00000035928	RFC1	-0.243754	0.025395
ENSG00000100722	ZC3H14	-0.244207	0.010316
ENSG00000147454	SLC25A37	-0.24487	0.0257044
ENSG00000173273	TNKS	-0.245552	0.0151748
ENSG00000132694	ARHGEF11	-0.245809	0.0353336
ENSG00000134759	ELP2	-0.246559	0.0157115
ENSG00000162129	CLPB	-0.246565	0.0209719
ENSG00000156531	PHF6	-0.246928	0.0218506
ENSG00000058272	PPP1R12A	-0.247337	0.0288647
ENSG00000143924	EML4	-0.24734	0.0167537
ENSG00000171456	ASXL1	-0.248054	0.0238147
ENSG00000189308	LIN54	-0.248071	0.0314979
ENSG00000102531	FNDC3A	-0.248141	0.0223129
ENSG00000009335	UBE3C	-0.250368	0.00734016
ENSG00000134014	ELP3	-0.251587	0.00896264
ENSG00000169727	GPS1	-0.25237	0.0310849
ENSG00000153922	CHD1	-0.253028	0.0286819
ENSG00000054118	THRAP3	-0.253155	0.0224504
ENSG00000156504	FAM122B	-0.25323	0.0308082
ENSG00000131626	PPFIA1	-0.253282	0.0346805
ENSG00000170677	SOCS6	-0.253836	0.0258602
ENSG00000105221	AKT2	-0.254255	0.0297289
ENSG00000152818	UTRN	-0.254759	0.0243334
ENSG00000108651	UTP6	-0.254806	0.0269681
ENSG00000116455	WDR77	-0.254811	0.0387061
ENSG00000131389	SLC6A6	-0.254822	0.02355
ENSG00000071054	MAP4K4	-0.255338	0.00365721
ENSG00000140455	USP3	-0.255394	0.00789103
ENSG00000132155	RAF1	-0.255777	0.00381439
ENSG00000239900	ADSL	-0.25579	0.0204617
ENSG00000134970	TMED7	-0.256477	0.0466609
ENSG00000152795	HNRNPDL	-0.25699	0.0210287
ENSG00000128272	ATF4	-0.25828	0.0323585
ENSG00000164323	CFAP97	-0.258655	0.0421538
ENSG00000154127	UBASH3B	-0.258873	0.0213347
ENSG00000120802	TMPO	-0.259012	0.0125129
ENSG00000124198	ARFGEF2	-0.259399	0.0170089
ENSG00000103064	SLC7A6	-0.259412	0.0488968
ENSG00000147548	NSD3	-0.260092	0.0206568
ENSG00000075292	ZNF638	-0.260441	0.0254101
ENSG00000130939	UBE4B	-0.260632	0.0345341
ENSG00000104413	ESRP1	-0.262135	0.0242526
ENSG00000059758	CDK17	-0.262781	0.0352459
ENSG00000091436	MAP3K20	-0.262987	0.0204607
ENSG00000205571	SMN2	-0.263482	0.0388477
ENSG00000070961	ATP2B1	-0.263595	0.0380146
ENSG00000104133	SPG11	-0.263887	0.0372782
ENSG00000171466	ZNF562	-0.263945	0.0172812
ENSG00000071564	TCF3	-0.264165	0.0314923
ENSG00000164080	RAD54L2	-0.264425	0.0317034
ENSG00000227500	SCAMP4	-0.264563	0.0449164
ENSG00000136997	MYC	-0.265018	0.00443708
ENSG00000188352	FOCAD	-0.265715	0.0216916
ENSG00000167291	TBC1D16	-0.266001	0.0268336
ENSG00000011405	PIK3C2A	-0.266234	0.0169149
ENSG00000117697	NSL1	-0.26639	0.0370555
ENSG00000275023	MLLT6	-0.267389	0.0227743
ENSG00000157764	BRAF	-0.267992	0.039662
ENSG00000183605	SFXN4	-0.268651	0.0228655
ENSG00000104626	ERI1	-0.268862	0.023018
ENSG00000185359	HGS	-0.268883	0.0398118
ENSG00000101199	ARFGAP1	-0.268948	0.0382232
ENSG00000072736	NFATC3	-0.268997	0.0231861
ENSG00000102908	NFAT5	-0.269015	0.0446522
ENSG00000120526	NUDCD1	-0.269336	0.0266187
ENSG00000154059	IMPACT	-0.269569	0.0245053
ENSG00000171109	MFN1	-0.270998	0.00968014
ENSG00000144136	SLC20A1	-0.271063	0.00827261
ENSG00000166938	DIS3L	-0.271318	0.0286986
ENSG00000126261	UBA2	-0.271477	0.010459
ENSG00000150054	MPP7	-0.271796	0.00938432
ENSG00000160688	FLAD1	-0.27181	0.0197696
ENSG00000168538	TRAPPC11	-0.27209	0.0445322
ENSG00000152147	GEMIN6	-0.27229	0.0482322
ENSG00000105176	URI1	-0.27277	0.0154834
ENSG00000065060	UHRF1BP1	-0.273249	0.0116751
ENSG00000101972	STAG2	-0.273656	0.00621617
ENSG00000073536	NLE1	-0.274211	0.0166697
ENSG00000166004	CEP295	-0.274212	0.0143355
ENSG00000163029	SMC6	-0.274365	0.0183077
ENSG00000127804	METTL16	-0.274449	0.00315811
ENSG00000196290	NIF3L1	-0.274998	0.0172599
ENSG00000054267	ARID4B	-0.275241	0.0157108
ENSG00000118246	FASTKD2	-0.275749	0.0116446
ENSG00000164171	ITGA2	-0.275908	0.0451681
ENSG00000136830	NIBAN2	-0.276155	0.0132352
ENSG00000177683	THAP5	-0.276258	0.0346891
ENSG00000198961	PJA2	-0.276582	0.0154321
ENSG00000198793	MTOR	-0.277109	0.00764855
ENSG00000126226	PCID2	-0.277143	0.0140448
ENSG00000170525	PFKFB3	-0.277261	0.0101254
ENSG00000005156	LIG3	-0.27754	0.00727585
ENSG00000134815	DHX34	-0.278838	0.0231104
ENSG00000164329	TENT2	-0.27905	0.0176575
ENSG00000176697	BDNF	-0.279132	0.00918761
ENSG00000100503	NIN	-0.280386	0.00901848
ENSG00000113569	NUP155	-0.280793	0.00727585
ENSG00000114480	GBE1	-0.281017	0.0324726
ENSG00000163605	PPP4R2	-0.281604	0.00906467
ENSG00000203668	CHML	-0.281802	0.0388477
ENSG00000067900	ROCK1	-0.281825	0.0112439
ENSG00000197586	ENTPD6	-0.281888	0.0251522
ENSG00000144063	MALL	-0.2823	0.000851958
ENSG00000141526	SLC16A3	-0.283045	0.0245053
ENSG00000111596	CNOT2	-0.283462	0.014111
ENSG00000130396	AFDN	-0.284281	0.0110159
ENSG00000047188	YTHDC2	-0.284512	0.031842
ENSG00000182158	CREB3L2	-0.284885	0.0344272
ENSG00000276550	HERC2P2	-0.285683	0.0216273
ENSG00000169504	CLIC4	-0.286271	0.0308757
ENSG00000263001	GTF2I	-0.287289	0.00842366
ENSG00000021574	SPAST	-0.287479	0.0482519
ENSG00000048342	CC2D2A	-0.287781	0.0364821
ENSG00000116127	ALMS1	-0.288228	0.0367125
ENSG00000130340	SNX9	-0.288375	0.0129253
ENSG00000138434	ITPRID2	-0.289766	0.0286721
ENSG00000182973	CNOT10	-0.290051	0.00534604
ENSG00000138750	NUP54	-0.290344	0.0405735
ENSG00000106665	CLIP2	-0.290372	0.0488968
ENSG00000167395	ZNF646	-0.290569	0.0385932
ENSG00000146143	PRIM2	-0.290583	0.0368202
ENSG00000136444	RSAD1	-0.291322	0.0120673
ENSG00000001629	ANKIB1	-0.291389	0.0213325
ENSG00000122965	RBM19	-0.29146	0.0166709
ENSG00000111885	MAN1A1	-0.291932	0.00723259
ENSG00000198885	ITPRIPL1	-0.292096	0.019943
ENSG00000176095	IP6K1	-0.292296	0.0377435
ENSG00000035681	NSMAF	-0.292384	0.011846
ENSG00000156136	DCK	-0.292709	0.0152657
ENSG00000172432	GTPBP2	-0.292743	0.0372878
ENSG00000008405	CRY1	-0.292757	0.0305207
ENSG00000104660	LEPROTL1	-0.293032	0.0197836
ENSG00000120800	UTP20	-0.293187	0.00511927
ENSG00000116750	UCHL5	-0.293501	0.00934218
ENSG00000015676	NUDCD3	-0.293648	0.00867468
ENSG00000129255	MPDU1	-0.293993	0.0246945
ENSG00000141959	PFKL	-0.294284	0.0236348
ENSG00000120697	ALG5	-0.294377	0.0470133
ENSG00000173020	GRK2	-0.294865	0.0207177
ENSG00000067057	PFKP	-0.295118	0.0171659
ENSG00000035499	DEPDC1B	-0.295143	0.0345429
ENSG00000136478	TEX2	-0.295381	0.00533116
ENSG00000121741	ZMYM2	-0.295694	0.0196758
ENSG00000275835	TUBGCP5	-0.295966	0.026609
ENSG00000115808	STRN	-0.296034	0.0223715
ENSG00000170425	ADORA2B	-0.296189	0.00796721
ENSG00000107554	DNMBP	-0.296314	0.00592305
ENSG00000112414	ADGRG6	-0.296666	0.00977755
ENSG00000241945	PWP2	-0.296719	0.0149285
ENSG00000001631	KRIT1	-0.296721	0.0338105
ENSG00000141503	MINK1	-0.297439	0.01981
ENSG00000125485	DDX31	-0.297726	0.0130538
ENSG00000078177	N4BP2	-0.298534	0.0204856
ENSG00000171208	NETO2	-0.298818	0.0335927
ENSG00000129636	ITFG1	-0.298883	0.0143544
ENSG00000111371	SLC38A1	-0.299225	0.00847752
ENSG00000146872	TLK2	-0.299803	0.00587074
ENSG00000278259	MYO19	-0.299811	0.000697715
ENSG00000131374	TBC1D5	-0.300185	0.0104685
ENSG00000198399	ITSN2	-0.30032	0.0239447
ENSG00000104343	UBE2W	-0.300419	0.0050382
ENSG00000134686	PHC2	-0.300546	0.0161439
ENSG00000146247	PHIP	-0.300622	0.011144
ENSG00000065328	MCM10	-0.300948	0.00434283
ENSG00000101412	E2F1	-0.301317	0.0124225
ENSG00000156026	MCU	-0.301531	0.0346805
ENSG00000112759	SLC29A1	-0.301633	0.0235851
ENSG00000163781	TOPBP1	-0.302025	0.00404849
ENSG00000107290	SETX	-0.302058	0.00216976
ENSG00000133816	MICAL2	-0.3023	0.0313601
ENSG00000198176	TFDP1	-0.302827	0.00156665
ENSG00000159459	UBR1	-0.303606	0.00532745
ENSG00000160818	GPATCH4	-0.303626	0.0352459
ENSG00000082269	FAM135A	-0.303685	0.040879
ENSG00000178202	POGLUT3	-0.303736	0.0308261
ENSG00000153107	ANAPC1	-0.303777	0.000504518
ENSG00000120690	ELF1	-0.303815	0.0106143
ENSG00000138399	FASTKD1	-0.304851	0.0158487
ENSG00000163110	PDLIM5	-0.304938	0.00157782
ENSG00000090861	AARS	-0.30514	0.011384
ENSG00000184445	KNTC1	-0.305723	0.00919645
ENSG00000130713	EXOSC2	-0.305771	0.00355749
ENSG00000184254	ALDH1A3	-0.305826	0.00380403
ENSG00000074755	ZZEF1	-0.306153	0.0144826
ENSG00000095485	CWF19L1	-0.306222	0.0152193
ENSG00000107984	DKK1	-0.306242	0.00275177
ENSG00000153015	CWC27	-0.306541	0.0295817
ENSG00000231074	HCG18	-0.306724	0.0469516
ENSG00000196943	NOP9	-0.307416	0.00142451
ENSG00000160087	UBE2J2	-0.307577	0.0384753
ENSG00000082996	RNF13	-0.30769	0.0435397
ENSG00000144579	CTDSP1	-0.307803	0.0253781
ENSG00000181472	ZBTB2	-0.307978	0.00326916
ENSG00000102189	EEA1	-0.308385	0.0096884
ENSG00000115750	TAF1B	-0.308858	0.0495689
ENSG00000118689	FOXO3	-0.308952	0.00517686
ENSG00000124789	NUP153	-0.309322	0.00376372
ENSG00000149218	ENDOD1	-0.30938	0.0014064
ENSG00000133704	IPO8	-0.30943	0.00890521
ENSG00000153827	TRIP12	-0.309564	0.00238979
ENSG00000151461	UPF2	-0.309771	0.00676471
ENSG00000085511	MAP3K4	-0.310089	0.00648912
ENSG00000125676	THOC2	-0.310217	0.00835786
ENSG00000169057	MECP2	-0.310327	0.0141195
ENSG00000131153	GINS2	-0.310516	0.00370551
ENSG00000024526	DEPDC1	-0.310713	0.0247986
ENSG00000146842	TMEM209	-0.310774	0.00430012
ENSG00000213079	SCAF8	-0.311048	0.00351589
ENSG00000111300	NAA25	-0.311134	0.00650219
ENSG00000081791	DELE1	-0.311609	0.00410132
ENSG00000065308	TRAM2	-0.312127	0.0110866
ENSG00000102572	STK24	-0.31213	0.00303324
ENSG00000166037	CEP57	-0.312185	0.0372878
ENSG00000125454	SLC25A19	-0.312202	0.012884
ENSG00000086712	TXLNG	-0.312907	0.00858467
ENSG00000104517	UBR5	-0.312975	0.000527817
ENSG00000163714	U2SURP	-0.313215	0.00365614
ENSG00000115073	ACTR1B	-0.313416	0.0250182
ENSG00000093183	SEC22C	-0.313561	0.0126114
ENSG00000163584	RPL22L1	-0.313716	0.0138647
ENSG00000125885	MCM8	-0.313842	0.0126228
ENSG00000115827	DCAF17	-0.314282	0.0304626
ENSG00000120725	SIL1	-0.314338	0.0207798
[truncated: 1,930 more rows]

## Sheet: Table S2
Supplementary Table 2. List of Differentially Expressed Gene from RNA-Seq analysis results of uL3ΔHCT 116p53 -/- treated with Act D vs untreated.
Gene Information		RNAseq Results
HGNC_symbol	EnsemblID	logFC	FDR
ENSG00000259040	BLOC1S5-TXNDC5	8.44083	0.00294952
ENSG00000256349		7.78407	8.42681e-10
ENSG00000242288		7.46792	3.29627e-05
ENSG00000255439		7.38721	3.06684e-06
ENSG00000283239		7.30876	2.8858e-05
ENSG00000276612		7.03812	0.00919621
ENSG00000235288		6.20323	0.000209666
ENSG00000257921		5.55646	0.00429304
ENSG00000238072		5.01514	6.29569e-05
ENSG00000153162	BMP6	4.30421	0.0207923
ENSG00000113763	UNC5A	4.25011	0.0189111
ENSG00000175707	KDF1	4.24842	0.0186159
ENSG00000184292	TACSTD2	4.24364	0.0200887
ENSG00000280893		4.1071	0.00216366
ENSG00000213023	SYT3	3.96671	0.0426101
ENSG00000181143	MUC16	3.96311	0.0465034
ENSG00000226051	ZNF503-AS1	3.9542	0.0428798
ENSG00000261135		3.8014	0.000472703
ENSG00000261587	TMEM249	3.57363	0.00282703
ENSG00000198156	NPIPB6	3.44878	0.000129237
ENSG00000144893	MED12L	3.22618	0.0281071
ENSG00000271880	AGAP11	3.17804	0.0250667
ENSG00000135063	FAM189A2	2.95395	0.0465034
ENSG00000089356	FXYD3	2.79055	4.075e-06
ENSG00000135406	PRPH	2.69043	0.00656229
ENSG00000175820	CCDC168	2.66228	7.26705e-07
ENSG00000267296	CEBPA-DT	2.49785	0.0497842
ENSG00000204947	ZNF425	2.2092	3.77609e-21
ENSG00000140470	ADAMTS17	2.18705	0.0424201
ENSG00000172771	EFCAB12	2.12127	0.00250186
ENSG00000239605	STPG4	2.1051	0.0368571
ENSG00000157654	PALM2-AKAP2	2.09147	0.0190591
ENSG00000244055		2.08129	0.000252631
ENSG00000140832	MARVELD3	2.07581	0.00501236
ENSG00000172748	ZNF596	2.06604	8.91583e-10
ENSG00000242950	ERVW-1	2.05446	0.000708899
ENSG00000162745	OLFML2B	2.03735	0.0107922
ENSG00000260633		1.98479	0.0012554
ENSG00000172361	CFAP53	1.98203	0.0120378
ENSG00000273599		1.94254	0.00155356
ENSG00000203804	ADAMTSL4-AS1	1.93515	0.000303854
ENSG00000272977		1.91492	0.00290664
ENSG00000157168	NRG1	1.87658	0.00746816
ENSG00000237037	NDUFA6-DT	1.84572	0.000613189
ENSG00000131845	ZNF304	1.8295	0.00433677
ENSG00000213433	RPLP1P6	1.7825	0.025894
ENSG00000260742		1.77103	0.00860251
ENSG00000169169	CPT1C	1.75304	7.16494e-05
ENSG00000010295	IFFO1	1.74615	0.00649669
ENSG00000119508	NR4A3	1.74001	4.09922e-06
ENSG00000271127		1.70062	0.0139301
ENSG00000167807		1.67749	0.0372837
ENSG00000176945	MUC20	1.62436	0.0039178
ENSG00000182700	IGIP	1.62174	5.93365e-05
ENSG00000114656	KIAA1257	1.61339	2.26144e-05
ENSG00000271862		1.60051	0.0216011
ENSG00000259664	LINC02254	1.56124	0.00264016
ENSG00000129028	THAP10	1.54877	5.81914e-07
ENSG00000272556	GTF2IP13	1.53758	0.0193425
ENSG00000184939	ZFP90	1.52109	0.00183306
ENSG00000230513	THAP7-AS1	1.51306	0.00334302
ENSG00000236255		1.50762	5.23684e-07
ENSG00000214562	NUTM2D	1.49988	0.000725338
ENSG00000261351		1.47622	3.9041e-05
ENSG00000175536	LIPT2	1.46235	0.00139954
ENSG00000245498		1.44856	0.00760887
ENSG00000172382	PRSS27	1.44383	0.036371
ENSG00000247595	SPTY2D1OS	1.44202	0.0113228
ENSG00000184224	C11orf72	1.43995	0.0101765
ENSG00000068976	PYGM	1.4242	4.50958e-08
ENSG00000279568		1.40868	0.0266143
ENSG00000142675	CNKSR1	1.40103	0.031964
ENSG00000103067	ESRP2	1.39195	0.0471028
ENSG00000143248	RGS5	1.37646	0.000851279
ENSG00000103269	RHBDL1	1.36999	0.00908592
ENSG00000260317		1.36453	0.01698
ENSG00000204248	COL11A2	1.33797	4.80539e-06
ENSG00000186834	HEXIM1	1.33337	1.12189e-16
ENSG00000268173		1.3298	4.14324e-06
ENSG00000259347		1.31773	0.0402643
ENSG00000225840		1.31719	0.0433224
ENSG00000182795	C1orf116	1.31462	0.00162294
ENSG00000279207		1.31388	1.40464e-06
ENSG00000258738		1.30623	0.000208832
ENSG00000147883	CDKN2B	1.30306	5.97708e-14
ENSG00000136383	ALPK3	1.29525	0.0394515
ENSG00000259426		1.28176	0.0113202
ENSG00000091262	ABCC6	1.27943	0.0190453
ENSG00000139597	N4BP2L1	1.26934	0.0150967
ENSG00000170835	CEL	1.26012	0.046376
ENSG00000173451	THAP2	1.25783	2.49074e-09
ENSG00000111799	COL12A1	1.22865	0.00548025
ENSG00000256500		1.2258	0.00249362
ENSG00000279901		1.22486	0.00450499
ENSG00000273038		1.22302	0.00660082
ENSG00000182308	DCAF4L1	1.22236	0.0198194
ENSG00000261654		1.20932	0.000365106
ENSG00000130783	CCDC62	1.20369	0.0216011
ENSG00000246350		1.19961	0.00905392
ENSG00000167992	VWCE	1.18313	0.0325242
ENSG00000006837	CDKL3	1.16937	0.0301592
ENSG00000182511	FES	1.1683	1.01471e-06
ENSG00000275964		1.1539	0.0341274
ENSG00000177238	TRIM72	1.1486	0.0104676
ENSG00000257354		1.14189	0.00956049
ENSG00000183508	TENT5C	1.13955	7.05354e-14
ENSG00000260743		1.13649	0.0271097
ENSG00000215039	CD27-AS1	1.13251	0.00485095
ENSG00000142677	IL22RA1	1.1318	0.0492638
ENSG00000157470	FAM81A	1.12192	0.0323416
ENSG00000275202		1.11714	0.0161537
ENSG00000105193	RPS16	1.11413	0.00250186
ENSG00000236432		1.10897	0.0472941
ENSG00000163884	KLF15	1.09519	0.000697068
ENSG00000232656	IDI2-AS1	1.09079	0.0367518
ENSG00000177076	ACER2	1.08447	0.00468948
ENSG00000213689	TREX1	1.08336	0.00660499
ENSG00000271976		1.08252	0.0195245
ENSG00000281406	BLACAT1	1.08251	0.0119726
ENSG00000249592		1.07737	0.000213059
ENSG00000198406	BZW1P2	1.06862	0.00556741
ENSG00000176641	RNF152	1.06764	0.0397243
ENSG00000165449	SLC16A9	1.06329	0.00399315
ENSG00000121101	TEX14	1.05771	0.0269115
ENSG00000141232	TOB1	1.05621	5.70257e-16
ENSG00000255455		1.05572	0.0345698
ENSG00000227449	FGF7P6	1.05286	0.0193465
ENSG00000196208	GREB1	1.04261	0.0142962
ENSG00000279696		1.04138	0.00586776
ENSG00000286786		1.03973	0.0413488
ENSG00000198888	MT-ND1	1.02477	4.32199e-11
ENSG00000184227	ACOT1	1.02409	0.0410137
ENSG00000242732	RTL5	1.0193	0.00571861
ENSG00000230606		1.01671	0.0245074
ENSG00000172086	KRCC1	1.0129	0.000102361
ENSG00000166924	NYAP1	1.01168	0.00318067
ENSG00000197415	VEPH1	1.00622	0.0471824
ENSG00000260302		1.0038	0.000343455
ENSG00000259994		1.00172	0.00905848
ENSG00000131471	AOC3	0.995573	0.000765717
ENSG00000198763	MT-ND2	0.993186	6.74044e-10
ENSG00000268996	MAN1B1-DT	0.992846	0.0284948
ENSG00000197841	ZNF181	0.985543	1.37998e-05
ENSG00000180385	EMC3-AS1	0.980932	2.9494e-09
ENSG00000149548	CCDC15	0.979805	0.0100394
ENSG00000240053	LY6G5B	0.975449	0.0186922
ENSG00000198899	MT-ATP6	0.974078	1.66824e-07
ENSG00000181773	GPR3	0.965892	0.000325578
ENSG00000232040	ZBED9	0.965257	0.000121079
ENSG00000224934		0.96236	0.016462
ENSG00000188177	ZC3H6	0.95155	4.00698e-05
ENSG00000112837	TBX18	0.950544	0.02349
ENSG00000198886	MT-ND4	0.947634	1.19178e-05
ENSG00000275496		0.947548	0.0174425
ENSG00000188825	LINC00910	0.944327	1.13014e-05
ENSG00000272316		0.944208	0.0324167
ENSG00000167971	CASKIN1	0.941938	0.0145688
ENSG00000198712	MT-CO2	0.9418	1.67187e-07
ENSG00000227354	RBM26-AS1	0.941107	0.00414422
ENSG00000278619	MRM1	0.939348	0.000947858
ENSG00000183032	SLC25A21	0.935075	0.00915014
ENSG00000258818	RNASE4	0.934454	0.0225889
ENSG00000164904	ALDH7A1	0.933293	0.029381
ENSG00000212694	LINC01089	0.931305	0.000609994
ENSG00000175787	ZNF169	0.928748	0.00332828
ENSG00000245532	NEAT1	0.927041	6.77341e-06
ENSG00000215014		0.924798	0.0183871
ENSG00000176055	MBLAC2	0.921893	0.000185138
ENSG00000242110	AMACR	0.919645	6.01222e-06
ENSG00000155158	TTC39B	0.919527	0.00384142
ENSG00000261526		0.910105	0.000116581
ENSG00000198786	MT-ND5	0.908935	1.64096e-08
ENSG00000181222	POLR2A	0.906764	8.57178e-05
ENSG00000198734	F5	0.905522	0.00423728
ENSG00000155980	KIF5A	0.903253	1.54817e-05
ENSG00000174428	GTF2IRD2B	0.900208	0.000471544
ENSG00000138380	CARF	0.888265	0.0233901
ENSG00000266086		0.886788	0.00143413
ENSG00000213062		0.885676	0.00800534
ENSG00000155016	CYP2U1	0.881693	0.000651277
ENSG00000106261	ZKSCAN1	0.876367	6.53951e-16
ENSG00000171224	FAM241B	0.870907	0.00572714
ENSG00000198855	FICD	0.870129	0.00301245
ENSG00000224914	LINC00863	0.867242	2.78512e-05
ENSG00000285331		0.86592	0.0410051
ENSG00000246273	SBF2-AS1	0.865119	0.00373777
ENSG00000251201	TMED7-TICAM2	0.863528	2.45535e-06
ENSG00000253103	LINC01609	0.859355	0.0175726
ENSG00000146094	DOK3	0.856857	0.00306286
ENSG00000082438	COBLL1	0.852924	0.00202365
ENSG00000268573		0.852342	0.00261473
ENSG00000188610	FAM72B	0.852024	9.03706e-06
ENSG00000265763	ZNF488	0.851165	0.0149911
ENSG00000171428	NAT1	0.84872	0.0210694
ENSG00000196275	GTF2IRD2	0.846169	0.00202311
ENSG00000228253	MT-ATP8	0.843384	0.000138513
ENSG00000224660	SH3BP5-AS1	0.842951	0.0399945
ENSG00000137094	DNAJB5	0.841935	0.00427953
ENSG00000069812	HES2	0.840474	0.00199967
ENSG00000134470	IL15RA	0.837279	0.00206625
ENSG00000243232	PCDHAC2	0.834909	0.0328182
ENSG00000114378	HYAL1	0.832816	0.00709845
ENSG00000109265	KIAA1211	0.831759	0.00523084
ENSG00000117616	RSRP1	0.828997	1.62525e-09
ENSG00000115738	ID2	0.828216	1.59218e-08
ENSG00000181619	GPR135	0.825588	0.0457792
ENSG00000273015		0.823306	0.000526826
ENSG00000099910	KLHL22	0.822561	0.0403614
ENSG00000198105	ZNF248	0.813955	0.00651532
ENSG00000221890	NPTXR	0.813417	0.00881241
ENSG00000164976	MYORG	0.81243	5.85091e-06
ENSG00000254701		0.811354	0.0425151
ENSG00000280145		0.810163	0.00467984
ENSG00000085465	OVGP1	0.808722	0.0144371
ENSG00000269821	KCNQ1OT1	0.804657	1.46435e-07
ENSG00000160221	GATD3A	0.795498	0.0262963
ENSG00000146700	SSC4D	0.794237	0.0126257
ENSG00000100490	CDKL1	0.792947	0.049776
ENSG00000220323	HIST2H2BD	0.789789	0.000794456
ENSG00000181982	CCDC149	0.786903	0.0261882
ENSG00000272410		0.783975	0.0347369
ENSG00000198727	MT-CYB	0.783836	3.30715e-06
ENSG00000198435	NRARP	0.77688	0.000614207
ENSG00000010310	GIPR	0.774701	0.0214422
ENSG00000275216		0.773223	0.0132754
ENSG00000149212	SESN3	0.772011	4.72716e-07
ENSG00000251562	MALAT1	0.770782	1.052e-05
ENSG00000212907	MT-ND4L	0.768555	2.44234e-05
ENSG00000211459	MT-RNR1	0.766313	8.57178e-05
ENSG00000131480	AOC2	0.765284	0.00346552
ENSG00000228434		0.764405	0.025032
ENSG00000265992	ESRG	0.760163	0.0100143
ENSG00000259623		0.759598	1.12302e-05
ENSG00000226328	NUP50-DT	0.758987	0.000893935
ENSG00000126562	WNK4	0.750809	0.0123628
ENSG00000184208	C22orf46	0.750503	0.00471615
ENSG00000108733	PEX12	0.748268	0.00332763
ENSG00000145246	ATP10D	0.747254	0.0267852
ENSG00000213903	LTB4R	0.746993	0.00943242
ENSG00000170915	PAQR8	0.746439	0.000209448
ENSG00000154040	CABYR	0.744936	0.0318124
ENSG00000184898	RBM43	0.743755	0.0459459
ENSG00000248527	MTATP6P1	0.743426	5.05265e-05
ENSG00000113790	EHHADH	0.738336	9.76671e-05
ENSG00000267374	MIR924HG	0.736633	0.031839
ENSG00000143126	CELSR2	0.731414	0.000487366
ENSG00000162231	NXF1	0.728474	9.03953e-21
ENSG00000152926	ZNF117	0.723191	0.039066
ENSG00000197302	ZNF720	0.718246	0.00168938
ENSG00000280152		0.717411	0.0281191
ENSG00000124216	SNAI1	0.717278	0.000609994
ENSG00000196550	FAM72A	0.711414	9.10558e-07
ENSG00000104833	TUBB4A	0.710115	0.0416409
ENSG00000198695	MT-ND6	0.710057	0.0246437
ENSG00000154767	XPC	0.709547	5.35137e-11
ENSG00000228801		0.704285	0.0468256
ENSG00000179454	KLHL28	0.702151	8.05589e-05
ENSG00000257135	ODC1-DT	0.700683	0.0447371
ENSG00000177359		0.696401	0.0382931
ENSG00000138617	PARP16	0.695899	0.00880672
ENSG00000155592	ZKSCAN2	0.692198	1.65929e-06
ENSG00000102302	FGD1	0.689596	0.0421955
ENSG00000170542	SERPINB9	0.688579	0.0122711
ENSG00000185973	TMLHE	0.688314	0.00303898
ENSG00000172602	RND1	0.686877	0.00714045
ENSG00000138061	CYP1B1	0.686374	0.0319381
ENSG00000089335	ZNF302	0.684518	0.0242956
ENSG00000096872	IFT74	0.681898	0.0245931
ENSG00000198804	MT-CO1	0.680018	0.000868825
ENSG00000010319	SEMA3G	0.678742	0.00137584
ENSG00000125740	FOSB	0.670404	4.70419e-05
ENSG00000167600	CYP2S1	0.669863	0.0275155
ENSG00000110723	EXPH5	0.669227	0.00278705
ENSG00000124374	PAIP2B	0.666113	0.0116011
ENSG00000164296	TIGD6	0.665158	0.002204
ENSG00000120709	FAM53C	0.664871	9.10935e-14
ENSG00000228889	UBAC2-AS1	0.663119	0.00811011
ENSG00000166436	TRIM66	0.662732	0.000846126
ENSG00000071967	CYBRD1	0.662309	0.00102601
ENSG00000268089	GABRQ	0.661373	0.0366198
ENSG00000179532	DNHD1	0.661195	0.00052059
ENSG00000244879	GABPB1-AS1	0.660967	5.05683e-06
ENSG00000178075	GRAMD1C	0.659307	0.014599
ENSG00000180730	SHISA2	0.658363	6.66654e-09
ENSG00000118515	SGK1	0.65753	9.39153e-05
ENSG00000240801		0.656807	0.0306047
ENSG00000186472	PCLO	0.656451	0.000516146
ENSG00000177426	TGIF1	0.65631	6.18815e-06
ENSG00000198938	MT-CO3	0.652693	0.000811799
ENSG00000210082	MT-RNR2	0.651406	4.34818e-05
ENSG00000173275	ZNF449	0.649862	0.0268236
ENSG00000285230	RALY-AS1	0.649255	0.0363098
ENSG00000159882	ZNF230	0.648194	0.0397243
ENSG00000107968	MAP3K8	0.645976	0.00818052
ENSG00000104361	NIPAL2	0.645212	0.00672755
ENSG00000182796	TMEM198B	0.643281	0.0136915
ENSG00000104140	RHOV	0.643133	0.0313647
ENSG00000174010	KLHL15	0.642602	2.02385e-08
ENSG00000173376	NDNF	0.64207	0.00273457
ENSG00000106479	ZNF862	0.641653	0.047048
ENSG00000164418	GRIK2	0.640803	0.0352286
ENSG00000113070	HBEGF	0.640386	3.55934e-08
ENSG00000171262	FAM98B	0.640313	0.00413096
ENSG00000283149		0.638117	0.0485175
ENSG00000261716	HIST2H2BC	0.636188	0.0024274
ENSG00000197019	SERTAD1	0.636097	2.41949e-05
ENSG00000168779	SHOX2	0.634549	0.0148083
ENSG00000088543	C3orf18	0.634344	0.0227939
ENSG00000096746	HNRNPH3	0.633536	9.28086e-06
ENSG00000189227	C15orf61	0.632793	0.036539
ENSG00000078804	TP53INP2	0.631648	0.0207347
ENSG00000118523	CCN2	0.629453	0.00114201
ENSG00000055732	MCOLN3	0.626958	0.00327255
ENSG00000256222	MTRNR2L3	0.62603	0.0107268
ENSG00000026950	BTN3A1	0.62444	0.0125512
ENSG00000277161	PIGW	0.622465	2.61886e-05
ENSG00000264112		0.618535	0.00496998
ENSG00000126803	HSPA2	0.612435	0.00123802
ENSG00000221909	FAM200A	0.610651	0.00670372
ENSG00000131089	ARHGEF9	0.610033	0.0108964
ENSG00000166860	ZBTB39	0.609921	2.27601e-05
ENSG00000186448	ZNF197	0.608317	1.49108e-05
ENSG00000163521	GLB1L	0.606998	0.0459765
ENSG00000012174	MBTPS2	0.605822	0.000859694
ENSG00000151065	DCP1B	0.605482	0.029811
ENSG00000100348	TXN2	0.604217	0.00025191
ENSG00000110925	CSRNP2	0.602941	2.92242e-06
ENSG00000103226	NOMO3	0.601545	0.0215938
ENSG00000141682	PMAIP1	0.600982	1.09097e-06
ENSG00000133313	CNDP2	0.600543	0.000693024
ENSG00000079385	CEACAM1	0.598649	0.0343745
ENSG00000152503	TRIM36	0.597575	0.00881369
ENSG00000267002		0.594958	0.0376229
ENSG00000078237	TIGAR	0.591901	7.6738e-05
ENSG00000104497	SNX16	0.591502	0.012146
ENSG00000179750	APOBEC3B	0.591053	0.0223897
ENSG00000106025	TSPAN12	0.59076	0.0177752
ENSG00000105613	MAST1	0.590521	0.047048
ENSG00000105559	PLEKHA4	0.587088	0.0177752
ENSG00000213347	MXD3	0.586113	0.00734018
ENSG00000108306	FBXL20	0.58343	0.0175844
ENSG00000247828	TMEM161B-AS1	0.582557	0.00427953
ENSG00000184056	VPS33B	0.582327	0.0284948
ENSG00000247199		0.582279	0.00872415
ENSG00000115459	ELMOD3	0.582216	0.00834711
ENSG00000149636	DSN1	0.582125	4.37729e-06
ENSG00000137947	GTF2B	0.581666	1.21411e-05
ENSG00000214013	GANC	0.580729	0.0181449
ENSG00000174032	SLC25A30	0.579966	0.000372348
ENSG00000239665		0.578774	0.00638931
ENSG00000156463	SH3RF2	0.578773	0.0180557
ENSG00000204256	BRD2	0.577908	3.72616e-09
ENSG00000118518	RNF146	0.577614	0.000310765
ENSG00000269378		0.577053	0.0191134
ENSG00000198840	MT-ND3	0.574587	0.00419175
ENSG00000011523	CEP68	0.573475	0.000281104
ENSG00000286075		0.572662	0.000781737
ENSG00000286147		0.571928	0.000850008
ENSG00000102287	GABRE	0.571886	0.030444
ENSG00000179456	ZBTB18	0.56827	0.0190284
ENSG00000174109	C16orf91	0.568205	0.000800337
ENSG00000240356	RPL23AP7	0.567417	0.0360593
ENSG00000133138	TBC1D8B	0.566898	0.00301079
ENSG00000008128	CDK11A	0.566505	0.000676342
ENSG00000166750	SLFN5	0.565506	0.000243992
ENSG00000166896	ATP23	0.565444	0.0237355
ENSG00000185507	IRF7	0.564517	0.0419004
ENSG00000259380		0.564317	0.00637758
ENSG00000103642	LACTB	0.564222	7.48564e-05
ENSG00000171467	ZNF318	0.563924	0.000537782
ENSG00000220205	VAMP2	0.563427	0.0378466
ENSG00000177409	SAMD9L	0.563042	0.0124367
ENSG00000196843	ARID5A	0.562198	0.0130886
ENSG00000279348		0.559187	0.0426101
ENSG00000184205	TSPYL2	0.558737	4.20079e-05
ENSG00000145476	CYP4V2	0.556752	0.00153698
ENSG00000206535	LNP1	0.555141	0.0121662
ENSG00000132406	TMEM128	0.554357	0.00048636
ENSG00000130475	FCHO1	0.553949	0.00347984
ENSG00000158480	SPATA2	0.552536	0.000161583
ENSG00000186104	CYP2R1	0.551899	0.0221417
ENSG00000034533	ASTE1	0.550584	0.0151697
ENSG00000172469	MANEA	0.549215	0.0154729
ENSG00000197385	ZNF860	0.548888	0.0409627
ENSG00000060642	PIGV	0.54796	0.0176921
ENSG00000092421	SEMA6A	0.546066	0.0045527
ENSG00000009780	FAM76A	0.545481	0.0116521
ENSG00000189060	H1F0	0.545193	7.95567e-07
ENSG00000130517	PGPEP1	0.545108	0.00510359
ENSG00000179562	GCC1	0.544115	7.69165e-06
ENSG00000108379	WNT3	0.542665	0.0242504
ENSG00000014123	UFL1	0.541423	3.42448e-05
ENSG00000105497	ZNF175	0.538054	0.00955827
ENSG00000239305	RNF103	0.537941	8.72256e-05
ENSG00000249348	UGDH-AS1	0.537045	0.0362284
ENSG00000132485	ZRANB2	0.536847	4.08522e-05
ENSG00000080824	HSP90AA1	0.536519	1.3743e-05
ENSG00000138764	CCNG2	0.536001	0.000978724
ENSG00000106692	FKTN	0.534797	0.00134434
ENSG00000169131	ZNF354A	0.532819	0.000653753
ENSG00000180773	SLC36A4	0.532395	8.65531e-05
ENSG00000115009	CCL20	0.532196	0.0278137
ENSG00000185630	PBX1	0.531506	0.032179
ENSG00000138496	PARP9	0.530089	0.0415437
ENSG00000280734	LINC01232	0.52986	0.0355904
ENSG00000198538	ZNF28	0.528531	0.00835633
ENSG00000183718	TRIM52	0.527958	0.0283687
ENSG00000198478	SH3BGRL2	0.527673	0.00249932
ENSG00000059145	UNKL	0.526339	0.0214958
ENSG00000121104	FAM117A	0.525981	0.00946475
ENSG00000241839	PLEKHO2	0.525398	0.00308663
ENSG00000122557	HERPUD2	0.524258	0.00246001
ENSG00000158856	DMTN	0.523716	0.0145178
ENSG00000246582		0.5228	0.0486062
ENSG00000165929	TC2N	0.522784	0.0210733
ENSG00000215784	FAM72D	0.522258	0.0100143
ENSG00000272734	ADIRF-AS1	0.520769	0.00379227
ENSG00000213015	ZNF580	0.520286	0.00570404
ENSG00000186395	KRT10	0.520238	0.0150747
ENSG00000143479	DYRK3	0.519587	0.00018627
ENSG00000007944	MYLIP	0.519522	0.00573817
ENSG00000197763	TXNRD3	0.519375	0.022729
ENSG00000128578	STRIP2	0.51908	0.0136966
ENSG00000184465	WDR27	0.518781	0.000123066
ENSG00000159433	STARD9	0.5166	0.034612
ENSG00000135622	SEMA4F	0.516393	0.00533024
ENSG00000159388	BTG2	0.515114	0.0367228
ENSG00000165494	PCF11	0.514812	1.37552e-06
ENSG00000169490	TM2D2	0.514565	1.05508e-05
ENSG00000204604	ZNF468	0.514155	0.00197825
ENSG00000085185	BCORL1	0.512579	0.0397243
ENSG00000041880	PARP3	0.511862	0.0238774
ENSG00000126368	NR1D1	0.510493	0.000842674
ENSG00000078018	MAP2	0.510394	0.00612051
ENSG00000163683	SMIM14	0.509427	0.000622066
ENSG00000165138	ANKS6	0.509104	0.00355035
ENSG00000144369	FAM171B	0.507418	0.00213161
ENSG00000135093	USP30	0.507409	0.018628
ENSG00000164291	ARSK	0.506095	0.0186603
ENSG00000186594	MIR22HG	0.505685	5.46151e-05
ENSG00000196177	ACADSB	0.505634	0.00989116
ENSG00000122257	RBBP6	0.502505	4.21397e-06
ENSG00000141582	CBX4	0.500777	0.000172728
ENSG00000126814	TRMT5	0.497746	8.63779e-05
ENSG00000178971	CTC1	0.497322	0.0278314
ENSG00000243943	ZNF512	0.497288	0.000136271
ENSG00000003989	SLC7A2	0.496924	0.000874001
ENSG00000146757	ZNF92	0.496347	0.000553366
ENSG00000149582	TMEM25	0.496133	0.0379842
ENSG00000089916	GPATCH2L	0.495569	4.14511e-06
ENSG00000213949	ITGA1	0.494586	0.00153826
ENSG00000168300	PCMTD1	0.494058	0.00737327
ENSG00000136854	STXBP1	0.494052	0.029251
ENSG00000166619	BLCAP	0.49349	0.000476542
ENSG00000224616	RTCA-AS1	0.49249	0.0408112
ENSG00000152804	HHEX	0.491447	0.0240723
ENSG00000174206	C12orf66	0.490057	0.0360398
ENSG00000185477	GPRIN3	0.489584	0.00603417
ENSG00000174804	FZD4	0.489455	0.0177061
ENSG00000130772	MED18	0.489153	0.0180553
ENSG00000170088	TMEM192	0.489138	0.000840736
ENSG00000075651	PLD1	0.488584	0.0369207
ENSG00000053770	AP5M1	0.488239	0.00024868
ENSG00000156504	FAM122B	0.48714	0.00151717
ENSG00000135148	TRAFD1	0.486554	0.000584934
ENSG00000198551	ZNF627	0.485477	0.0284948
ENSG00000168010	ATG16L2	0.484612	0.0395713
ENSG00000160336	ZNF761	0.483896	0.0263859
ENSG00000172915	NBEA	0.483421	0.0160792
ENSG00000107140	TESK1	0.483403	0.0243508
ENSG00000096060	FKBP5	0.482517	0.000578631
ENSG00000040341	STAU2	0.482262	9.28591e-05
ENSG00000090674	MCOLN1	0.481631	0.0259853
ENSG00000180818	HOXC10	0.480906	0.0140689
ENSG00000254635	WAC-AS1	0.480459	0.029251
ENSG00000254911	SCARNA9	0.480432	0.0193577
ENSG00000162222	TTC9C	0.479707	0.00085054
ENSG00000011143	MKS1	0.479598	0.0262912
ENSG00000177595	PIDD1	0.478951	0.046728
ENSG00000116128	BCL9	0.478706	0.00119385
ENSG00000213588	ZBTB9	0.478705	0.00459519
ENSG00000149929	HIRIP3	0.478685	0.0104091
ENSG00000112029	FBXO5	0.478404	9.39153e-05
ENSG00000069702	TGFBR3	0.475651	0.00027641
ENSG00000175073	VCPIP1	0.474773	0.000238694
ENSG00000106460	TMEM106B	0.4747	0.000606031
ENSG00000099940	SNAP29	0.474604	0.00144465
ENSG00000165389	SPTSSA	0.47415	0.0104025
ENSG00000153487	ING1	0.474084	0.00168342
ENSG00000094916	CBX5	0.473146	1.69038e-05
ENSG00000203950	RTL8A	0.472643	0.0323047
ENSG00000168802	CHTF8	0.47037	0.000116658
ENSG00000124222	STX16	0.470076	0.00407944
ENSG00000256045	MTRNR2L10	0.467125	0.036833
ENSG00000101417	PXMP4	0.467063	0.0335532
ENSG00000047188	YTHDC2	0.466065	0.00210255
ENSG00000182621	PLCB1	0.464959	0.00865343
ENSG00000157184	CPT2	0.461681	0.000955184
ENSG00000107890	ANKRD26	0.461337	0.0181902
ENSG00000165097	KDM1B	0.460438	0.00111482
ENSG00000196975	ANXA4	0.460287	0.00681743
ENSG00000279417		0.459456	0.0230678
ENSG00000166454	ATMIN	0.459246	0.000142566
ENSG00000142102	PGGHG	0.457397	0.0118684
ENSG00000080298	RFX3	0.457211	0.031964
ENSG00000111077	TNS2	0.456832	0.0262912
ENSG00000176018	LYSMD3	0.455793	0.0131495
ENSG00000166685	COG1	0.455748	0.023621
ENSG00000147592	LACTB2	0.455058	0.0290019
ENSG00000087253	LPCAT2	0.454259	0.00521042
ENSG00000197594	ENPP1	0.453169	7.50612e-05
ENSG00000140403	DNAJA4	0.452255	0.00423941
ENSG00000149231	CCDC82	0.452018	0.00366808
ENSG00000264364	DYNLL2	0.45188	4.72375e-06
ENSG00000119900	OGFRL1	0.45146	5.09194e-06
ENSG00000204237	OXLD1	0.450884	0.0079057
ENSG00000138468	SENP7	0.450759	0.0357295
ENSG00000131015	ULBP2	0.450352	0.0207923
ENSG00000145012	LPP	0.450254	0.00143276
ENSG00000141577	CEP131	0.450206	0.0144306
ENSG00000130363	RSPH3	0.449595	0.0114733
ENSG00000163874	ZC3H12A	0.449343	0.0071467
ENSG00000106415	GLCCI1	0.448304	0.0207426
ENSG00000182134	TDRKH	0.448304	0.0305983
ENSG00000143971	ETAA1	0.447938	0.00818052
ENSG00000144724	PTPRG	0.446514	0.00117382
ENSG00000153071	DAB2	0.445758	0.0420471
ENSG00000151332	MBIP	0.443938	0.0251402
ENSG00000179094	PER1	0.443183	0.00698933
ENSG00000136859	ANGPTL2	0.442776	0.0499232
ENSG00000151552	QDPR	0.441321	0.047454
ENSG00000171792	RHNO1	0.441283	0.00523139
ENSG00000213123	TCTEX1D2	0.441039	0.0384442
ENSG00000186106	ANKRD46	0.440391	0.0124522
ENSG00000132680	KHDC4	0.440239	0.000692438
ENSG00000102241	HTATSF1	0.440194	0.000152936
ENSG00000107829	FBXW4	0.44012	0.0458546
ENSG00000205765	C5orf51	0.440088	0.000592986
ENSG00000171943	SRGAP2C	0.439812	0.0264096
ENSG00000196586	MYO6	0.439548	0.00341563
ENSG00000145632	PLK2	0.438705	0.000321779
ENSG00000173085	COQ2	0.436854	0.0217284
ENSG00000048991	R3HDM1	0.436758	0.00186208
ENSG00000184110	EIF3C	0.434726	0.00717897
ENSG00000143457	GOLPH3L	0.43459	0.0173647
ENSG00000159873	CCDC117	0.433697	0.000584934
ENSG00000103037	SETD6	0.433435	0.0166283
ENSG00000076770	MBNL3	0.43245	0.0495166
ENSG00000187164	SHTN1	0.432087	0.0316274
ENSG00000145703	IQGAP2	0.43149	0.00163545
ENSG00000094880	CDC23	0.43068	2.41949e-05
ENSG00000162378	ZYG11B	0.430573	0.0206594
ENSG00000147789	ZNF7	0.429945	0.00184408
ENSG00000103021	CCDC113	0.429535	0.0269115
ENSG00000140941	MAP1LC3B	0.428862	0.000305604
ENSG00000078246	TULP3	0.42869	0.00683391
ENSG00000183856	IQGAP3	0.428029	0.0024124
ENSG00000116005	PCYOX1	0.427878	0.000526755
ENSG00000085719	CPNE3	0.427394	0.000119004
ENSG00000151665	PIGF	0.426792	0.00327655
ENSG00000105011	ASF1B	0.426344	0.000131677
ENSG00000175573	C11orf68	0.42556	0.011505
ENSG00000232164	LINC01873	0.425548	0.0433693
ENSG00000285565		0.425454	0.00289699
ENSG00000166435	XRRA1	0.425064	0.0195245
ENSG00000105173	CCNE1	0.424219	0.00501236
ENSG00000149474	KAT14	0.423738	0.0469572
ENSG00000198585	NUDT16	0.423312	0.0300543
ENSG00000157064	NMNAT2	0.423112	0.00523307
ENSG00000176894	PXMP2	0.422611	0.0447371
ENSG00000166997	CNPY4	0.422555	0.042338
ENSG00000183864	TOB2	0.422362	0.000333879
ENSG00000138071	ACTR2	0.421542	0.000515455
ENSG00000162600	OMA1	0.421267	0.0475415
ENSG00000102931	ARL2BP	0.421015	0.0141346
ENSG00000181904	C5orf24	0.420892	0.00051149
ENSG00000148175	STOM	0.420525	0.00336954
ENSG00000145439	CBR4	0.420339	0.0238666
ENSG00000173614	NMNAT1	0.420211	0.031964
ENSG00000169607	CKAP2L	0.419714	0.00106303
ENSG00000164307	ERAP1	0.419221	0.00678783
ENSG00000170734	POLH	0.418839	0.00349471
ENSG00000111554	MDM1	0.418092	0.0465034
ENSG00000068885	IFT80	0.41774	0.0195245
ENSG00000122786	CALD1	0.417669	0.000470435
ENSG00000137267	TUBB2A	0.416452	0.00347984
ENSG00000159164	SV2A	0.415765	0.00422111
ENSG00000113522	RAD50	0.415409	0.00239605
ENSG00000185697	MYBL1	0.415357	0.0267756
ENSG00000163399	ATP1A1	0.41505	0.0154821
ENSG00000135365	PHF21A	0.414036	0.0358134
ENSG00000277925		0.412792	0.0438304
ENSG00000103353	UBFD1	0.412475	8.31203e-05
ENSG00000173436	MICOS10	0.411932	0.00651532
ENSG00000139209	SLC38A4	0.411354	0.00641117
ENSG00000134248	LAMTOR5	0.411192	0.00060427
ENSG00000117280	RAB29	0.410809	0.0116301
ENSG00000186063	AIDA	0.410673	0.00139556
ENSG00000227507	LTB	0.409834	0.0410204
ENSG00000154305	MIA3	0.409306	2.01134e-05
ENSG00000114796	KLHL24	0.407643	0.00202034
ENSG00000131019	ULBP3	0.406136	0.00153656
ENSG00000165533	TTC8	0.406124	0.0138347
ENSG00000147679	UTP23	0.405401	0.00783353
ENSG00000167377	ZNF23	0.404989	0.0163229
ENSG00000139354	GAS2L3	0.404501	0.0138801
ENSG00000126903	SLC10A3	0.403736	0.0133936
ENSG00000143643	TTC13	0.403536	0.0297491
ENSG00000139613	SMARCC2	0.402395	0.0003003
ENSG00000244509	APOBEC3C	0.40149	0.0153306
ENSG00000242265	PEG10	0.400948	0.00123046
ENSG00000111540	RAB5B	0.400206	0.0124382
ENSG00000167702	KIFC2	0.400189	0.0370278
ENSG00000183762	KREMEN1	0.40002	0.0210694
ENSG00000109339	MAPK10	0.399986	0.0356169
ENSG00000103540	CCP110	0.398499	0.00424609
ENSG00000167447	SMG8	0.398431	0.00242719
ENSG00000181104	F2R	0.397995	0.0027802
ENSG00000140199	SLC12A6	0.397541	0.00859852
ENSG00000101447	FAM83D	0.395357	0.000346203
ENSG00000107798	LIPA	0.394434	0.000242663
ENSG00000161642	ZNF385A	0.394425	0.0184293
ENSG00000007080	CCDC124	0.394207	0.0497849
ENSG00000099797	TECR	0.394159	0.0403614
ENSG00000270647	TAF15	0.393735	0.0309881
ENSG00000149782	PLCB3	0.392318	0.000267692
ENSG00000258315	C17orf49	0.391876	0.00502149
ENSG00000171617	ENC1	0.391261	0.0074854
ENSG00000133895	MEN1	0.391258	0.0177022
ENSG00000179119	SPTY2D1	0.391109	0.00016645
ENSG00000178502	KLHL11	0.39081	0.00137355
ENSG00000038427	VCAN	0.390512	0.00927328
ENSG00000198324	PHETA1	0.390045	0.0395713
ENSG00000159023	EPB41	0.389193	0.000216977
ENSG00000167244	IGF2	0.388218	0.0256858
ENSG00000146278	PNRC1	0.387899	0.018288
ENSG00000058729	RIOK2	0.387726	0.0162411
ENSG00000104413	ESRP1	0.38761	0.0370278
ENSG00000186469	GNG2	0.387607	0.0246095
ENSG00000196704	AMZ2	0.385816	0.00302989
ENSG00000121486	TRMT1L	0.384726	0.0190284
ENSG00000215790	SLC35E2A	0.38469	0.0306449
ENSG00000148730	EIF4EBP2	0.384493	0.000347543
ENSG00000117036	ETV3	0.383193	0.000149535
ENSG00000070081	NUCB2	0.382908	0.0021716
ENSG00000122378	PRXL2A	0.382569	0.00459519
ENSG00000127774	EMC6	0.382427	0.0215938
ENSG00000144821	MYH15	0.382242	0.0193742
ENSG00000057294	PKP2	0.381976	0.0398322
ENSG00000117408	IPO13	0.380049	0.0271481
ENSG00000118655	DCLRE1B	0.37844	0.00509276
ENSG00000113369	ARRDC3	0.377477	0.00263536
ENSG00000170004	CHD3	0.376497	0.000830951
ENSG00000124120	TTPAL	0.375829	0.0259007
ENSG00000152061	RABGAP1L	0.375758	0.00754562
ENSG00000163069	SGCB	0.375016	0.0307087
ENSG00000106993	CDC37L1	0.374957	0.0385486
ENSG00000174099	MSRB3	0.374357	0.0363098
ENSG00000168781	PPIP5K1	0.373799	0.0193672
ENSG00000119392	GLE1	0.373416	0.00154436
ENSG00000151233	GXYLT1	0.373379	0.000606625
ENSG00000102805	CLN5	0.372548	0.0408399
ENSG00000115461	IGFBP5	0.372401	0.0499232
ENSG00000145247	OCIAD2	0.37238	0.00554211
ENSG00000070610	GBA2	0.372208	0.000290704
ENSG00000143228	NUF2	0.371876	0.013538
ENSG00000125648	SLC25A23	0.371363	0.000481997
ENSG00000130175	PRKCSH	0.371244	0.0120083
ENSG00000104549	SQLE	0.371176	0.00037222
ENSG00000111790	FGFR1OP2	0.370011	0.00161115
ENSG00000117305	HMGCL	0.369673	0.0154499
ENSG00000213799	ZNF845	0.369167	0.0181795
ENSG00000167395	ZNF646	0.369147	0.0163742
ENSG00000102226	USP11	0.369087	0.00388589
ENSG00000109445	ZNF330	0.368651	0.000651933
ENSG00000235823	OLMALINC	0.368451	0.0177752
ENSG00000123104	ITPR2	0.36817	0.0120752
ENSG00000152620	NADK2	0.367419	0.0209743
ENSG00000132824	SERINC3	0.367008	0.00532345
ENSG00000120942	UBIAD1	0.366389	0.0296119
ENSG00000187742	SECISBP2	0.366241	0.00275346
ENSG00000082258	CCNT2	0.365444	0.0078049
ENSG00000139324	TMTC3	0.365223	0.0222594
ENSG00000166938	DIS3L	0.365087	0.0251694
ENSG00000118596	SLC16A7	0.363977	0.0215978
ENSG00000213281	NRAS	0.363704	0.00227952
ENSG00000048342	CC2D2A	0.363566	0.0481983
ENSG00000173402	DAG1	0.363171	0.0022325
ENSG00000039319	ZFYVE16	0.363108	0.0267852
ENSG00000198420	TCAF1	0.36303	0.000733528
ENSG00000065154	OAT	0.362473	0.00181913
ENSG00000136108	CKAP2	0.362229	0.00250186
ENSG00000129003	VPS13C	0.362226	0.017514
ENSG00000286834		0.362102	0.00176962
ENSG00000175970	UNC119B	0.361655	0.0150449
ENSG00000265479	DTX2P1-UPK3BP1-PMS2P11	0.361497	0.049776
ENSG00000122966	CIT	0.361112	0.0157009
ENSG00000164609	SLU7	0.358485	0.00206625
ENSG00000164713	BRI3	0.357258	0.0177022
ENSG00000214367	HAUS3	0.356546	0.0263832
ENSG00000138231	DBR1	0.356428	0.0122871
ENSG00000069275	NUCKS1	0.355812	0.00464642
ENSG00000129493	HEATR5A	0.355481	0.0289272
ENSG00000159055	MIS18A	0.354941	0.0389405
ENSG00000165169	DYNLT3	0.354498	0.0235765
ENSG00000079950	STX7	0.354178	0.0442834
ENSG00000013523	ANGEL1	0.353689	0.0111058
ENSG00000172869	DMXL1	0.35357	0.0212735
ENSG00000138459	SLC35A5	0.353516	0.0457792
ENSG00000163964	PIGX	0.351776	0.0120378
ENSG00000079819	EPB41L2	0.35173	0.0038985
ENSG00000130544	ZNF557	0.351632	0.0272752
ENSG00000072571	HMMR	0.351477	0.0152915
ENSG00000146416	AIG1	0.351188	0.0289331
ENSG00000131788	PIAS3	0.350891	0.0162778
ENSG00000185129	PURA	0.350793	0.00337725
ENSG00000186318	BACE1	0.350724	0.0481234
ENSG00000126107	HECTD3	0.350703	0.031839
ENSG00000101856	PGRMC1	0.350039	0.0053178
ENSG00000100526	CDKN3	0.349928	0.0284948
ENSG00000091986	CCDC80	0.349681	0.024489
ENSG00000198919	DZIP3	0.348818	0.0107355
ENSG00000086232	EIF2AK1	0.348725	0.000745617
ENSG00000198668	CALM1	0.347942	0.00103188
ENSG00000113441	LNPEP	0.347542	0.00557485
ENSG00000198730	CTR9	0.347462	0.00328508
ENSG00000101608	MYL12A	0.347147	0.00454766
ENSG00000154429	CCSAP	0.346883	0.0152256
ENSG00000132716	DCAF8	0.345761	0.00103188
ENSG00000123739	PLA2G12A	0.345481	0.0158074
ENSG00000134049	IER3IP1	0.345362	0.0479567
ENSG00000107789	MINPP1	0.345104	0.0283985
ENSG00000005020	SKAP2	0.345032	0.0183297
ENSG00000147202	DIAPH2	0.344388	0.0108964
ENSG00000135414	GDF11	0.344204	0.0460125
ENSG00000139350	NEDD1	0.344142	0.0178458
ENSG00000285437	POLR2J3	0.343186	0.0473716
ENSG00000145782	ATG12	0.342988	0.00655306
ENSG00000088986	DYNLL1	0.342941	0.00150549
ENSG00000067064	IDI1	0.342782	0.0172781
ENSG00000172409	CLP1	0.342512	0.0164039
ENSG00000163528	CHCHD4	0.342258	0.0403614
ENSG00000157625	TAB3	0.342242	0.0378507
ENSG00000123684	LPGAT1	0.342203	0.0128207
ENSG00000133704	IPO8	0.341937	0.00206625
ENSG00000081320	STK17B	0.341491	0.0283214
ENSG00000107443	CCNJ	0.341382	0.03651
ENSG00000083454	P2RX5	0.340578	0.0467665
ENSG00000108946	PRKAR1A	0.339638	0.00173367
ENSG00000204673	AKT1S1	0.339559	0.0158439
ENSG00000134873	CLDN10	0.339535	0.0256292
ENSG00000155850	SLC26A2	0.339462	0.00880672
ENSG00000028528	SNX1	0.338383	0.00554913
ENSG00000068489	PRR11	0.338117	0.019515
ENSG00000136560	TANK	0.337246	0.0378529
ENSG00000101079	NDRG3	0.336284	0.00747199
ENSG00000078618	NRDC	0.33593	0.00496883
ENSG00000144815	NXPE3	0.335675	0.0434552
ENSG00000109572	CLCN3	0.33544	0.0018546
ENSG00000104763	ASAH1	0.335214	0.0102703
ENSG00000185798	WDR53	0.334417	0.0197672
ENSG00000157514	TSC22D3	0.33414	0.000846126
ENSG00000047230	CTPS2	0.333864	0.0435324
ENSG00000185753	CXorf38	0.333754	0.00793332
ENSG00000114779	ABHD14B	0.333699	0.0300031
ENSG00000149218	ENDOD1	0.33361	0.0129284
ENSG00000133065	SLC41A1	0.333343	0.00700571
ENSG00000099194	SCD	0.332537	0.00938115
ENSG00000285976		0.332322	0.0403602
ENSG00000131374	TBC1D5	0.332056	0.018267
ENSG00000173786	CNP	0.32925	0.00651532
ENSG00000072401	UBE2D1	0.328557	0.0491276
ENSG00000112759	SLC29A1	0.328053	0.0228446
ENSG00000183726	TMEM50A	0.327915	0.00572714
ENSG00000138180	CEP55	0.327608	0.0095052
ENSG00000150593	PDCD4	0.326919	0.00321848
ENSG00000166783	MARF1	0.326704	0.0266409
ENSG00000170385	SLC30A1	0.32607	0.00894525
ENSG00000080819	CPOX	0.325935	0.0209116
ENSG00000168944	CEP120	0.325633	0.0402643
ENSG00000143390	RFX5	0.325471	0.00742609
ENSG00000130024	PHF10	0.325209	0.0226951
ENSG00000075790	BCAP29	0.324074	0.0271481
ENSG00000168078	PBK	0.323942	0.00555695
ENSG00000135821	GLUL	0.323852	0.00748725
ENSG00000173848	NET1	0.323426	0.00142784
ENSG00000101882	NKAP	0.32306	0.030444
ENSG00000046604	DSG2	0.322895	0.00209618
ENSG00000171940	ZNF217	0.322575	0.0149012
ENSG00000204262	COL5A2	0.321657	0.00162294
ENSG00000119685	TTLL5	0.321449	0.0172584
ENSG00000124193	SRSF6	0.321111	0.0099562
ENSG00000115657	ABCB6	0.320821	0.0363098
ENSG00000141569	TRIM65	0.319936	0.0275928
ENSG00000108389	MTMR4	0.319339	0.0099562
ENSG00000006712	PAF1	0.319243	0.0401078
ENSG00000172775	FAM192A	0.319231	0.0209549
ENSG00000162645	GBP2	0.319183	0.036386
ENSG00000198589	LRBA	0.319159	0.0038985
ENSG00000172661	WASHC2C	0.31869	0.00246295
ENSG00000198894	CIPC	0.31801	0.0119256
ENSG00000198930	CSAG1	0.317905	0.0477696
ENSG00000003509	NDUFAF7	0.317303	0.0333779
ENSG00000136144	RCBTB1	0.316773	0.00969446
ENSG00000177888	ZBTB41	0.316094	0.0377868
ENSG00000138780	GSTCD	0.315966	0.0162082
ENSG00000163807	KIAA1143	0.315598	0.0061839
ENSG00000168795	ZBTB5	0.313746	0.0364577
ENSG00000185215	TNFAIP2	0.313548	0.0130699
ENSG00000167797	CDK2AP2	0.312776	0.0168879
ENSG00000112096	SOD2	0.3121	0.000759134
ENSG00000113141	IK	0.312002	0.0120479
ENSG00000118418	HMGN3	0.311803	0.0370278
ENSG00000147419	CCDC25	0.311393	0.0103499
ENSG00000048392	RRM2B	0.311156	0.0149396
ENSG00000167110	GOLGA2	0.310952	0.0267756
ENSG00000104325	DECR1	0.310425	0.0344021
ENSG00000164687	FABP5	0.310355	0.0281383
ENSG00000112984	KIF20A	0.310286	0.010869
ENSG00000138246	DNAJC13	0.309669	0.0127602
ENSG00000070761	CFAP20	0.309382	0.014752
ENSG00000067992	PDK3	0.30789	0.0163742
ENSG00000156531	PHF6	0.306984	0.00586776
ENSG00000116514	RNF19B	0.306095	0.028812
ENSG00000271601	LIX1L	0.305997	0.00931097
ENSG00000149657	LSM14B	0.305946	0.0330932
ENSG00000138604	GLCE	0.305742	0.0141741
ENSG00000143889	HNRNPLL	0.305157	0.0278137
ENSG00000134884	ARGLU1	0.30509	0.00415189
ENSG00000163320	CGGBP1	0.304449	0.0152862
ENSG00000082212	ME2	0.303691	0.00582918
ENSG00000164932	CTHRC1	0.303534	0.0425604
ENSG00000137575	SDCBP	0.303367	0.00731672
ENSG00000139168	ZCRB1	0.303088	0.0200887
ENSG00000162521	RBBP4	0.302943	0.00420374
ENSG00000100580	TMED8	0.302873	0.00262769
ENSG00000102054	RBBP7	0.302526	0.00501289
ENSG00000083799	CYLD	0.302445	0.0288892
ENSG00000145050	MANF	0.302041	0.00938115
ENSG00000129636	ITFG1	0.300799	0.0291984
ENSG00000166848	TERF2IP	0.300299	0.0119256
ENSG00000005893	LAMP2	0.300159	0.00712749
ENSG00000047410	TPR	0.300017	0.014752
ENSG00000132688	NES	0.299672	0.00431601
ENSG00000103111	MON1B	0.299296	0.047454
ENSG00000117602	RCAN3	0.299196	0.0345961
ENSG00000186480	INSIG1	0.299093	0.0383976
ENSG00000135318	NT5E	0.298335	0.00844817
ENSG00000170540	ARL6IP1	0.297568	0.0127578
ENSG00000120437	ACAT2	0.297329	0.00582032
ENSG00000149547	EI24	0.29662	0.00383762
ENSG00000126524	SBDS	0.296512	0.0124693
ENSG00000203668	CHML	0.296401	0.0434732
ENSG00000175054	ATR	0.296017	0.0374525
ENSG00000182481	KPNA2	0.295324	0.0218232
ENSG00000166197	NOLC1	0.29498	0.0318124
ENSG00000112378	PERP	0.294537	0.0251225
ENSG00000176974	SHMT1	0.294434	0.0172584
ENSG00000158290	CUL4B	0.294251	0.0353772
ENSG00000161533	ACOX1	0.294138	0.00646212
ENSG00000138078	PREPL	0.293708	0.00710433
ENSG00000139433	GLTP	0.292626	0.0110051
ENSG00000100897	DCAF11	0.292522	0.0393446
ENSG00000120756	PLS1	0.292013	0.0283214
ENSG00000105397	TYK2	0.291729	0.0404242
ENSG00000117650	NEK2	0.291027	0.0142096
ENSG00000100714	MTHFD1	0.290757	0.0211635
ENSG00000149311	ATM	0.290653	0.0146534
ENSG00000116711	PLA2G4A	0.289887	0.0397243
ENSG00000143751	SDE2	0.289085	0.00383762
ENSG00000163629	PTPN13	0.288747	0.046728
ENSG00000091317	CMTM6	0.288649	0.0225182
ENSG00000074695	LMAN1	0.288247	0.00552617
ENSG00000096717	SIRT1	0.287915	0.0325147
ENSG00000099860	GADD45B	0.287833	0.0336938
ENSG00000153531	ADPRHL1	0.287582	0.0307159
ENSG00000165757	JCAD	0.287505	0.0357295
ENSG00000100625	SIX4	0.287162	0.0161461
ENSG00000130803	ZNF317	0.28671	0.0114974
ENSG00000182093	GET1	0.286525	0.0339951
ENSG00000162139	NEU3	0.285295	0.0345601
ENSG00000205213	LGR4	0.284681	0.0295903
ENSG00000164305	CASP3	0.284547	0.0413858
ENSG00000109929	SC5D	0.284173	0.0190453
ENSG00000242498	ARPIN	0.282854	0.0489971
ENSG00000140990	NDUFB10	0.282571	0.0368571
ENSG00000166173	LARP6	0.281605	0.0293253
ENSG00000119977	TCTN3	0.281199	0.0372938
ENSG00000102038	SMARCA1	0.280876	0.00708109
ENSG00000005156	LIG3	0.280633	0.0387762
ENSG00000131558	EXOC4	0.279697	0.0236077
ENSG00000184983	NDUFA6	0.279112	0.0139206
ENSG00000102024	PLS3	0.278839	0.0138041
ENSG00000131966	ACTR10	0.278154	0.0339951
ENSG00000131462	TUBG1	0.277926	0.0256534
ENSG00000116641	DOCK7	0.277514	0.0167652
ENSG00000136104	RNASEH2B	0.277135	0.0138169
ENSG00000077312	SNRPA	0.275526	0.0225488
ENSG00000100934	SEC23A	0.274436	0.0275928
ENSG00000214753	HNRNPUL2	0.274297	0.0110975
ENSG00000140319	SRP14	0.273508	0.0240799
ENSG00000164244	PRRC1	0.273094	0.0193839
ENSG00000129315	CCNT1	0.272752	0.0350638
ENSG00000145725	PPIP5K2	0.272502	0.0417546
ENSG00000160803	UBQLN4	0.272134	0.0355688
ENSG00000149313	AASDHPPT	0.270676	0.0296119
ENSG00000133703	KRAS	0.269757	0.0469214
ENSG00000102893	PHKB	0.26904	0.0469214
ENSG00000116406	EDEM3	0.268905	0.0136064
ENSG00000106537	TSPAN13	0.268	0.0442834
ENSG00000117906	RCN2	0.267621	0.0439639
ENSG00000114126	TFDP2	0.265083	0.0118626
ENSG00000179195	ZNF664	0.264577	0.013074
ENSG00000117632	STMN1	0.264316	0.00720281
ENSG00000142892	PIGK	0.263868	0.0285943
ENSG00000077232	DNAJC10	0.263097	0.027564
ENSG00000148337	CIZ1	0.262056	0.0426101
ENSG00000050748	MAPK9	0.26147	0.0264096
ENSG00000133318	RTN3	0.259605	0.0236568
ENSG00000122642	FKBP9	0.258649	0.0196069
ENSG00000138758	SEPTIN11	0.258347	0.00800021
ENSG00000250479	CHCHD10	0.258192	0.0491276
ENSG00000147669	POLR2K	0.257252	0.0212737
ENSG00000065882	TBC1D1	0.255701	0.0286657
ENSG00000163535	SGO2	0.255621	0.0255822
ENSG00000165699	TSC1	0.25544	0.0421209
ENSG00000076382	SPAG5	0.255356	0.00549735
ENSG00000092964	DPYSL2	0.2513	0.0385103
ENSG00000071794	HLTF	0.249348	0.0293152
ENSG00000099219	ERMP1	0.248747	0.0493011
ENSG00000134690	CDCA8	0.246105	0.0371585
ENSG00000185787	MORF4L1	0.245527	0.0493378
ENSG00000147471	PLPBP	0.244337	0.0366961
ENSG00000125827	TMX4	0.242446	0.0311496
ENSG00000117054	ACADM	0.242352	0.0412476
ENSG00000126088	UROD	0.240173	0.0487196
ENSG00000163904	SENP2	0.240162	0.0204383
ENSG00000116977	LGALS8	0.239661	0.0434837
ENSG00000172053	QARS	0.236984	0.0402643
ENSG00000082641	NFE2L1	0.236893	0.0239864
ENSG00000112769	LAMA4	0.234906	0.0246095
ENSG00000185164	NOMO2	0.230188	0.0405042
ENSG00000111144	LTA4H	0.229615	0.0412717
ENSG00000114573	ATP6V1A	0.227246	0.033254
ENSG00000166411	IDH3A	0.221256	0.0238774
ENSG00000075945	KIFAP3	0.220688	0.0467539
ENSG00000017797	RALBP1	0.217901	0.0442614
ENSG00000084234	APLP2	0.213127	0.0472765
ENSG00000138029	HADHB	0.212988	0.0450533
ENSG00000135677	GNS	0.206345	0.0498035
ENSG00000163655	GMPS	-0.207113	0.0344451
ENSG00000115762	PLEKHB2	-0.214095	0.0425426
ENSG00000117505	DR1	-0.216608	0.0472941
ENSG00000213593	TMX2	-0.217462	0.0397243
ENSG00000064419	TNPO3	-0.219981	0.0252053
ENSG00000284024		-0.22017	0.0497849
ENSG00000257103	LSM14A	-0.221885	0.045527
ENSG00000103342	GSPT1	-0.224493	0.0394206
ENSG00000156642	NPTN	-0.226103	0.0499232
ENSG00000128585	MKLN1	-0.227518	0.032877
ENSG00000100811	YY1	-0.229457	0.0442908
ENSG00000124571	XPO5	-0.231132	0.0452259
ENSG00000165689	ENTR1	-0.231275	0.0428438
ENSG00000143398	PIP5K1A	-0.23192	0.038993
ENSG00000206053	JPT2	-0.231925	0.032577
ENSG00000205937	RNPS1	-0.232415	0.0368571
ENSG00000186591	UBE2H	-0.234969	0.0283214
ENSG00000197713	RPE	-0.236415	0.0481983
ENSG00000069345	DNAJA2	-0.236898	0.0269842
ENSG00000111530	CAND1	-0.23696	0.030104
ENSG00000145495	2006-03-01	-0.23922	0.0251694
ENSG00000147454	SLC25A37	-0.239412	0.0348086
ENSG00000109814	UGDH	-0.239446	0.0285038
ENSG00000164574	GALNT10	-0.239466	0.0233401
ENSG00000173692	PSMD1	-0.23988	0.0359679
ENSG00000113194	FAF2	-0.240173	0.0182308
ENSG00000165650	PDZD8	-0.240402	0.0372334
ENSG00000109133	TMEM33	-0.240998	0.014877
ENSG00000113615	SEC24A	-0.241629	0.0382914
ENSG00000166747	AP1G1	-0.242626	0.0400478
ENSG00000184575	XPOT	-0.24299	0.0426101
ENSG00000140455	USP3	-0.243321	0.0207347
ENSG00000101782	RIOK3	-0.244188	0.0371665
ENSG00000147649	MTDH	-0.244574	0.0212343
ENSG00000006831	ADIPOR2	-0.24475	0.0217399
ENSG00000136891	TEX10	-0.244851	0.0380634
ENSG00000070669	ASNS	-0.245085	0.0458251
ENSG00000162980	ARL5A	-0.245255	0.0458317
ENSG00000196943	NOP9	-0.245589	0.0265568
ENSG00000073712	FERMT2	-0.245947	0.036833
ENSG00000162885	B3GALNT2	-0.246127	0.0416217
ENSG00000196396	PTPN1	-0.246356	0.0344443
ENSG00000204574	ABCF1	-0.246505	0.014599
ENSG00000047315	POLR2B	-0.246578	0.0238439
ENSG00000116062	MSH6	-0.247033	0.0256487
ENSG00000058804	NDC1	-0.247372	0.0279485
ENSG00000112118	MCM3	-0.247966	0.032111
ENSG00000171208	NETO2	-0.248272	0.0368018
ENSG00000025800	KPNA6	-0.248619	0.00919897
ENSG00000163781	TOPBP1	-0.249047	0.0339804
ENSG00000111252	SH2B3	-0.249686	0.00689347
ENSG00000152684	PELO	-0.249948	0.0320845
ENSG00000166233	ARIH1	-0.250005	0.0114734
ENSG00000138623	SEMA7A	-0.250243	0.021171
ENSG00000143624	INTS3	-0.250365	0.0212735
ENSG00000142634	EFHD2	-0.250456	0.0452124
ENSG00000114030	KPNA1	-0.250605	0.0481983
ENSG00000213024	NUP62	-0.250647	0.0499433
ENSG00000132912	DCTN4	-0.251695	0.0129689
ENSG00000211455	STK38L	-0.252139	0.0498404
ENSG00000106344	RBM28	-0.25218	0.0341087
ENSG00000174840	PDE12	-0.25225	0.0317756
ENSG00000182307	C8orf33	-0.252401	0.0339951
ENSG00000196141	SPATS2L	-0.252445	0.00937738
ENSG00000152952	PLOD2	-0.253244	0.0430854
ENSG00000139496	NUP58	-0.254613	0.0303921
ENSG00000137955	RABGGTB	-0.254752	0.0457792
ENSG00000115419	GLS	-0.255628	0.0418657
ENSG00000164091	WDR82	-0.255741	0.0190198
ENSG00000165055	METTL2B	-0.255784	0.0313531
ENSG00000114302	PRKAR2A	-0.256691	0.0203066
ENSG00000136448	NMT1	-0.256707	0.0164981
ENSG00000100796	PPP4R3A	-0.258476	0.0481983
ENSG00000005194	CIAPIN1	-0.259289	0.0422011
ENSG00000131467	PSME3	-0.260482	0.0158439
ENSG00000087269	NOP14	-0.260656	0.0406757
ENSG00000106615	RHEB	-0.26076	0.0207347
ENSG00000165280	VCP	-0.261634	0.031839
ENSG00000068796	KIF2A	-0.261774	0.0333779
ENSG00000120265	PCMT1	-0.262287	0.0200194
ENSG00000168259	DNAJC7	-0.262687	0.0180162
ENSG00000140332	TLE3	-0.263537	0.0470123
ENSG00000128059	PPAT	-0.263558	0.0246437
ENSG00000269893	SNHG8	-0.263567	0.0493378
ENSG00000092148	HECTD1	-0.264452	0.0333852
ENSG00000024048	UBR2	-0.264562	0.0221417
ENSG00000139620	KANSL2	-0.264868	0.0182308
ENSG00000107669	ATE1	-0.265378	0.0339951
ENSG00000164466	SFXN1	-0.265481	0.00477748
ENSG00000031698	SARS	-0.265694	0.0125224
ENSG00000151718	WWC2	-0.266125	0.0442463
ENSG00000141385	AFG3L2	-0.267048	0.0178979
ENSG00000157191	NECAP2	-0.267263	0.0363098
ENSG00000134684	YARS	-0.268336	0.00846611
ENSG00000121579	NAA50	-0.268392	0.038993
ENSG00000129474	AJUBA	-0.268424	0.045671
ENSG00000068878	PSME4	-0.268888	0.0487436
ENSG00000079805	DNM2	-0.269277	0.0370278
ENSG00000169398	PTK2	-0.269501	0.0154614
ENSG00000177479	ARIH2	-0.269909	0.0086061
ENSG00000149923	PPP4C	-0.270041	0.0218193
ENSG00000085415	SEH1L	-0.270288	0.0180745
ENSG00000100461	RBM23	-0.27095	0.0212202
ENSG00000136826	KLF4	-0.271079	0.0487379
ENSG00000025772	TOMM34	-0.271272	0.0309803
ENSG00000131263	RLIM	-0.271378	0.0133701
ENSG00000145860	RNF145	-0.271472	0.011734
ENSG00000168615	ADAM9	-0.271695	0.0132555
ENSG00000099942	CRKL	-0.272698	0.00736061
ENSG00000197226	TBC1D9B	-0.273924	0.0255822
ENSG00000131016	AKAP12	-0.274007	0.0423944
ENSG00000125885	MCM8	-0.274692	0.0461189
ENSG00000134371	CDC73	-0.276467	0.0241976
ENSG00000051341	POLQ	-0.276854	0.0325287
ENSG00000102753	KPNA3	-0.277115	0.022946
ENSG00000100014	SPECC1L	-0.277242	0.0382839
ENSG00000108443	RPS6KB1	-0.277335	0.0435324
ENSG00000096080	MRPS18A	-0.277725	0.0170651
ENSG00000112739	PRPF4B	-0.278367	0.0285127
ENSG00000180357	ZNF609	-0.278492	0.0435324
ENSG00000148110	MFSD14B	-0.27881	0.0124693
ENSG00000145391	SETD7	-0.278843	0.0279824
ENSG00000137504	CREBZF	-0.279042	0.0345452
ENSG00000100722	ZC3H14	-0.279626	0.0058649
ENSG00000125107	CNOT1	-0.280381	0.0168809
ENSG00000198792	TMEM184B	-0.280424	0.0452137
ENSG00000075856	SART3	-0.28049	0.0225165
ENSG00000184047	DIABLO	-0.280811	0.00629941
ENSG00000213923	CSNK1E	-0.281837	0.0150449
ENSG00000164715	LMTK2	-0.28188	0.042589
ENSG00000154001	PPP2R5E	-0.282378	0.0156965
ENSG00000070495	JMJD6	-0.283115	0.0422626
ENSG00000260032	NORAD	-0.283137	0.0168448
ENSG00000285756		-0.283349	0.014379
ENSG00000141526	SLC16A3	-0.283568	0.0388301
ENSG00000106723	SPIN1	-0.283673	0.0493378
ENSG00000170759	KIF5B	-0.283828	0.0366686
ENSG00000143294	PRCC	-0.28387	0.0263569
ENSG00000214046	SMIM7	-0.284112	0.0176179
ENSG00000015676	NUDCD3	-0.284115	0.0356686
ENSG00000113575	PPP2CA	-0.28446	0.0122636
ENSG00000142207	URB1	-0.285436	0.0422467
ENSG00000120800	UTP20	-0.285692	0.0281383
ENSG00000075292	ZNF638	-0.286094	0.031094
ENSG00000270629	NBPF14	-0.286546	0.0497346
ENSG00000106771	TMEM245	-0.287071	0.0153934
ENSG00000145332	KLHL8	-0.287181	0.0419004
ENSG00000148158	SNX30	-0.288187	0.0187086
ENSG00000162642	C1orf52	-0.288192	0.0479501
ENSG00000087152	ATXN7L3	-0.288508	0.031094
ENSG00000171848	RRM2	-0.288553	0.033177
ENSG00000166886	NAB2	-0.288866	0.0116988
ENSG00000177189	RPS6KA3	-0.289046	0.0107393
ENSG00000105127	AKAP8	-0.28972	0.0449716
ENSG00000013573	DDX11	-0.28994	0.0409061
ENSG00000113407	TARS	-0.290483	0.0323047
ENSG00000175029	CTBP2	-0.291677	0.0118868
ENSG00000147164	SNX12	-0.293772	0.0419773
ENSG00000182973	CNOT10	-0.293887	0.00667473
ENSG00000188342	GTF2F2	-0.294227	0.0212882
ENSG00000177565	TBL1XR1	-0.294427	0.00898452
ENSG00000106153	CHCHD2	-0.294558	0.0192201
ENSG00000272888	LINC01578	-0.294795	0.0388301
ENSG00000141446	ESCO1	-0.294831	0.0454516
ENSG00000172845	SP3	-0.295022	0.0190453
ENSG00000100030	MAPK1	-0.295112	0.00210117
ENSG00000119787	ATL2	-0.296004	0.0125224
ENSG00000157106	SMG1	-0.296083	0.0323878
ENSG00000151694	ADAM17	-0.296674	0.00176637
ENSG00000135837	CEP350	-0.296841	0.026423
ENSG00000111880	RNGTT	-0.297154	0.0196069
ENSG00000049656	CLPTM1L	-0.297256	0.0039917
ENSG00000275700	AATF	-0.297488	0.00794174
ENSG00000121741	ZMYM2	-0.297604	0.00946475
ENSG00000012983	MAP4K5	-0.298672	0.0201038
ENSG00000134107	BHLHE40	-0.298789	0.000984866
ENSG00000184677	ZBTB40	-0.298862	0.0212343
ENSG00000101558	VAPA	-0.298983	0.00417013
ENSG00000139746	RBM26	-0.299864	0.008804
ENSG00000156735	BAG4	-0.299914	0.0177083
ENSG00000171793	CTPS1	-0.300761	0.0228446
ENSG00000049323	LTBP1	-0.300864	0.024519
ENSG00000172939	OXSR1	-0.300903	0.00383522
ENSG00000101146	RAE1	-0.301255	0.00374558
ENSG00000170445	HARS	-0.301896	0.0335177
ENSG00000265354	TIMM23	-0.302033	0.00903043
ENSG00000173153	ESRRA	-0.302191	0.0490261
ENSG00000086200	IPO11	-0.302395	0.0125113
ENSG00000065060	UHRF1BP1	-0.303329	0.0135164
ENSG00000171928	TVP23B	-0.303687	0.0179674
ENSG00000134070	IRAK2	-0.303778	0.0100898
ENSG00000048052	HDAC9	-0.303876	0.0465034
ENSG00000119541	VPS4B	-0.304183	0.0399273
ENSG00000165891	E2F7	-0.30444	0.00454087
ENSG00000177885	GRB2	-0.304452	0.0115988
ENSG00000249915	PDCD6	-0.304762	0.00173367
ENSG00000064393	HIPK2	-0.304862	0.0289724
ENSG00000104635	SLC39A14	-0.305474	0.00191044
ENSG00000152795	HNRNPDL	-0.306096	0.00608967
ENSG00000151461	UPF2	-0.306304	0.0191058
ENSG00000198563	DDX39B	-0.30736	0.00155303
ENSG00000102572	STK24	-0.308202	0.00318774
ENSG00000170471	RALGAPB	-0.308212	0.0139118
ENSG00000070770	CSNK2A2	-0.308234	0.0293253
ENSG00000197989	SNHG12	-0.308264	0.0124382
ENSG00000162714	ZNF496	-0.308288	0.0465329
ENSG00000094804	CDC6	-0.309167	0.021171
ENSG00000206560	ANKRD28	-0.309316	0.00860251
ENSG00000148308	GTF3C5	-0.309631	0.00630023
ENSG00000138095	LRPPRC	-0.309676	0.0156165
ENSG00000163166	IWS1	-0.310371	0.0108692
ENSG00000113300	CNOT6	-0.310633	0.0397243
ENSG00000092439	TRPM7	-0.310679	0.0367518
ENSG00000065328	MCM10	-0.311513	0.00590831
ENSG00000286522	HIST1H3B	-0.311817	0.0473441
ENSG00000170677	SOCS6	-0.312242	0.021741
ENSG00000126261	UBA2	-0.312905	0.00328508
ENSG00000141965	FEM1A	-0.312948	0.0300543
ENSG00000104447	TRPS1	-0.313212	0.0169544
ENSG00000113163	CERT1	-0.313339	0.0191884
ENSG00000130826	DKC1	-0.313395	0.0249234
ENSG00000148840	PPRC1	-0.313656	0.0120149
ENSG00000133193	FAM104A	-0.314692	0.0198413
ENSG00000101161	PRPF6	-0.316823	0.00718207
ENSG00000181938	GINS3	-0.3175	0.010343
ENSG00000159479	MED8	-0.31858	0.0363098
ENSG00000135269	TES	-0.319307	0.00127516
ENSG00000137331	IER3	-0.319573	0.0360398
ENSG00000135912	TTLL4	-0.319609	0.0190198
ENSG00000143748	NVL	-0.320391	0.0109835
ENSG00000136802	LRRC8A	-0.320426	0.00151361
ENSG00000134283	PPHLN1	-0.320548	0.00521042
ENSG00000143514	TP53BP2	-0.320771	0.0129025
ENSG00000204713	TRIM27	-0.321406	0.00815421
ENSG00000100104	SRRD	-0.321886	0.0349642
ENSG00000113643	RARS	-0.321992	0.00440359
ENSG00000072518	MARK2	-0.322113	0.0283214
ENSG00000008256	CYTH3	-0.322366	0.031964
ENSG00000134058	CDK7	-0.322432	0.0142985
ENSG00000124217	MOCS3	-0.322694	0.0484045
ENSG00000141552	ANAPC11	-0.322847	0.0397243
ENSG00000170832	USP32	-0.323345	0.0112961
ENSG00000173744	AGFG1	-0.323497	0.00147715
ENSG00000153250	RBMS1	-0.323948	0.010646
ENSG00000132294	EFR3A	-0.323956	0.0120378
ENSG00000198265	HELZ	-0.324052	0.0114974
ENSG00000197785	ATAD3A	-0.325457	0.0491366
ENSG00000065809	FAM107B	-0.326322	0.0117347
ENSG00000139842	CUL4A	-0.326839	0.00127313
ENSG00000108819	PPP1R9B	-0.327162	0.0325147
ENSG00000138802	SEC24B	-0.327201	0.0113228
ENSG00000052795	FNIP2	-0.327271	0.0275928
ENSG00000145901	TNIP1	-0.327491	0.00651253
ENSG00000153879	CEBPG	-0.327516	0.014752
ENSG00000145907	G3BP1	-0.327573	0.00726836
ENSG00000066135	KDM4A	-0.327587	0.0304864
ENSG00000169410	PTPN9	-0.327704	0.0118626
ENSG00000121864	ZNF639	-0.327742	0.0168245
ENSG00000168685	IL7R	-0.328363	0.014599
ENSG00000073008	PVR	-0.328654	0.00440765
ENSG00000004897	CDC27	-0.329947	0.00451131
ENSG00000163607	GTPBP8	-0.331208	0.0468068
ENSG00000165732	DDX21	-0.331844	0.0134568
ENSG00000131153	GINS2	-0.331867	0.00488189
ENSG00000090615	GOLGA3	-0.332125	0.0181574
ENSG00000162063	CCNF	-0.332201	0.0289362
ENSG00000130338	TULP4	-0.332323	0.00687465
ENSG00000187079	TEAD1	-0.33254	0.00808643
ENSG00000187778	MCRS1	-0.332752	0.00661723
ENSG00000177971	IMP3	-0.332839	0.00894683
ENSG00000135069	PSAT1	-0.332898	0.000594276
ENSG00000131508	UBE2D2	-0.334048	0.00288179
ENSG00000189308	LIN54	-0.334147	0.00835633
ENSG00000240682	ISY1	-0.334874	0.0269509
ENSG00000134987	WDR36	-0.335247	0.00204534
ENSG00000152147	GEMIN6	-0.33534	0.0382914
ENSG00000080608	PUM3	-0.335523	0.0113708
ENSG00000156876	SASS6	-0.335537	0.0418701
ENSG00000055208	TAB2	-0.336169	0.0323047
ENSG00000108599	AKAP10	-0.336422	0.0193883
ENSG00000128563	PRKRIP1	-0.336593	0.0451463
ENSG00000138614	INTS14	-0.336604	0.00366115
ENSG00000163956	LRPAP1	-0.336742	0.0283446
ENSG00000138182	KIF20B	-0.336933	0.00987894
ENSG00000173276	ZBTB21	-0.337116	0.0232472
ENSG00000155189	AGPAT5	-0.338173	0.0117617
ENSG00000132356	PRKAA1	-0.33838	0.00850578
ENSG00000133030	MPRIP	-0.338775	0.0140345
ENSG00000107854	TNKS2	-0.339507	0.00406056
ENSG00000124422	USP22	-0.339582	0.00533596
ENSG00000122882	ECD	-0.339795	0.00414491
ENSG00000196821	ILRUN	-0.340156	0.00268346
ENSG00000083857	FAT1	-0.340303	0.0133613
ENSG00000203485	INF2	-0.3406	0.0442908
ENSG00000099812	MISP	-0.340985	0.0156092
ENSG00000165219	GAPVD1	-0.340997	0.000955184
ENSG00000089094	KDM2B	-0.341191	0.0275928
ENSG00000153037	SRP19	-0.341991	0.0308994
ENSG00000198917	SPOUT1	-0.342125	0.0405042
ENSG00000187147	RNF220	-0.342573	0.0425426
ENSG00000120137	PANK3	-0.342994	0.00471802
ENSG00000102034	ELF4	-0.343469	0.00325298
ENSG00000054118	THRAP3	-0.343869	0.00269601
ENSG00000028116	VRK2	-0.343869	0.0435154
ENSG00000253719	ATXN7L3B	-0.343875	0.00272871
ENSG00000142528	ZNF473	-0.344007	0.0112961
ENSG00000172977	KAT5	-0.344203	0.00881369
ENSG00000278828	HIST1H3H	-0.344814	0.0496044
ENSG00000171862	PTEN	-0.344833	0.00403244
ENSG00000088256	GNA11	-0.345406	0.0202285
ENSG00000137055	PLAA	-0.345631	0.0183297
ENSG00000102547	CAB39L	-0.346148	0.0462189
ENSG00000138166	DUSP5	-0.346364	0.0229297
ENSG00000169288	MRPL1	-0.346374	0.0298357
ENSG00000072364	AFF4	-0.3467	0.00328508
ENSG00000067955	CBFB	-0.346722	0.00184736
ENSG00000139990	DCAF5	-0.347319	0.00727601
ENSG00000140367	UBE2Q2	-0.347537	0.0425616
ENSG00000103168	TAF1C	-0.34772	0.0375425
ENSG00000168395	ING5	-0.347918	0.00849449
ENSG00000186141	POLR3C	-0.347988	0.0268236
ENSG00000149483	TMEM138	-0.348443	0.0184854
ENSG00000083312	TNPO1	-0.348449	0.0016763
ENSG00000176783	RUFY1	-0.348665	0.0180162
ENSG00000196182	STK40	-0.348776	0.0170962
ENSG00000176014	TUBB6	-0.348809	0.00719686
ENSG00000100330	MTMR3	-0.348813	0.00576528
ENSG00000168066	SF1	-0.349671	0.000219144
ENSG00000013588	GPRC5A	-0.349975	0.0323463
ENSG00000138081	FBXO11	-0.350017	0.0263862
ENSG00000173960	UBXN2A	-0.350214	0.0335588
ENSG00000150457	LATS2	-0.350323	0.0062581
ENSG00000151247	EIF4E	-0.350512	0.00206625
ENSG00000151151	IPMK	-0.350651	0.0435324
ENSG00000127334	DYRK2	-0.351104	0.000306394
ENSG00000132603	NIP7	-0.351367	0.00765016
ENSG00000073614	KDM5A	-0.351952	0.00218123
ENSG00000166847	DCTN5	-0.351963	0.00416306
ENSG00000099246	RAB18	-0.352438	0.0127862
ENSG00000106638	TBL2	-0.352545	0.00326037
ENSG00000198964	SGMS1	-0.353037	0.0184854
ENSG00000136152	COG3	-0.353099	0.0099562
ENSG00000169902	TPST1	-0.353383	0.0416217
ENSG00000107404	DVL1	-0.353593	0.0118626
ENSG00000128641	MYO1B	-0.353661	0.000777386
ENSG00000144357	UBR3	-0.353698	0.0162232
ENSG00000114933	INO80D	-0.3542	0.041301
ENSG00000196247	ZNF107	-0.354504	0.0468212
ENSG00000087266	SH3BP2	-0.3546	0.0099912
ENSG00000112701	SENP6	-0.354778	0.00624613
ENSG00000115310	RTN4	-0.3548	0.000630888
ENSG00000150776	NKAPD1	-0.354802	0.00877677
ENSG00000163584	RPL22L1	-0.35547	0.0212343
ENSG00000131051	RBM39	-0.355565	0.00481047
ENSG00000132694	ARHGEF11	-0.355727	0.0125512
ENSG00000149308	NPAT	-0.355809	0.0296119
ENSG00000240849	TMEM189	-0.355915	0.00493299
ENSG00000172732	MUS81	-0.356527	0.0291567
ENSG00000278615	C11orf98	-0.356958	0.00246716
ENSG00000110422	HIPK3	-0.357041	0.00190983
ENSG00000052749	RRP12	-0.357463	0.015182
ENSG00000148331	ASB6	-0.35761	0.00515838
ENSG00000085978	ATG16L1	-0.357993	0.00364017
ENSG00000108010	GLRX3	-0.358201	0.000256721
ENSG00000104689	TNFRSF10A	-0.358473	0.00866256
ENSG00000183020	AP2A2	-0.358838	0.0177524
ENSG00000152520	PAN3	-0.359377	0.0258389
ENSG00000171150	SOCS5	-0.35941	0.00874721
ENSG00000257365	FNTB	-0.359506	0.0300543
ENSG00000198087	CD2AP	-0.36002	0.00519001
ENSG00000185721	DRG1	-0.360192	0.00345577
ENSG00000123268	ATF1	-0.360275	0.00345577
ENSG00000101596	SMCHD1	-0.361244	0.00533596
ENSG00000107263	RAPGEF1	-0.361354	0.0269145
ENSG00000115756	HPCAL1	-0.361515	0.00754562
ENSG00000125995	ROMO1	-0.361714	0.0442834
ENSG00000241878	PISD	-0.362023	0.0179197
ENSG00000198146	ZNF770	-0.362032	0.00290732
ENSG00000167767	KRT80	-0.362089	0.0448448
ENSG00000132463	GRSF1	-0.362401	0.000315285
ENSG00000159202	UBE2Z	-0.362531	0.00904465
ENSG00000155393	HEATR3	-0.363202	0.0454516
ENSG00000187741	FANCA	-0.363206	0.00747199
ENSG00000144741	SLC25A26	-0.363467	0.0465034
ENSG00000147874	HAUS6	-0.363601	0.000795762
ENSG00000146433	TMEM181	-0.363842	0.00858447
ENSG00000074657	ZNF532	-0.363966	0.014436
ENSG00000136068	FLNB	-0.364333	0.000487366
ENSG00000113739	STC2	-0.3649	0.000331023
ENSG00000096696	DSP	-0.364951	0.00670372
ENSG00000066629	EML1	-0.365067	0.031658
ENSG00000276966	HIST1H4E	-0.365363	0.00342393
ENSG00000123444	KBTBD4	-0.365424	0.0402643
ENSG00000164151	ICE1	-0.365452	0.000209666
ENSG00000138750	NUP54	-0.36578	0.0137602
ENSG00000107984	DKK1	-0.366698	0.000741052
ENSG00000105793	GTPBP10	-0.366833	0.0190284
ENSG00000115464	USP34	-0.366964	0.00235607
ENSG00000100335	MIEF1	-0.367182	0.00396999
ENSG00000067082	KLF6	-0.367651	0.0144844
ENSG00000172062	SMN1	-0.367654	0.00321387
ENSG00000242114	MTFP1	-0.367718	0.00894525
ENSG00000126226	PCID2	-0.367886	0.00237779
ENSG00000177485	ZBTB33	-0.367912	0.0139725
ENSG00000046651	OFD1	-0.367946	0.0441313
ENSG00000011260	UTP18	-0.368144	0.00207543
ENSG00000172965	MIR4435-2HG	-0.368653	0.00303905
ENSG00000151532	VTI1A	-0.369036	0.0140309
ENSG00000065911	MTHFD2	-0.36908	0.00199846
ENSG00000168924	LETM1	-0.369089	0.00897114
ENSG00000197343	ZNF655	-0.369104	0.00103625
ENSG00000165105	RASEF	-0.369229	0.0461592
ENSG00000236824	BCYRN1	-0.369836	0.0435666
ENSG00000169032	MAP2K1	-0.370226	0.000613189
ENSG00000184863	RBM33	-0.370428	0.00111482
ENSG00000134717	BTF3L4	-0.370609	0.0187833
ENSG00000103966	EHD4	-0.370654	0.000191398
ENSG00000154229	PRKCA	-0.37069	0.00367289
ENSG00000138678	GPAT3	-0.371288	0.0017256
ENSG00000147650	LRP12	-0.371438	0.0212474
ENSG00000149532	CPSF7	-0.371492	0.000163946
ENSG00000102780	DGKH	-0.372438	0.0334482
ENSG00000100207	TCF20	-0.372644	0.000248205
ENSG00000185658	BRWD1	-0.373171	0.0029437
ENSG00000150938	CRIM1	-0.373536	0.00246029
ENSG00000183337	BCOR	-0.373673	0.0101149
ENSG00000126215	XRCC3	-0.373773	0.0263159
ENSG00000137177	KIF13A	-0.374086	0.0265568
ENSG00000137074	APTX	-0.374895	0.00227392
ENSG00000023902	PLEKHO1	-0.374935	0.0341457
ENSG00000150787	PTS	-0.375486	0.0493378
ENSG00000226479	TMEM185B	-0.376918	0.0488207
ENSG00000102531	FNDC3A	-0.377116	0.000249772
ENSG00000154978	VOPP1	-0.377271	0.00116507
ENSG00000095485	CWF19L1	-0.377647	0.00600752
ENSG00000011258	MBTD1	-0.377776	0.0403614
ENSG00000163950	SLBP	-0.377864	0.000893784
ENSG00000005483	KMT2E	-0.378434	0.00725568
ENSG00000104343	UBE2W	-0.378829	0.00162294
ENSG00000110880	CORO1C	-0.379378	9.28591e-05
ENSG00000133641	C12orf29	-0.380057	0.0110915
ENSG00000162408	NOL9	-0.380108	0.00142908
ENSG00000112941	TENT4A	-0.380351	0.0037386
ENSG00000043355	ZIC2	-0.382099	0.0254062
ENSG00000171469	ZNF561	-0.382262	0.0107355
ENSG00000105771	SMG9	-0.382275	0.0175844
ENSG00000170921	TANC2	-0.382328	0.0410268
ENSG00000182149	IST1	-0.38267	5.05265e-05
ENSG00000065526	SPEN	-0.382674	0.0481758
ENSG00000011114	BTBD7	-0.382739	0.00155226
ENSG00000137962	ARHGAP29	-0.382804	0.00379227
ENSG00000070950	RAD18	-0.382846	0.000922534
ENSG00000277157	HIST1H4D	-0.383128	0.0323595
ENSG00000144736	SHQ1	-0.383414	0.0175708
ENSG00000158092	NCK1	-0.383998	0.00336954
ENSG00000149054	ZNF215	-0.384349	0.0259221
ENSG00000076321	KLHL20	-0.384736	0.0139301
ENSG00000103264	FBXO31	-0.384806	0.0235513
ENSG00000180198	RCC1	-0.384874	0.000184171
ENSG00000119682	AREL1	-0.384945	0.000574458
ENSG00000115760	BIRC6	-0.385056	0.00016294
ENSG00000204438	GPANK1	-0.385184	0.0121706
ENSG00000054598	FOXC1	-0.385721	0.0126216
ENSG00000008294	SPAG9	-0.385965	0.000383769
ENSG00000166348	USP54	-0.386444	0.0029437
ENSG00000184588	PDE4B	-0.387621	0.0346469
ENSG00000185900	POMK	-0.387671	0.0183769
ENSG00000112200	ZNF451	-0.387836	0.000880784
ENSG00000042088	TDP1	-0.387983	0.0044917
ENSG00000071051	NCK2	-0.388034	0.0311316
ENSG00000144579	CTDSP1	-0.388309	0.00924739
ENSG00000071127	WDR1	-0.388557	0.000316843
ENSG00000135932	CAB39	-0.388956	0.00138116
ENSG00000164818	DNAAF5	-0.389006	0.00455307
ENSG00000125266	EFNB2	-0.389826	1.22345e-05
ENSG00000132382	MYBBP1A	-0.390155	0.00323511
ENSG00000108100	CCNY	-0.390425	0.00161115
ENSG00000111300	NAA25	-0.390634	0.00144205
ENSG00000125485	DDX31	-0.390742	0.0155226
ENSG00000092969	TGFB2	-0.391038	0.0438245
ENSG00000140526	ABHD2	-0.391827	1.99778e-05
ENSG00000109381	ELF2	-0.392015	0.00225372
ENSG00000180992	MRPL14	-0.392578	0.000930758
ENSG00000100664	EIF5	-0.392652	0.00468165
ENSG00000104611	SH2D4A	-0.393141	0.0054379
ENSG00000124496	TRERF1	-0.393584	0.0164981
ENSG00000144228	SPOPL	-0.393661	0.0371727
ENSG00000164086	DUSP7	-0.393706	0.00261473
ENSG00000160959	LRRC14	-0.393944	0.0396563
ENSG00000136100	VPS36	-0.394271	0.00238004
ENSG00000143067	ZNF697	-0.394536	0.00394505
ENSG00000138092	CENPO	-0.394644	0.000963622
ENSG00000186187	ZNRF1	-0.395073	0.0313647
ENSG00000134686	PHC2	-0.395144	0.0017256
ENSG00000167513	CDT1	-0.395202	0.0198806
ENSG00000160208	RRP1B	-0.39525	0.000243262
ENSG00000175662	TOM1L2	-0.395273	0.0454516
ENSG00000066136	NFYC	-0.395362	0.00577785
ENSG00000197771	MCMBP	-0.396124	0.000537782
ENSG00000073536	NLE1	-0.396465	0.00144205
ENSG00000108433	GOSR2	-0.396493	0.000412955
ENSG00000122783	CYREN	-0.396654	0.0108964
ENSG00000125450	NUP85	-0.397151	0.0019764
ENSG00000128272	ATF4	-0.397253	0.000578631
ENSG00000179041	RRS1	-0.398548	0.00743771
ENSG00000134186	PRPF38B	-0.398917	0.00745501
ENSG00000118900	UBN1	-0.398945	8.99845e-05
ENSG00000167601	AXL	-0.399363	2.01987e-05
ENSG00000164023	SGMS2	-0.399378	0.00375527
ENSG00000105676	ARMC6	-0.399484	0.0197174
ENSG00000169641	LUZP1	-0.4001	0.000146358
ENSG00000099917	MED15	-0.400229	0.0303741
ENSG00000263465	SRSF8	-0.400486	0.00754562
ENSG00000205339	IPO7	-0.400552	0.0010941
ENSG00000147872	PLIN2	-0.400739	0.000171047
ENSG00000053372	MRTO4	-0.400743	0.00051149
ENSG00000124541	RRP36	-0.400799	0.00125814
ENSG00000185596	WASH3P	-0.400823	0.0378529
ENSG00000067798	NAV3	-0.400895	0.00275443
ENSG00000169635	HIC2	-0.401026	0.00394505
ENSG00000175137	SH3BP5L	-0.401071	0.0148179
ENSG00000120254	MTHFD1L	-0.401599	0.00103625
ENSG00000196371	FUT4	-0.401951	0.00321848
ENSG00000181220	ZNF746	-0.401954	0.0150725
ENSG00000156256	USP16	-0.40215	0.00504814
ENSG00000243406	MRPS31P5	-0.402298	0.0256287
ENSG00000119720	NRDE2	-0.402844	0.032186
ENSG00000153066	TXNDC11	-0.403469	0.00805712
ENSG00000197601	FAR1	-0.403919	0.000356132
ENSG00000067057	PFKP	-0.404048	0.00129426
ENSG00000151414	NEK7	-0.40438	0.0127238
ENSG00000217128	FNIP1	-0.404746	0.00373777
ENSG00000159200	RCAN1	-0.404775	0.009743
ENSG00000169926	KLF13	-0.405272	0.0130559
ENSG00000121350	PYROXD1	-0.405642	0.0143119
ENSG00000256537	SMIM10L1	-0.40593	0.0170824
ENSG00000244754	N4BP2L2	-0.406024	0.00326037
ENSG00000185344	ATP6V0A2	-0.406061	0.0140455
ENSG00000162852	CNST	-0.406395	0.000708899
ENSG00000057019	DCBLD2	-0.406578	0.000178145
ENSG00000075426	FOSL2	-0.40664	6.20436e-06
ENSG00000132155	RAF1	-0.406874	2.22632e-06
ENSG00000115207	GTF3C2	-0.406915	1.21175e-05
ENSG00000171103	TRMT61B	-0.407545	0.0493703
ENSG00000144711	IQSEC1	-0.407583	0.0198465
ENSG00000143319	ISG20L2	-0.408038	0.00272691
ENSG00000064012	CASP8	-0.408079	0.00617282
ENSG00000112062	MAPK14	-0.408314	4.00157e-05
ENSG00000176845	METRNL	-0.408677	0.036539
ENSG00000116903	EXOC8	-0.408794	0.0080267
ENSG00000181788	SIAH2	-0.408886	2.17242e-05
ENSG00000178718	RPP25	-0.40928	0.00629941
ENSG00000166471	TMEM41B	-0.410041	0.000174204
ENSG00000122435	TRMT13	-0.410623	0.0346525
ENSG00000120875	DUSP4	-0.410746	0.000140256
ENSG00000034152	MAP2K3	-0.410842	0.0116988
ENSG00000198826	ARHGAP11A	-0.410845	0.000281316
ENSG00000155096	AZIN1	-0.410862	8.03421e-05
ENSG00000133997	MED6	-0.411221	0.000464379
ENSG00000198604	BAZ1A	-0.411431	3.905e-05
ENSG00000116580	GON4L	-0.411433	0.000595069
ENSG00000185722	ANKFY1	-0.412231	0.0124889
ENSG00000141384	TAF4B	-0.41364	0.00971151
ENSG00000101384	JAG1	-0.41458	2.55021e-05
ENSG00000116455	WDR77	-0.414718	0.000540716
ENSG00000174915	PTDSS2	-0.415296	0.00610674
ENSG00000112578	BYSL	-0.415463	0.0134655
ENSG00000070018	LRP6	-0.415698	0.000249772
ENSG00000146242	TPBG	-0.415767	0.00010093
ENSG00000155506	LARP1	-0.416216	0.000956351
ENSG00000065802	ASB1	-0.416236	0.000486246
ENSG00000159592	GPBP1L1	-0.41647	2.2386e-05
ENSG00000023909	GCLM	-0.416521	0.00283678
ENSG00000120705	ETF1	-0.41664	9.28591e-05
ENSG00000118965	WDR35	-0.416893	0.00651532
ENSG00000280789	PAGR1	-0.41749	0.0179548
ENSG00000182150	ERCC6L2	-0.418394	0.000914016
ENSG00000174579	MSL2	-0.41894	0.0019915
ENSG00000099331	MYO9B	-0.419082	0.0186954
ENSG00000106635	BCL7B	-0.419256	0.00076744
ENSG00000166478	ZNF143	-0.419882	0.00302032
ENSG00000162413	KLHL21	-0.419968	0.00430684
ENSG00000169762	TAPT1	-0.420936	0.0432961
ENSG00000055483	USP36	-0.421067	0.00355035
ENSG00000103194	USP10	-0.421515	1.42512e-05
ENSG00000169981	ZNF35	-0.421597	0.00554913
ENSG00000166986	MARS	-0.42215	6.09033e-05
ENSG00000143379	SETDB1	-0.422273	0.000534363
ENSG00000062194	GPBP1	-0.422447	0.0023299
ENSG00000146373	RNF217	-0.422989	0.00289353
ENSG00000134108	ARL8B	-0.424049	0.000476903
ENSG00000087206	UIMC1	-0.424325	4.94136e-06
ENSG00000113368	LMNB1	-0.424331	0.000846126
ENSG00000277775	HIST1H3F	-0.424377	0.0475134
ENSG00000140859	KIFC3	-0.424553	0.00732311
ENSG00000184470	TXNRD2	-0.424689	0.0127849
ENSG00000104856	RELB	-0.424839	0.0411879
ENSG00000118200	CAMSAP2	-0.425091	0.000662841
ENSG00000134250	NOTCH2	-0.425585	5.67647e-05
ENSG00000151276	MAGI1	-0.426083	0.002396
ENSG00000152104	PTPN14	-0.42615	0.00174653
ENSG00000276550	HERC2P2	-0.426245	0.00340405
ENSG00000186350	RXRA	-0.426344	0.027564
ENSG00000162129	CLPB	-0.427208	5.42476e-05
ENSG00000135480	KRT7	-0.427481	0.0042944
ENSG00000139832	RAB20	-0.427836	0.00401968
ENSG00000009954	BAZ1B	-0.427982	4.64252e-05
ENSG00000106346	USP42	-0.428098	0.0154499
ENSG00000108021	TASOR2	-0.428203	0.000280049
ENSG00000116260	QSOX1	-0.42869	0.000422338
ENSG00000139263	LRIG3	-0.429122	0.00221976
ENSG00000077782	FGFR1	-0.429143	0.000655609
ENSG00000170242	USP47	-0.429496	2.07918e-05
ENSG00000107290	SETX	-0.430138	8.12502e-05
ENSG00000166548	TK2	-0.430573	0.0280397
ENSG00000103978	TMEM87A	-0.431187	0.000993241
ENSG00000151657	KIN	-0.431201	0.0119277
ENSG00000072803	FBXW11	-0.431368	1.21411e-05
ENSG00000205476	CCDC85C	-0.431545	0.000310878
ENSG00000100139	MICALL1	-0.431614	0.00378911
ENSG00000107738	VSIR	-0.431726	0.0405551
ENSG00000166224	SGPL1	-0.431789	0.000249561
ENSG00000128342	LIF	-0.431841	6.66999e-05
ENSG00000166024	R3HCC1L	-0.431891	0.00290372
ENSG00000119042	SATB2	-0.432031	0.00977328
ENSG00000099381	SETD1A	-0.4323	0.0445072
ENSG00000134851	TMEM165	-0.432482	0.000504896
ENSG00000101126	ADNP	-0.432541	0.00191451
ENSG00000138434	ITPRID2	-0.432673	0.000974438
ENSG00000130177	CDC16	-0.432724	0.0112648
ENSG00000242802	AP5Z1	-0.432783	0.00209436
ENSG00000150990	DHX37	-0.432867	0.00269112
ENSG00000168140	VASN	-0.433539	0.0497346
ENSG00000103043	VAC14	-0.434066	0.00131749
ENSG00000156011	PSD3	-0.434071	0.000106367
ENSG00000164327	RICTOR	-0.434599	0.00153826
ENSG00000168003	SLC3A2	-0.434839	0.00110262
ENSG00000108854	SMURF2	-0.435131	0.000799532
ENSG00000124201	ZNFX1	-0.435152	0.00238117
ENSG00000071189	SNX13	-0.435373	0.0010346
ENSG00000176095	IP6K1	-0.43548	0.00256758
ENSG00000178974	FBXO34	-0.435529	0.00241371
ENSG00000118454	ANKRD13C	-0.435667	0.000331516
ENSG00000135945	REV1	-0.436612	0.00672744
ENSG00000178105	DDX10	-0.437241	0.00020501
ENSG00000167173	C15orf39	-0.437584	0.00232834
ENSG00000198176	TFDP1	-0.437696	8.19451e-06
ENSG00000116285	ERRFI1	-0.437758	0.000861082
ENSG00000168785	TSPAN5	-0.437778	0.00563882
ENSG00000099810	MTAP	-0.437825	5.53452e-05
ENSG00000148120	AOPEP	-0.438247	0.0140345
ENSG00000166689	PLEKHA7	-0.438635	0.0139763
ENSG00000233016	SNHG7	-0.438839	0.00105231
ENSG00000067182	TNFRSF1A	-0.439418	0.000938614
ENSG00000100058	CRYBB2P1	-0.439421	0.0193742
ENSG00000113384	GOLPH3	-0.439425	3.50133e-05
ENSG00000083168	KAT6A	-0.43962	0.000470375
ENSG00000166167	BTRC	-0.439674	0.0118684
ENSG00000166526	ZNF3	-0.439804	0.000548386
ENSG00000103335	PIEZO1	-0.439925	0.00210255
ENSG00000137522	RNF121	-0.440214	0.0161882
ENSG00000125630	POLR1B	-0.440262	3.44821e-06
ENSG00000135655	USP15	-0.440393	5.77155e-06
ENSG00000136709	WDR33	-0.440582	5.93382e-06
ENSG00000120158	RCL1	-0.440607	0.00024816
ENSG00000114268	PFKFB4	-0.441152	0.00343921
ENSG00000157617	C2CD2	-0.441233	0.0370278
ENSG00000118503	TNFAIP3	-0.441462	0.000926082
ENSG00000105576	TNPO2	-0.441931	5.96559e-05
ENSG00000171475	WIPF2	-0.441968	0.00181291
ENSG00000103404	USP31	-0.442541	0.00164903
ENSG00000140987	ZSCAN32	-0.442583	0.0399945
ENSG00000183741	CBX6	-0.442736	0.00012393
ENSG00000006453	BAIAP2L1	-0.442896	3.55193e-05
ENSG00000107937	GTPBP4	-0.442958	0.00016294
ENSG00000159217	IGF2BP1	-0.443001	0.00319589
ENSG00000187257	RSBN1L	-0.443201	0.00350255
ENSG00000140948	ZCCHC14	-0.443252	0.00725953
ENSG00000240230	COX19	-0.443804	0.00500801
ENSG00000130713	EXOSC2	-0.444378	6.22081e-05
ENSG00000086102	NFX1	-0.444599	0.00171143
ENSG00000117318	ID3	-0.445294	0.00689347
ENSG00000108651	UTP6	-0.44541	5.23774e-05
ENSG00000197063	MAFG	-0.445725	9.29712e-05
ENSG00000161526	SAP30BP	-0.446121	0.00012838
ENSG00000089022	MAPKAPK5	-0.446863	0.00188891
ENSG00000135372	NAT10	-0.447082	4.72375e-06
ENSG00000135632	SMYD5	-0.448716	0.00377746
ENSG00000180185	FAHD1	-0.448992	0.00994991
ENSG00000133216	EPHB2	-0.449065	0.0033509
ENSG00000176208	ATAD5	-0.449757	0.00119295
ENSG00000104731	KLHDC4	-0.449861	0.0155226
ENSG00000119778	ATAD2B	-0.45003	0.00173273
ENSG00000104517	UBR5	-0.450492	5.23672e-07
ENSG00000141012	GALNS	-0.450824	0.0283582
ENSG00000160392	C19orf47	-0.450947	0.0266143
ENSG00000140406	TLNRD1	-0.451255	0.0230226
ENSG00000180488	MIGA1	-0.451313	0.013074
ENSG00000114648	KLHL18	-0.451513	0.0015711
ENSG00000055917	PUM2	-0.451823	0.00049293
ENSG00000163808	KIF15	-0.451865	0.000692438
ENSG00000182378	PLCXD1	-0.451943	0.00326935
ENSG00000101236	RNF24	-0.451953	0.0430796
ENSG00000159842	ABR	-0.451977	0.00641117
ENSG00000068305	MEF2A	-0.452375	4.2413e-07
ENSG00000143207	COP1	-0.45258	0.000642775
ENSG00000061936	SFSWAP	-0.452634	0.000153811
ENSG00000134444	RELCH	-0.453144	0.0031734
ENSG00000159692	CTBP1	-0.453912	0.000376266
ENSG00000160075	SSU72	-0.453994	0.00115534
ENSG00000119681	LTBP2	-0.454293	0.0296178
ENSG00000101194	SLC17A9	-0.454675	0.00355674
ENSG00000173517	PEAK1	-0.455719	0.000387874
ENSG00000144655	CSRNP1	-0.455921	2.61886e-05
ENSG00000005801	ZNF195	-0.456789	0.00037635
ENSG00000180801	ARSJ	-0.457277	6.07139e-05
ENSG00000037474	NSUN2	-0.4573	0.000108951
ENSG00000137692	DCUN1D5	-0.45763	1.11057e-05
ENSG00000112078	KCTD20	-0.457658	1.05508e-05
ENSG00000088205	DDX18	-0.457713	8.89388e-05
ENSG00000095203	EPB41L4B	-0.457998	0.0285038
ENSG00000148429	USP6NL	-0.458652	0.000457287
ENSG00000107863	ARHGAP21	-0.4587	3.45093e-05
ENSG00000198373	WWP2	-0.459251	0.0031734
ENSG00000278970	HEIH	-0.459526	0.0071467
ENSG00000182831	C16orf72	-0.459785	0.000817241
ENSG00000007923	DNAJC11	-0.460138	0.000124382
ENSG00000183426	NPIPA1	-0.460543	0.00264016
ENSG00000131023	LATS1	-0.460691	0.000126075
ENSG00000176678	FOXL1	-0.460696	0.00446338
ENSG00000040633	PHF23	-0.461536	0.00124499
ENSG00000205250	E2F4	-0.461681	0.000592986
ENSG00000181090	EHMT1	-0.462126	0.00342857
ENSG00000157933	SKI	-0.462652	0.0203066
ENSG00000151240	DIP2C	-0.462793	0.0156426
ENSG00000136813	ECPAS	-0.462882	9.72571e-06
ENSG00000134014	ELP3	-0.464045	1.87427e-05
ENSG00000090905	TNRC6A	-0.464054	0.000145204
ENSG00000167985	SDHAF2	-0.464056	0.00651532
ENSG00000115875	SRSF7	-0.464773	9.37223e-05
ENSG00000118707	TGIF2	-0.464821	0.000348961
ENSG00000124151	NCOA3	-0.465496	4.00157e-05
ENSG00000160712	IL6R	-0.465685	0.0028487
ENSG00000183598	HIST2H3D	-0.465834	0.0475792
ENSG00000141441	GAREM1	-0.465927	0.00589711
ENSG00000004866	ST7	-0.466074	0.00209684
ENSG00000008710	PKD1	-0.466378	0.00607193
ENSG00000095787	WAC	-0.466826	1.72888e-05
ENSG00000158545	ZC3H18	-0.46719	6.90303e-05
ENSG00000035687	ADSS	-0.467366	0.00172458
ENSG00000077684	JADE1	-0.467525	3.56337e-05
ENSG00000057663	ATG5	-0.467546	6.09033e-05
ENSG00000135392	DNAJC14	-0.46799	0.000285412
ENSG00000063176	SPHK2	-0.46801	0.025894
ENSG00000189079	ARID2	-0.468057	0.000271756
ENSG00000103222	ABCC1	-0.468275	0.00381118
ENSG00000126214	KLC1	-0.46862	0.000233256
ENSG00000168092	PAFAH1B2	-0.468809	1.86316e-07
ENSG00000197321	SVIL	-0.46887	0.00016294
ENSG00000164134	NAA15	-0.471091	8.65897e-07
ENSG00000091732	ZC3HC1	-0.471596	0.00326935
ENSG00000176142	TMEM39A	-0.472098	2.93761e-05
ENSG00000163811	WDR43	-0.472304	8.57178e-05
ENSG00000107249	GLIS3	-0.472347	0.00335832
ENSG00000157193	LRP8	-0.472409	0.0015857
ENSG00000152894	PTPRK	-0.472486	0.000197943
ENSG00000031823	RANBP3	-0.472784	0.000510839
ENSG00000171634	BPTF	-0.472875	7.44628e-06
ENSG00000169047	IRS1	-0.47308	2.5099e-05
ENSG00000148399	DPH7	-0.47417	0.00168365
ENSG00000133657	ATP13A3	-0.474648	1.50937e-05
ENSG00000010072	SPRTN	-0.474696	0.00218123
ENSG00000101350	KIF3B	-0.475232	7.49353e-05
ENSG00000167193	CRK	-0.475441	7.26986e-06
ENSG00000125912	NCLN	-0.475807	0.00106148
ENSG00000198815	FOXJ3	-0.476073	9.39431e-06
ENSG00000130856	ZNF236	-0.477034	0.00139556
ENSG00000156639	ZFAND3	-0.477471	0.0151697
ENSG00000110047	EHD1	-0.478071	4.37086e-05
ENSG00000113712	CSNK1A1	-0.478276	2.71341e-06
ENSG00000238227	TMEM250	-0.478583	0.0186954
ENSG00000144659	SLC25A38	-0.479185	0.000175637
ENSG00000010810	FYN	-0.479759	0.000667451
ENSG00000286192		-0.480053	0.0431742
ENSG00000174799	CEP135	-0.480078	0.0145556
ENSG00000005007	UPF1	-0.48086	0.000281316
ENSG00000275830		-0.481105	0.042589
ENSG00000126749	EMG1	-0.482047	1.48718e-05
ENSG00000139146	SINHCAF	-0.482274	9.45824e-06
ENSG00000186638	KIF24	-0.483147	0.0155349
ENSG00000151304	SRFBP1	-0.48337	0.00369385
ENSG00000196459	TRAPPC2	-0.483787	0.00292681
ENSG00000177613	CSTF2T	-0.484436	8.75947e-07
ENSG00000178773	CPNE7	-0.484963	0.0454035
ENSG00000132669	RIN2	-0.485273	0.000955497
ENSG00000065559	MAP2K4	-0.485561	4.53535e-05
ENSG00000058272	PPP1R12A	-0.48572	6.4471e-06
ENSG00000167695	TLCD3A	-0.486162	0.000194159
ENSG00000138592	USP8	-0.486765	2.48982e-05
ENSG00000104228	TRIM35	-0.487023	0.000891755
ENSG00000221823	PPP3R1	-0.487049	1.68854e-05
ENSG00000171456	ASXL1	-0.487366	1.04495e-06
ENSG00000104728	ARHGEF10	-0.489588	0.0141644
ENSG00000179051	RCC2	-0.490011	4.72375e-06
ENSG00000171552	BCL2L1	-0.49057	7.54258e-08
ENSG00000145431	PDGFC	-0.490636	5.4109e-06
ENSG00000166073	GPR176	-0.490846	0.00113053
ENSG00000110218	PANX1	-0.490962	1.83077e-05
ENSG00000165724	ZMYND19	-0.491091	0.00167336
ENSG00000115839	RAB3GAP1	-0.491317	1.43458e-06
ENSG00000263731		-0.491704	0.00524999
ENSG00000165632	TAF3	-0.491882	0.00133337
ENSG00000116138	DNAJC16	-0.49202	0.00355365
ENSG00000271303	SRXN1	-0.492386	2.5099e-05
ENSG00000176597	B3GNT5	-0.492743	0.00166765
ENSG00000160299	PCNT	-0.492795	0.000470435
ENSG00000001631	KRIT1	-0.4928	0.000678485
ENSG00000109606	DHX15	-0.493376	3.60178e-08
ENSG00000227500	SCAMP4	-0.493444	0.000609018
ENSG00000131061	ZNF341	-0.49408	0.0422011
ENSG00000035681	NSMAF	-0.494237	6.95632e-05
ENSG00000132434	LANCL2	-0.49435	0.0415772
ENSG00000140950	MEAK7	-0.495942	0.00119385
ENSG00000139800	ZIC5	-0.496535	0.00151849
ENSG00000113319	RASGRF2	-0.496926	0.0204383
ENSG00000119396	RAB14	-0.497285	0.00168342
ENSG00000134909	ARHGAP32	-0.497335	0.00497723
ENSG00000152256	PDK1	-0.497417	5.76328e-06
ENSG00000187555	USP7	-0.497759	3.7435e-06
ENSG00000073417	PDE8A	-0.498115	2.92032e-06
ENSG00000197024	ZNF398	-0.498343	0.000193074
ENSG00000100266	PACSIN2	-0.498711	1.01191e-06
ENSG00000172954	LCLAT1	-0.499081	5.51921e-07
ENSG00000079999	KEAP1	-0.499275	0.000114711
ENSG00000236287	ZBED5	-0.499483	2.55246e-05
ENSG00000151025	GPR158	-0.499811	0.0170042
ENSG00000197905	TEAD4	-0.501107	0.00184088
ENSG00000197782	ZNF780A	-0.501345	0.00668324
ENSG00000100697	DICER1	-0.501982	0.000197767
ENSG00000106701	FSD1L	-0.501993	0.0323595
ENSG00000119929	CUTC	-0.502469	0.000993241
ENSG00000154845	PPP4R1	-0.502867	8.30178e-07
ENSG00000164338	UTP15	-0.503039	7.93277e-05
ENSG00000196233	LCOR	-0.503123	9.89454e-05
ENSG00000163681	SLMAP	-0.503208	5.76206e-06
ENSG00000197299	BLM	-0.503555	7.68718e-05
ENSG00000009413	REV3L	-0.50391	0.00111945
ENSG00000104064	GABPB1	-0.504318	0.000322853
ENSG00000181852	RNF41	-0.50433	9.68861e-07
ENSG00000107341	UBE2R2	-0.504391	8.57178e-05
ENSG00000160563	MED27	-0.504908	0.00281675
ENSG00000213341	CHUK	-0.505231	6.83475e-07
ENSG00000123136	DDX39A	-0.505822	2.27601e-05
ENSG00000106263	EIF3B	-0.507002	0.000116147
ENSG00000109079	TNFAIP1	-0.507629	1.68179e-05
ENSG00000136379	ABHD17C	-0.50815	0.00262772
ENSG00000117713	ARID1A	-0.508434	0.000361388
ENSG00000090470	PDCD7	-0.508625	0.00320016
ENSG00000258890	CEP95	-0.508796	9.20358e-05
ENSG00000151292	CSNK1G3	-0.50908	2.7545e-06
ENSG00000183474	GTF2H2C	-0.509486	9.39153e-05
ENSG00000015171	ZMYND11	-0.509493	8.81312e-06
ENSG00000178896	EXOSC4	-0.509526	0.00656229
ENSG00000177842	ZNF620	-0.509863	0.0325317
ENSG00000164236	ANKRD33B	-0.510011	7.95923e-05
ENSG00000169180	XPO6	-0.510084	5.51987e-08
ENSG00000203811	HIST2H3C	-0.51051	0.00282592
ENSG00000203852	HIST2H3A	-0.510513	0.00282592
ENSG00000184014	DENND5A	-0.510585	1.06177e-07
ENSG00000134294	SLC38A2	-0.51072	0.000357681
ENSG00000132953	XPO4	-0.510754	1.80133e-08
ENSG00000148300	REXO4	-0.511108	3.29627e-05
ENSG00000198874	TYW1	-0.511487	0.000692438
ENSG00000079313	REXO1	-0.511713	0.00229699
ENSG00000110713	NUP98	-0.513182	2.00483e-09
ENSG00000214756	CSKMT	-0.513197	0.00336954
ENSG00000163635	ATXN7	-0.513341	0.0324167
ENSG00000119725	ZNF410	-0.513484	1.1701e-05
ENSG00000166166	TRMT61A	-0.513797	0.000386737
ENSG00000116106	EPHA4	-0.514903	0.000758808
ENSG00000006652	IFRD1	-0.515533	4.60899e-07
ENSG00000087448	KLHL42	-0.515653	1.24348e-05
ENSG00000130147	SH3BP4	-0.515842	3.44611e-06
ENSG00000160305	DIP2A	-0.516151	0.000241574
ENSG00000172530	BANP	-0.516175	0.00400179
ENSG00000181472	ZBTB2	-0.516657	2.5532e-06
ENSG00000175931	UBE2O	-0.517019	4.15926e-05
ENSG00000082805	ERC1	-0.517534	0.00119607
ENSG00000120690	ELF1	-0.517606	7.42615e-06
ENSG00000170855	TRIAP1	-0.517741	0.00103714
ENSG00000150995	ITPR1	-0.517852	2.00342e-05
ENSG00000183665	TRMT12	-0.519301	0.0038985
ENSG00000136271	DDX56	-0.519338	5.18119e-06
ENSG00000184402	SS18L1	-0.519607	0.00278553
ENSG00000165152	TMEM246	-0.52011	0.00218123
ENSG00000058600	POLR3E	-0.521202	0.000349832
ENSG00000107036	RIC1	-0.521759	0.00072626
ENSG00000120071	KANSL1	-0.522325	2.44008e-05
ENSG00000176407	KCMF1	-0.522654	4.98558e-07
ENSG00000164933	SLC25A32	-0.522926	6.04287e-06
ENSG00000158470	B4GALT5	-0.523284	1.0235e-08
ENSG00000158406	HIST1H4H	-0.523291	1.08342e-05
ENSG00000186432	KPNA4	-0.523454	4.23843e-06
ENSG00000070366	SMG6	-0.523969	0.00152046
ENSG00000135316	SYNCRIP	-0.523988	4.97926e-06
ENSG00000142409	ZNF787	-0.524178	0.000812794
ENSG00000206418	RAB12	-0.524664	9.11303e-05
ENSG00000176720	BOK	-0.525061	0.00306286
ENSG00000147324	MFHAS1	-0.525568	2.27601e-05
ENSG00000270882	HIST2H4A	-0.525781	0.000383027
ENSG00000063660	GPC1	-0.526028	0.00016645
ENSG00000135956	TMEM127	-0.526554	9.20062e-07
ENSG00000184545	DUSP8	-0.526555	0.0190767
ENSG00000163785	RYK	-0.52675	1.80802e-08
ENSG00000152443	ZNF776	-0.526898	0.00125814
ENSG00000168264	IRF2BP2	-0.527143	1.08342e-05
ENSG00000177051	FBXO46	-0.527737	0.00340683
ENSG00000185716	MOSMO	-0.527843	0.00272742
ENSG00000167491	GATAD2A	-0.528033	7.50569e-09
ENSG00000148719	DNAJB12	-0.528092	0.000771486
ENSG00000152413	HOMER1	-0.528151	0.000399007
ENSG00000175592	FOSL1	-0.528226	2.28202e-08
ENSG00000133119	RFC3	-0.529191	4.4715e-07
ENSG00000138162	TACC2	-0.529385	0.00745487
ENSG00000145555	MYO10	-0.529521	2.17682e-09
ENSG00000163946	TASOR	-0.530926	1.5584e-07
ENSG00000172081	MOB3A	-0.531799	0.0161882
ENSG00000174796	THAP6	-0.53189	0.00673995
ENSG00000168994	PXDC1	-0.532255	0.0119436
ENSG00000107643	MAPK8	-0.532296	2.1266e-05
ENSG00000061656	SPAG4	-0.532333	0.0452137
ENSG00000100393	EP300	-0.53263	3.67342e-06
ENSG00000185085	INTS5	-0.532669	0.0031135
ENSG00000204576	PRR3	-0.532994	0.00172401
ENSG00000140992	PDPK1	-0.533096	4.05712e-06
ENSG00000110092	CCND1	-0.533466	0.000197767
ENSG00000065883	CDK13	-0.533738	8.02379e-06
ENSG00000137834	SMAD6	-0.534273	0.00487982
ENSG00000196526	AFAP1	-0.534518	3.5416e-05
ENSG00000111737	RAB35	-0.534768	9.85313e-06
ENSG00000157693	TMEM268	-0.535041	0.0102247
ENSG00000179950	PUF60	-0.535895	1.18792e-06
ENSG00000106089	STX1A	-0.535907	4.57731e-05
ENSG00000160087	UBE2J2	-0.536779	0.000188266
ENSG00000182704	TSKU	-0.536798	0.000428716
ENSG00000143740	SNAP47	-0.537063	0.000537782
ENSG00000133612	AGAP3	-0.537145	0.000243986
ENSG00000001629	ANKIB1	-0.537188	6.59363e-05
ENSG00000222041	CYTOR	-0.537977	3.28179e-06
ENSG00000196453	ZNF777	-0.538042	0.000445378
ENSG00000150907	FOXO1	-0.538437	0.000935637
ENSG00000126822	PLEKHG3	-0.538819	2.07165e-05
ENSG00000172339	ALG14	-0.538943	0.01101
ENSG00000103429	BFAR	-0.539088	5.20391e-07
ENSG00000164506	STXBP5	-0.539717	7.67168e-05
ENSG00000166068	SPRED1	-0.540421	9.43681e-08
ENSG00000158615	PPP1R15B	-0.54052	1.12095e-08
ENSG00000146676	PURB	-0.540908	0.00102072
ENSG00000153046	CDYL	-0.541692	1.90145e-06
ENSG00000197498	RPF2	-0.542086	1.81174e-07
ENSG00000189143	CLDN4	-0.542497	0.000846126
ENSG00000167264	DUS2	-0.542507	0.0184038
ENSG00000154710	RABGEF1	-0.543286	1.05646e-05
ENSG00000143033	MTF2	-0.543766	1.15081e-09
ENSG00000174197	MGA	-0.543779	1.06217e-08
ENSG00000196639	HRH1	-0.544424	0.000895383
ENSG00000166189	HPS6	-0.544596	0.00678771
ENSG00000173621	LRFN4	-0.545647	0.00121315
ENSG00000197381	ADARB1	-0.546254	0.00432335
ENSG00000163714	U2SURP	-0.547796	5.55158e-07
ENSG00000068654	POLR1A	-0.548024	3.55193e-05
ENSG00000115648	MLPH	-0.548024	4.07902e-05
ENSG00000264522	OTUD7B	-0.548531	1.04945e-05
ENSG00000075413	MARK3	-0.550749	2.22298e-10
ENSG00000105643	ARRDC2	-0.551007	4.32645e-05
ENSG00000091844	RGS17	-0.551419	0.00161034
ENSG00000141580	WDR45B	-0.55288	5.67433e-10
ENSG00000117525	F3	-0.553251	0.0116092
ENSG00000165506	DNAAF2	-0.553585	0.0043478
ENSG00000160679	CHTOP	-0.553644	5.11955e-08
ENSG00000184564	SLITRK6	-0.554523	0.0107759
ENSG00000080345	RIF1	-0.55486	3.74057e-07
ENSG00000162194	LBHD1	-0.555677	0.013074
ENSG00000097007	ABL1	-0.556098	6.32054e-07
ENSG00000110066	KMT5B	-0.556586	3.25152e-07
ENSG00000118620	ZNF430	-0.557177	0.000868506
ENSG00000131165	CHMP1A	-0.557402	6.40832e-08
ENSG00000165895	ARHGAP42	-0.55896	0.00172516
ENSG00000196781	TLE1	-0.55938	6.33788e-06
ENSG00000167394	ZNF668	-0.559459	0.000817992
ENSG00000134954	ETS1	-0.559642	3.12857e-07
ENSG00000186660	ZFP91	-0.560074	9.09265e-10
ENSG00000198952	SMG5	-0.560083	1.38106e-08
ENSG00000175793	SFN	-0.560089	0.000189251
ENSG00000221955	SLC12A8	-0.560245	0.00880672
ENSG00000141867	BRD4	-0.561463	0.00294682
ENSG00000109670	FBXW7	-0.561589	1.28909e-06
ENSG00000132405	TBC1D14	-0.56159	9.10558e-07
ENSG00000122482	ZNF644	-0.561799	6.08709e-05
ENSG00000121716	PILRB	-0.561942	0.00352398
ENSG00000160193	WDR4	-0.562278	0.0313647
ENSG00000130766	SESN2	-0.563029	0.000361626
ENSG00000152127	MGAT5	-0.56343	0.000120677
ENSG00000090447	TFAP4	-0.563618	0.000907958
ENSG00000105248	YJU2	-0.563721	0.000221382
ENSG00000130522	JUND	-0.564939	0.00541934
ENSG00000243716	NPIPB5	-0.565705	0.0184038
ENSG00000135679	MDM2	-0.565768	3.60864e-06
ENSG00000143493	INTS7	-0.565805	1.35992e-05
ENSG00000108669	CYTH1	-0.566028	7.2765e-05
ENSG00000122490	SLC66A2	-0.566409	0.000957909
ENSG00000037637	FBXO42	-0.567069	3.29627e-05
ENSG00000184436	THAP7	-0.567082	0.00748484
ENSG00000183092	BEGAIN	-0.567192	0.0437868
ENSG00000083642	PDS5B	-0.568169	0.000100249
ENSG00000153201	RANBP2	-0.568209	2.71144e-06
ENSG00000271121	NUDT4P2	-0.5686	0.0188029
ENSG00000148297	MED22	-0.568945	0.000119049
ENSG00000063978	RNF4	-0.569153	2.66501e-09
ENSG00000114554	PLXNA1	-0.569821	2.48982e-05
ENSG00000146872	TLK2	-0.570273	7.81349e-07
ENSG00000101544	ADNP2	-0.571155	7.99937e-08
ENSG00000107779	BMPR1A	-0.572114	1.13014e-05
ENSG00000171988	JMJD1C	-0.572658	1.89095e-05
ENSG00000121390	PSPC1	-0.573402	6.5978e-09
ENSG00000187522	HSPA14	-0.573691	5.26348e-07
ENSG00000181135	ZNF707	-0.574459	0.0383275
ENSG00000145734	BDP1	-0.574466	5.67215e-08
ENSG00000186575	NF2	-0.575396	2.95438e-08
ENSG00000176170	SPHK1	-0.575784	0.0024124
ENSG00000117000	RLF	-0.576393	1.52545e-05
ENSG00000205746		-0.576404	0.00199613
ENSG00000112159	MDN1	-0.576649	7.68764e-09
ENSG00000183889		-0.577165	0.00238117
ENSG00000103064	SLC7A6	-0.578739	6.598e-07
ENSG00000069020	MAST4	-0.578814	0.0169516
ENSG00000182606	TRAK1	-0.57905	1.81174e-07
ENSG00000185963	BICD2	-0.579327	6.20982e-07
ENSG00000166266	CUL5	-0.580253	1.44989e-07
ENSG00000152242	C18orf25	-0.580308	5.34663e-06
ENSG00000006607	FARP2	-0.58123	8.35502e-10
ENSG00000169371	SNUPN	-0.581617	0.000793379
ENSG00000100281	HMGXB4	-0.582412	0.000107932
ENSG00000108239	TBC1D12	-0.582563	7.29815e-05
ENSG00000204634	TBC1D8	-0.582831	0.00112634
ENSG00000151353	TMEM18	-0.583652	3.50421e-05
ENSG00000036257	CUL3	-0.584209	5.24774e-10
[truncated: 622 more rows]

## Sheet: Table S3
Supplementary Table 3. List of Differentially Expressed Gene from RNA-Seq analysis results of uL3ΔHCT 116p53 -/- treated with Act D vs HCT 116p53 -/- treated with Act D.
Gene Information		RNAseq Results
HGNC_symbol	EnsemblID	logFC	FDR
ensembl_gene_id	hgnc_symbol	logFC_EXP3vsEXP1	FDR_EXP3vsEXP1
ENSG00000285508		9.96597	1.64689e-56
ENSG00000184785	SMIM10	9.14484	2.27394e-38
ENSG00000167641	PPP1R14A	9.14091	5.58274e-31
ENSG00000182752	PAPPA	9.05434	5.18134e-31
ENSG00000135362	PRR5L	8.95253	8.00824e-36
ENSG00000172985	SH3RF3	8.86583	1.86962e-31
ENSG00000087495	PHACTR3	8.76388	5.49729e-37
ENSG00000138435	CHRNA1	8.63549	6.35007e-23
ENSG00000144681	STAC	8.58291	1.71902e-108
ENSG00000117228	GBP1	8.46395	1.41062e-30
ENSG00000276903	HIST1H2AL	8.37353	6.09558e-71
ENSG00000279192	PWAR5	8.3656	1.2164e-20
ENSG00000236279	CLEC2L	8.25194	1.26069e-69
ENSG00000184867	ARMCX2	8.18216	3.07995e-66
ENSG00000186086	NBPF6	8.15415	1.3883e-17
ENSG00000226807	MROH5	8.14738	1.52291e-20
ENSG00000241361	SLC25A24P1	8.13544	1.19449e-21
ENSG00000251301	LINC02384	8.09804	1.6957e-59
ENSG00000164400	CSF2	8.04573	9.74048e-166
ENSG00000166482	MFAP4	8.03224	2.18104e-16
ENSG00000173376	NDNF	8.02436	1.36656e-75
ENSG00000116194	ANGPTL1	8.02314	2.09026e-19
ENSG00000205810	KLRC3	8.01547	3.07217e-17
ENSG00000139192	TAPBPL	7.93486	2.18682e-57
ENSG00000186960	LINC01551	7.91737	9.01456e-124
ENSG00000275718	CCL15	7.90616	3.20323e-16
ENSG00000152580	IGSF10	7.87504	6.74412e-58
ENSG00000121769	FABP3	7.84358	7.71345e-49
ENSG00000142700	DMRTA2	7.83263	1.40163e-16
ENSG00000134853	PDGFRA	7.80388	7.31012e-151
ENSG00000256349		7.78407	6.92899e-11
ENSG00000198846	TOX	7.77879	6.94874e-49
ENSG00000236449		7.77666	3.91321e-15
ENSG00000102109	PCSK1N	7.77181	2.08988e-14
ENSG00000183072	NKX2-5	7.73904	3.09701e-98
ENSG00000139209	SLC38A4	7.7356	5.77373e-269
ENSG00000226363	HAGLROS	7.71537	1.61448e-16
ENSG00000178343	SHISA3	7.70371	8.06085e-14
ENSG00000115009	CCL20	7.68346	4.55339e-103
ENSG00000228630	HOTAIR	7.67919	3.65021e-14
ENSG00000109610	SOD3	7.65939	6.77253e-130
ENSG00000224184	MIR3681HG	7.64225	7.60861e-100
ENSG00000231107	LINC01508	7.62543	1.72538e-14
ENSG00000185668	POU3F1	7.60254	3.01748e-14
ENSG00000134873	CLDN10	7.60012	2.75856e-291
ENSG00000162639	HENMT1	7.57276	1.28588e-64
ENSG00000172020	GAP43	7.57017	2.68519e-36
ENSG00000224817		7.55364	3.60911e-15
ENSG00000163347	CLDN1	7.5426	2.07637e-302
ENSG00000188729	OSTN	7.53655	1.96584e-306
ENSG00000138207	RBP4	7.53508	5.82694e-14
ENSG00000132031	MATN3	7.53008	4.8189e-35
ENSG00000256802		7.49214	1.15717e-13
ENSG00000119673	ACOT2	7.48604	7.0742e-53
ENSG00000242575		7.4689	8.35231e-12
ENSG00000007038	PRSS21	7.46393	1.44318e-261
ENSG00000165828	PRAP1	7.46078	1.75829e-37
ENSG00000196653	ZNF502	7.45794	2.49372e-12
ENSG00000130755	GMFG	7.4333	4.33852e-39
ENSG00000267645		7.42806	0.000203602
ENSG00000107736	CDH23	7.42706	1.21403e-11
ENSG00000154040	CABYR	7.4149	1.46983e-38
ENSG00000170323	FABP4	7.41048	1.96584e-306
ENSG00000160182	TFF1	7.3906	1.27936e-97
ENSG00000204767	INSYN2B	7.38735	2.40745e-43
ENSG00000106541	AGR2	7.37889	5.46085e-250
ENSG00000184611	KCNH7	7.36223	8.3915e-11
ENSG00000173208	ABCD2	7.31285	5.36771e-29
ENSG00000136099	PCDH8	7.30264	6.6386e-11
ENSG00000168386	FILIP1L	7.27798	1.97794e-85
ENSG00000278588	HIST1H2BI	7.24084	5.61087e-148
ENSG00000241399	CD302	7.21387	8.62617e-118
ENSG00000186603	HPDL	7.17901	2.71731e-87
ENSG00000102271	KLHL4	7.17881	4.16114e-32
ENSG00000120594	PLXDC2	7.17757	2.93679e-27
ENSG00000163661	PTX3	7.16282	2.08847e-158
ENSG00000113083	LOX	7.14855	4.98304e-92
ENSG00000223392	CLDN10-AS1	7.14656	9.09172e-09
ENSG00000176302	FOXR1	7.14513	1.96584e-306
ENSG00000139219	COL2A1	7.14142	3.33604e-32
ENSG00000169744	LDB2	7.13179	1.03949e-30
ENSG00000112175	BMP5	7.12422	1.07464e-71
ENSG00000128739	SNRPN	7.11967	1.96584e-306
ENSG00000176907	TCIM	7.10404	1.15125e-111
ENSG00000233527	ZNF529-AS1	7.09084	4.28748e-11
ENSG00000273983	HIST1H3G	7.08767	3.66126e-268
ENSG00000240429	LRRFIP1P1	7.08639	8.45108e-11
ENSG00000147168	IL2RG	7.08355	1.16896e-10
ENSG00000099834	CDHR5	7.07959	1.53012e-12
ENSG00000253414		7.06472	1.16604e-30
ENSG00000157064	NMNAT2	7.05227	1.98613e-176
ENSG00000117707	PROX1	7.05075	2.77693e-150
ENSG00000121895	TMEM156	7.04674	7.71292e-170
ENSG00000266908		7.03874	1.07804e-11
ENSG00000180730	SHISA2	7.03106	1.96584e-306
ENSG00000137745	MMP13	6.99947	1.98637e-107
ENSG00000227507	LTB	6.98891	4.22939e-115
ENSG00000224865		6.98514	1.51283e-09
ENSG00000129151	BBOX1	6.98472	1.13855e-08
ENSG00000215183	MSMP	6.91555	7.70748e-32
ENSG00000179855	GIPC3	6.91531	4.34829e-32
ENSG00000148942	SLC5A12	6.90688	2.73083e-32
ENSG00000173110	HSPA6	6.90562	2.51805e-146
ENSG00000080007	DDX43	6.90178	5.71544e-48
ENSG00000185304	RGPD2	6.85827	7.01863e-53
ENSG00000163638	ADAMTS9	6.83716	3.16778e-156
ENSG00000179314	WSCD1	6.83311	3.31925e-49
ENSG00000099256	PRTFDC1	6.81919	4.56726e-144
ENSG00000277075	HIST1H2AE	6.80649	6.48867e-186
ENSG00000159167	STC1	6.79919	1.96584e-306
ENSG00000127920	GNG11	6.79416	1.08212e-193
ENSG00000132386	SERPINF1	6.79382	1.96584e-306
ENSG00000115828	QPCT	6.78956	9.183e-65
ENSG00000136869	TLR4	6.7729	2.8739e-171
ENSG00000175471	MCTP1	6.75753	1.76107e-263
ENSG00000268902	CSAG2	6.73682	6.81049e-18
ENSG00000164761	TNFRSF11B	6.73268	1.56257e-91
ENSG00000138587	MNS1	6.72069	4.06528e-58
ENSG00000042980	ADAM28	6.70548	4.07105e-21
ENSG00000177409	SAMD9L	6.69072	1.03517e-81
ENSG00000259974	LINC00261	6.67773	2.81784e-55
ENSG00000120708	TGFBI	6.67003	1.96584e-306
ENSG00000187479	C11orf96	6.65396	8.09846e-35
ENSG00000267313		6.64092	6.928e-19
ENSG00000151388	ADAMTS12	6.6373	9.80629e-73
ENSG00000099958	DERL3	6.63226	5.19884e-25
ENSG00000000971	CFH	6.63103	2.27025e-120
ENSG00000163364	LINC01116	6.60849	6.33999e-59
ENSG00000079257	LXN	6.59919	3.46992e-67
ENSG00000182218	HHIPL1	6.59733	2.14961e-08
ENSG00000163359	COL6A3	6.59583	1.96584e-306
ENSG00000273802	HIST1H2BG	6.5952	2.03106e-185
ENSG00000139292	LGR5	6.58865	6.60265e-19
ENSG00000153246	PLA2R1	6.57649	4.09244e-44
ENSG00000131771	PPP1R1B	6.5721	9.68034e-60
ENSG00000134240	HMGCS2	6.56701	2.402e-52
ENSG00000143416	SELENBP1	6.55702	2.07367e-98
ENSG00000163993	S100P	6.54469	4.92195e-139
ENSG00000125798	FOXA2	6.54183	2.3967e-101
ENSG00000168685	IL7R	6.53895	6.57221e-163
ENSG00000095752	IL11	6.51947	6.9619e-252
ENSG00000277775	HIST1H3F	6.51673	4.86713e-120
ENSG00000127324	TSPAN8	6.51494	7.57219e-82
ENSG00000166033	HTRA1	6.51122	5.97665e-132
ENSG00000213886	UBD	6.49934	1.92927e-19
ENSG00000137959	IFI44L	6.49323	2.07081e-87
ENSG00000184357	HIST1H1B	6.48495	1.52271e-200
ENSG00000165821	SALL2	6.4715	4.27575e-60
ENSG00000123388	HOXC11	6.46378	1.10556e-21
ENSG00000125845	BMP2	6.45376	3.47688e-88
ENSG00000153956	CACNA2D1	6.43807	5.74928e-162
ENSG00000157150	TIMP4	6.4302	1.48239e-67
ENSG00000232040	ZBED9	6.42126	9.5559e-62
ENSG00000224189	HAGLR	6.42095	1.14464e-51
ENSG00000168032	ENTPD3	6.40718	2.20859e-33
ENSG00000169908	TM4SF1	6.39607	4.69106e-276
ENSG00000104870	FCGRT	6.39446	5.31638e-137
ENSG00000206172	HBA1	6.37619	7.83225e-22
ENSG00000112769	LAMA4	6.37393	1.96584e-306
ENSG00000123689	G0S2	6.37125	2.33789e-38
ENSG00000026025	VIM	6.35336	1.83814e-225
ENSG00000168542	COL3A1	6.35225	1.00645e-203
ENSG00000151376	ME3	6.35208	3.8856e-103
ENSG00000139329	LUM	6.32212	1.43944e-62
ENSG00000276180	HIST1H4I	6.29137	1.98713e-81
ENSG00000275713	HIST1H2BH	6.27915	8.60413e-156
ENSG00000120210	INSL6	6.26827	2.13714e-46
ENSG00000128606	LRRC17	6.26679	1.37271e-144
ENSG00000189184	PCDH18	6.25857	5.41349e-18
ENSG00000164120	HPGD	6.25357	7.92708e-149
ENSG00000196628	TCF4	6.23585	1.12469e-113
ENSG00000130592	LSP1	6.23339	5.43567e-28
ENSG00000134363	FST	6.23086	1.25601e-136
ENSG00000231528	FAM225A	6.22979	3.68437e-06
ENSG00000160180	TFF3	6.22701	4.98986e-34
ENSG00000276345		6.21442	5.10548e-250
ENSG00000118508	RAB32	6.21288	3.94775e-60
ENSG00000144908	ALDH1L1	6.21262	7.61747e-131
ENSG00000144451	SPAG16	6.21103	4.36904e-71
ENSG00000129951	PLPPR3	6.18657	4.08704e-15
ENSG00000166206	GABRB3	6.17462	1.08793e-18
ENSG00000128709	HOXD9	6.17305	7.1167e-16
ENSG00000143452	HORMAD1	6.17031	3.08513e-17
ENSG00000187772	LIN28B	6.16181	1.21314e-176
ENSG00000232527	LINC02802	6.15833	1.0215e-46
ENSG00000134874	DZIP1	6.15664	5.41527e-173
ENSG00000072133	RPS6KA6	6.15507	2.20392e-28
ENSG00000005471	ABCB4	6.15064	2.91605e-34
ENSG00000134198	TSPAN2	6.13689	1.37016e-31
ENSG00000152661	GJA1	6.13007	5.03648e-270
ENSG00000181449	SOX2	6.1244	2.86721e-42
ENSG00000138653	NDST4	6.12306	1.76453e-14
ENSG00000275830		6.11837	7.13658e-68
ENSG00000090104	RGS1	6.07687	2.89332e-86
ENSG00000185306	C12orf56	6.07123	6.60661e-13
ENSG00000139211	AMIGO2	6.06955	1.96584e-306
ENSG00000170577	SIX2	6.06462	6.44006e-127
ENSG00000166825	ANPEP	6.05131	1.44807e-114
ENSG00000169252	ADRB2	6.04786	3.9042e-101
ENSG00000251169	LINC01843	6.03895	1.64162e-15
ENSG00000260302		6.01907	3.46999e-40
ENSG00000253706		6.01706	2.05285e-44
ENSG00000256087	ZNF432	6.01111	2.04482e-81
ENSG00000185633	NDUFA4L2	6.009	3.14994e-71
ENSG00000143653	SCCPDH	5.99732	6.21016e-206
ENSG00000164330	EBF1	5.97921	5.58366e-26
ENSG00000256223	ZNF10	5.95915	5.16597e-18
ENSG00000141753	IGFBP4	5.94983	1.05212e-127
ENSG00000131435	PDLIM4	5.93927	3.23739e-127
ENSG00000250312	ZNF718	5.93264	5.2718e-24
ENSG00000285953		5.92452	0.00568004
ENSG00000145002	FAM86B2	5.92413	2.0287e-15
ENSG00000005108	THSD7A	5.92283	1.34287e-82
ENSG00000171451	DSEL	5.9227	3.79329e-126
ENSG00000159228	CBR1	5.90991	7.52996e-249
ENSG00000147100	SLC16A2	5.89746	2.88526e-20
ENSG00000117114	ADGRL2	5.89445	8.1443e-226
ENSG00000162645	GBP2	5.88326	1.10735e-179
ENSG00000164002	EXO5	5.88002	3.32713e-34
ENSG00000160284	SPATC1L	5.87816	5.18747e-61
ENSG00000169855	ROBO1	5.86831	1.96584e-306
ENSG00000175352	NRIP3	5.8675	5.17374e-181
ENSG00000189369	GSPT2	5.86657	3.1194e-39
ENSG00000114200	BCHE	5.86574	3.98372e-58
ENSG00000136859	ANGPTL2	5.85259	9.31211e-74
ENSG00000261069		5.85017	7.43921e-111
ENSG00000123700	KCNJ2	5.84314	1.56472e-37
ENSG00000143995	MEIS1	5.84171	3.14929e-40
ENSG00000145777	TSLP	5.83819	9.09498e-13
ENSG00000090530	P3H2	5.83174	1.96584e-306
ENSG00000159164	SV2A	5.82744	1.4866e-186
ENSG00000157613	CREB3L1	5.81797	4.86013e-39
ENSG00000050165	DKK3	5.80493	1.42315e-84
ENSG00000164741	DLC1	5.80318	5.17679e-131
ENSG00000028137	TNFRSF1B	5.79746	2.39365e-145
ENSG00000140481	CCDC33	5.7971	1.41077e-38
ENSG00000145908	ZNF300	5.79466	4.43449e-98
ENSG00000006747	SCIN	5.79198	8.71861e-160
ENSG00000213030	CGB8	5.76542	1.34466e-13
ENSG00000160181	TFF2	5.76442	3.53479e-13
ENSG00000203799	CCDC162P	5.74888	9.35457e-31
ENSG00000115221	ITGB6	5.74013	3.04956e-21
ENSG00000164929	BAALC	5.7372	7.51251e-53
ENSG00000187546	AGMO	5.73664	1.40414e-29
ENSG00000139269	INHBE	5.7296	6.36968e-69
ENSG00000089199	CHGB	5.72565	2.67522e-45
ENSG00000077092	RARB	5.71172	4.2754e-27
ENSG00000150540	HNMT	5.70383	5.92265e-51
ENSG00000143512	HHIPL2	5.69801	4.59992e-32
ENSG00000019549	SNAI2	5.69661	1.19247e-128
ENSG00000187815	ZFP69	5.69025	1.17113e-41
ENSG00000130208	APOC1	5.67865	6.40147e-81
ENSG00000273173	SNURF	5.67231	1.26891e-31
ENSG00000113319	RASGRF2	5.66951	7.71112e-68
ENSG00000184227	ACOT1	5.66737	2.48389e-20
ENSG00000175538	KCNE3	5.66047	2.46706e-29
ENSG00000165259	HDX	5.65505	1.64396e-12
ENSG00000174827	PDZK1	5.63764	3.19747e-57
ENSG00000183569	SERHL2	5.62476	2.77411e-11
ENSG00000128645	HOXD1	5.62061	9.33851e-13
ENSG00000178498	DTX3	5.61384	6.79298e-111
ENSG00000151062	CACNA2D4	5.60831	1.94108e-73
ENSG00000184304	PRKD1	5.59896	2.63702e-68
ENSG00000276170		5.59728	4.75905e-39
ENSG00000152454	ZNF256	5.59071	1.78561e-16
ENSG00000109113	RAB34	5.58649	3.3403e-273
ENSG00000187987	ZSCAN23	5.58177	4.07677e-13
ENSG00000234155	LINC02535	5.56865	8.73029e-27
ENSG00000134516	DOCK2	5.55008	2.91567e-10
ENSG00000205683	DPF3	5.54973	9.53234e-12
ENSG00000213626	LBH	5.54816	1.36163e-183
ENSG00000157404	KIT	5.54276	1.12968e-09
ENSG00000106302	HYAL4	5.53955	4.88086e-22
ENSG00000152217	SETBP1	5.53854	2.47016e-36
ENSG00000254004	ZNF260	5.53505	1.00142e-71
ENSG00000186469	GNG2	5.53367	7.55685e-119
ENSG00000186020	ZNF529	5.51766	3.78657e-75
ENSG00000113361	CDH6	5.50321	2.70717e-37
ENSG00000166450	PRTG	5.50234	7.91073e-157
ENSG00000146197	SCUBE3	5.49859	9.05547e-109
ENSG00000163072	NOSTRIN	5.49803	2.23252e-12
ENSG00000230882		5.49197	8.34418e-35
ENSG00000104321	TRPA1	5.48508	3.51949e-12
ENSG00000206557	TRIM71	5.4736	5.00372e-33
ENSG00000204262	COL5A2	5.46555	1.96584e-306
ENSG00000169083	AR	5.465	1.37052e-54
ENSG00000261327		5.46445	6.05971e-14
ENSG00000254560	BBOX1-AS1	5.4583	6.82815e-22
ENSG00000138696	BMPR1B	5.42162	4.04148e-54
ENSG00000148677	ANKRD1	5.40584	3.26353e-98
ENSG00000103460	TOX3	5.40319	1.46734e-18
ENSG00000236453		5.3962	5.35848e-16
ENSG00000167617	CDC42EP5	5.39485	3.81587e-59
ENSG00000169752	NRG4	5.38783	6.3081e-67
ENSG00000134533	RERG	5.38378	3.81346e-24
ENSG00000004799	PDK4	5.38356	3.73487e-73
ENSG00000100078	PLA2G3	5.38223	2.91755e-62
ENSG00000238122		5.36504	1.24875e-14
ENSG00000214435	AS3MT	5.3646	4.23956e-10
ENSG00000224698		5.3642	1.5576e-14
ENSG00000258984	UBE2F-SCLY	5.3625	3.74429e-07
ENSG00000205809	KLRC2	5.34577	3.72305e-69
ENSG00000185477	GPRIN3	5.33895	4.66126e-147
ENSG00000176678	FOXL1	5.33721	3.47001e-123
ENSG00000197183	NOL4L	5.33405	2.14437e-221
ENSG00000140459	CYP11A1	5.33096	2.76698e-13
ENSG00000123096	SSPN	5.32432	1.99879e-24
ENSG00000234883	MIR155HG	5.32398	1.46872e-11
ENSG00000145335	SNCA	5.31661	9.8224e-120
ENSG00000099260	PALMD	5.30451	5.50067e-10
ENSG00000159217	IGF2BP1	5.30069	4.23303e-192
ENSG00000257800	FNBP1P1	5.28852	1.62447e-10
ENSG00000164411	GJB7	5.28763	6.21272e-09
ENSG00000182901	RGS7	5.28591	4.1535e-15
ENSG00000101670	LIPG	5.2789	2.93961e-198
ENSG00000196387	ZNF140	5.27875	1.59482e-48
ENSG00000242265	PEG10	5.27265	1.96584e-306
ENSG00000186088	GSAP	5.2694	1.21371e-51
ENSG00000221866	PLXNA4	5.26512	1.05139e-17
ENSG00000164379	FOXQ1	5.2587	5.66818e-51
ENSG00000008517	IL32	5.25837	7.66662e-43
ENSG00000187688	TRPV2	5.24024	5.25526e-218
ENSG00000104447	TRPS1	5.2225	5.12605e-187
ENSG00000121068	TBX2	5.22151	1.52887e-77
ENSG00000187801	ZFP69B	5.21692	1.78126e-57
ENSG00000152784	PRDM8	5.21358	7.75203e-39
ENSG00000074410	CA12	5.19962	1.96584e-306
ENSG00000114270	COL7A1	5.1768	7.40178e-241
ENSG00000259807		5.17048	6.29895e-10
ENSG00000170381	SEMA3E	5.16381	5.6842e-185
ENSG00000196507	TCEAL3	5.16201	4.53579e-40
ENSG00000145949	MYLK4	5.16185	1.14411e-196
ENSG00000267041	ZNF850	5.15372	4.70212e-136
ENSG00000184349	EFNA5	5.15144	9.13198e-58
ENSG00000214407	LINC02085	5.15028	3.22022e-05
ENSG00000243649	CFB	5.14636	1.48472e-15
ENSG00000135838	NPL	5.13115	7.43912e-14
ENSG00000145287	PLAC8	5.12977	2.05295e-60
ENSG00000137691	CFAP300	5.12355	5.42784e-26
ENSG00000198797	BRINP2	5.11598	1.7669e-09
ENSG00000225548	LINC01980	5.11482	2.92787e-17
ENSG00000100604	CHGA	5.11245	2.63396e-09
ENSG00000185432	METTL7A	5.11063	8.91974e-186
ENSG00000124785	NRN1	5.10513	6.44514e-83
ENSG00000196074	SYCP2	5.09218	6.92646e-21
ENSG00000107317	PTGDS	5.09169	3.81446e-31
ENSG00000187627	RGPD1	5.0885	4.01423e-24
ENSG00000225087		5.07185	2.99702e-11
ENSG00000136010	ALDH1L2	5.07079	3.29487e-81
ENSG00000196917	HCAR1	5.06975	2.47146e-38
ENSG00000172465	TCEAL1	5.06644	2.27992e-41
ENSG00000197619	ZNF615	5.06403	2.84786e-28
ENSG00000237807		5.04493	1.21885e-10
ENSG00000154162	CDH12	5.03304	1.3986e-14
ENSG00000105894	PTN	5.03107	6.22414e-10
ENSG00000087494	PTHLH	5.02649	5.37045e-99
ENSG00000113448	PDE4D	5.01696	8.98921e-139
ENSG00000137868	STRA6	5.01428	7.99339e-157
ENSG00000103485	QPRT	5.00973	4.68164e-75
ENSG00000204219	TCEA3	5.00804	1.18084e-152
ENSG00000215030	RPL13P12	5.00612	6.63273e-19
ENSG00000154188	ANGPT1	4.99984	1.51717e-16
ENSG00000154274	C4orf19	4.99943	1.38025e-39
ENSG00000270885	RASL10B	4.99888	4.27857e-46
ENSG00000144857	BOC	4.99742	3.712e-133
ENSG00000229124	VIM-AS1	4.99295	8.5196e-29
ENSG00000177822	TENM3-AS1	4.96901	8.69733e-34
ENSG00000076356	PLXNA2	4.96883	9.72621e-137
ENSG00000114861	FOXP1	4.95152	8.98775e-170
ENSG00000183722	LHFPL6	4.94262	5.79712e-56
ENSG00000215808	LINC01139	4.93544	1.41201e-27
ENSG00000108947	EFNB3	4.89678	9.27777e-34
ENSG00000249395	CASC9	4.89341	8.36585e-101
ENSG00000112992	NNT	4.89131	4.43182e-211
ENSG00000105246	EBI3	4.88725	1.25545e-70
ENSG00000100979	PLTP	4.88154	6.70713e-193
ENSG00000125730	C3	4.83956	1.76601e-157
ENSG00000135480	KRT7	4.83013	2.55959e-193
ENSG00000224578	HNRNPA1P48	4.81846	1.53527e-34
ENSG00000198930	CSAG1	4.81364	1.25145e-141
ENSG00000169429	CXCL8	4.81241	3.11592e-161
ENSG00000197951	ZNF71	4.81014	7.96664e-14
ENSG00000133636	NTS	4.8072	5.34936e-12
ENSG00000092969	TGFB2	4.80108	2.53508e-73
ENSG00000010361	FUZ	4.77809	1.84982e-91
ENSG00000175294	CATSPER1	4.77271	2.71501e-13
ENSG00000164683	HEY1	4.76476	5.28387e-77
ENSG00000163923	RPL39L	4.76453	3.4142e-72
ENSG00000223658	C1GALT1C1L	4.75317	1.43247e-08
ENSG00000124813	RUNX2	4.75276	3.71564e-44
ENSG00000106069	CHN2	4.75255	3.61358e-56
ENSG00000125841	NRSN2	4.75089	6.75095e-67
ENSG00000135423	GLS2	4.74831	1.34333e-10
ENSG00000124225	PMEPA1	4.7419	1.52636e-137
ENSG00000172638	EFEMP2	4.73944	8.06902e-147
ENSG00000221963	APOL6	4.73468	1.23115e-159
ENSG00000113231	PDE8B	4.72977	3.06352e-14
ENSG00000166813	KIF7	4.72271	1.22821e-30
ENSG00000090339	ICAM1	4.7223	3.29097e-244
ENSG00000213654	GPSM3	4.70984	1.21986e-71
ENSG00000181754	AMIGO1	4.70671	3.36435e-10
ENSG00000106624	AEBP1	4.70585	7.57849e-88
ENSG00000227372	TP73-AS1	4.70492	1.98251e-83
ENSG00000172346	CSDC2	4.70492	5.90581e-15
ENSG00000141576	RNF157	4.70084	2.02916e-100
ENSG00000267001		4.68952	0.000115907
ENSG00000249319		4.67803	0.000264306
ENSG00000139970	RTN1	4.65706	3.87328e-30
ENSG00000135547	HEY2	4.65413	6.66126e-18
ENSG00000159761	C16orf86	4.64488	5.7216e-11
ENSG00000277443	MARCKS	4.63971	2.53695e-276
ENSG00000168899	VAMP5	4.62856	1.77271e-25
ENSG00000144642	RBMS3	4.62415	1.35881e-62
ENSG00000116771	AGMAT	4.62099	1.11635e-49
ENSG00000182165	TP53TG1	4.61981	2.80053e-10
ENSG00000175567	UCP2	4.61808	1.50958e-173
ENSG00000179715	PCED1B	4.6157	2.67595e-13
ENSG00000117226	GBP3	4.60239	8.1129e-27
ENSG00000267270	PARD6G-AS1	4.59897	5.60638e-29
ENSG00000197608	ZNF841	4.5907	2.1152e-54
ENSG00000273295		4.58336	4.45158e-12
ENSG00000250131		4.57499	7.18826e-22
ENSG00000100234	TIMP3	4.56673	1.32578e-244
ENSG00000147852	VLDLR	4.55567	1.09396e-28
ENSG00000216775		4.54932	5.19668e-92
ENSG00000184564	SLITRK6	4.54553	2.10796e-56
ENSG00000255439		4.53841	0.000385158
ENSG00000106511	MEOX2	4.53807	7.17005e-13
ENSG00000143494	VASH2	4.52809	5.00456e-13
ENSG00000099937	SERPIND1	4.52724	2.94581e-13
ENSG00000203722	RAET1G	4.52617	1.39332e-11
ENSG00000250041		4.52489	5.58908e-33
ENSG00000145703	IQGAP2	4.51619	1.96257e-153
ENSG00000231711	LINC00899	4.51448	1.43969e-07
ENSG00000230461	PROX1-AS1	4.51124	2.69332e-13
ENSG00000170006	TMEM154	4.51017	4.26742e-41
ENSG00000156113	KCNMA1	4.50257	1.76779e-16
ENSG00000058085	LAMC2	4.48112	4.09522e-276
ENSG00000174332	GLIS1	4.48011	3.03248e-10
ENSG00000109819	PPARGC1A	4.46876	5.74764e-27
ENSG00000149150	SLC43A1	4.46729	4.0566e-142
ENSG00000260196		4.46658	3.32154e-32
ENSG00000263753	LINC00667	4.46366	9.19791e-31
ENSG00000106829	TLE4	4.44741	5.1331e-08
ENSG00000133083	DCLK1	4.43548	3.71894e-122
ENSG00000198756	COLGALT2	4.43325	4.5656e-34
ENSG00000178662	CSRNP3	4.42014	7.79528e-19
ENSG00000180801	ARSJ	4.41759	8.58382e-170
ENSG00000123342	MMP19	4.4167	3.9574e-10
ENSG00000160050	CCDC28B	4.41553	2.16302e-53
ENSG00000162078	ZG16B	4.41464	1.30372e-45
ENSG00000239474	KLHL41	4.41136	1.62525e-33
ENSG00000213949	ITGA1	4.40417	3.40261e-152
ENSG00000162878	PKDCC	4.3904	3.07939e-12
ENSG00000102287	GABRE	4.38041	1.26132e-51
ENSG00000177335	C8orf31	4.38012	3.69934e-14
ENSG00000205978	NYNRIN	4.37408	1.18031e-65
ENSG00000069667	RORA	4.37034	6.78088e-21
ENSG00000124006	OBSL1	4.36862	1.87343e-190
ENSG00000176020	AMIGO3	4.36576	0.000172925
ENSG00000230863		4.36444	4.38307e-08
ENSG00000237624	OXCT2P1	4.3423	3.95801e-06
ENSG00000162723	SLAMF9	4.34039	4.03222e-11
ENSG00000160179	ABCG1	4.33775	1.28216e-39
ENSG00000283378	CNTNAP3C	4.33113	1.75716e-31
ENSG00000196954	CASP4	4.3269	1.02298e-79
ENSG00000116741	RGS2	4.32621	3.4457e-147
ENSG00000168772	CXXC4	4.32476	2.82788e-21
ENSG00000111859	NEDD9	4.32311	1.37446e-81
ENSG00000148082	SHC3	4.3171	1.25346e-11
ENSG00000143443	C1orf56	4.31276	4.29881e-12
ENSG00000139679	LPAR6	4.30091	2.44929e-28
ENSG00000164949	GEM	4.2987	1.96584e-306
ENSG00000173702	MUC13	4.29593	7.73769e-12
ENSG00000271943		4.29275	1.20201e-09
ENSG00000157514	TSC22D3	4.27816	1.96584e-306
ENSG00000198774	RASSF9	4.27789	5.89147e-31
ENSG00000279602		4.27428	2.21891e-29
ENSG00000162511	LAPTM5	4.2737	8.97941e-15
ENSG00000267422		4.25679	5.53398e-17
ENSG00000203706	SERTAD4-AS1	4.25095	4.96872e-09
ENSG00000241506	PSMC1P1	4.24983	0.01103
ENSG00000231274	SBK3	4.24807	3.52944e-09
ENSG00000185630	PBX1	4.24724	3.69989e-58
ENSG00000104490	NCALD	4.23404	5.28612e-55
ENSG00000205436	EXOC3L4	4.22943	4.23956e-10
ENSG00000270757	HSPE1-MOB4	4.22867	0.00136609
ENSG00000186684	CYP27C1	4.22209	1.75125e-10
ENSG00000005469	CROT	4.22188	1.99162e-14
ENSG00000073756	PTGS2	4.21973	2.48442e-96
ENSG00000100314	CABP7	4.21528	3.88572e-12
ENSG00000178852	EFCAB13	4.19996	2.64514e-10
ENSG00000240694	PNMA2	4.18121	2.1197e-53
ENSG00000135218	CD36	4.17996	2.73446e-23
ENSG00000286733		4.16668	1.02893e-15
ENSG00000284837		4.16547	9.12529e-36
ENSG00000196611	MMP1	4.16136	2.49891e-86
ENSG00000124613	ZNF391	4.15118	1.49961e-09
ENSG00000173706	HEG1	4.15092	5.12058e-106
ENSG00000137880	GCHFR	4.14494	7.79188e-94
ENSG00000163739	CXCL1	4.13854	7.17893e-40
ENSG00000251363	LINC02315	4.1307	7.63357e-15
ENSG00000175414	ARL10	4.12375	9.02213e-44
ENSG00000165105	RASEF	4.11683	2.15296e-86
ENSG00000135905	DOCK10	4.11485	1.56573e-19
ENSG00000246695	RASSF8-AS1	4.11158	5.52174e-77
ENSG00000149050	ZNF214	4.10207	6.45298e-09
ENSG00000177374	HIC1	4.09311	2.93721e-26
ENSG00000003436	TFPI	4.0899	2.98569e-241
ENSG00000123094	RASSF8	4.08543	4.29614e-241
ENSG00000250722	SELENOP	4.07633	7.93858e-69
ENSG00000004139	SARM1	4.0752	9.15263e-62
ENSG00000117152	RGS4	4.07401	4.10929e-57
ENSG00000088756	ARHGAP28	4.07246	2.45816e-24
ENSG00000143127	ITGA10	4.07014	1.64436e-67
ENSG00000260920		4.06675	2.07355e-30
ENSG00000166670	MMP10	4.06595	2.93461e-16
ENSG00000114631	PODXL2	4.06386	2.02867e-81
ENSG00000224078	SNHG14	4.06198	9.65393e-272
ENSG00000165029	ABCA1	4.05539	2.7946e-65
ENSG00000228340	MIR646HG	4.04721	4.50375e-26
ENSG00000080493	SLC4A4	4.04683	1.18596e-12
ENSG00000156968	MPV17L	4.04602	1.15123e-76
ENSG00000279561		4.04011	4.12033e-12
ENSG00000075213	SEMA3A	4.03481	1.13459e-151
ENSG00000188641	DPYD	4.0305	6.16769e-90
ENSG00000054983	GALC	4.03043	1.4508e-21
ENSG00000129244	ATP1B2	4.02924	5.20783e-11
ENSG00000279094	LINC01670	4.01499	1.69429e-49
ENSG00000278709	NKILA	4.01129	1.42714e-08
ENSG00000233117	LINC00702	4.00254	2.64463e-42
ENSG00000146592	CREB5	3.9907	3.49683e-35
ENSG00000125089	SH3TC1	3.97081	1.65799e-45
ENSG00000283959		3.9697	2.91537e-14
ENSG00000106804	C5	3.95885	1.0616e-20
ENSG00000283239		3.9574	0.00268362
ENSG00000227051	C14orf132	3.93945	1.39222e-117
ENSG00000137285	TUBB2B	3.93568	9.87905e-147
ENSG00000143507	DUSP10	3.93285	1.5621e-95
ENSG00000146205	ANO7	3.89767	1.30716e-19
ENSG00000089127	OAS1	3.89747	3.11988e-12
ENSG00000161544	CYGB	3.8961	1.11031e-07
ENSG00000028277	POU2F2	3.89359	6.73274e-21
ENSG00000115461	IGFBP5	3.89201	1.55131e-76
ENSG00000156265	MAP3K7CL	3.88517	5.09997e-09
ENSG00000164932	CTHRC1	3.87693	5.16127e-111
ENSG00000286416		3.87333	1.56161e-07
ENSG00000124575	HIST1H1D	3.8729	7.41562e-36
ENSG00000169418	NPR1	3.86602	2.41685e-06
ENSG00000104313	EYA1	3.85985	7.53991e-09
ENSG00000099250	NRP1	3.85386	4.68418e-204
ENSG00000255330		3.85153	2.54482e-12
ENSG00000174080	CTSF	3.84939	4.8292e-18
ENSG00000104081	BMF	3.84161	2.9194e-72
ENSG00000117020	AKT3	3.83951	6.34066e-139
ENSG00000260633		3.8176	3.88587e-09
ENSG00000132669	RIN2	3.81745	2.89546e-91
ENSG00000136158	SPRY2	3.81198	3.9453e-159
ENSG00000164220	F2RL2	3.80961	1.18304e-15
ENSG00000077264	PAK3	3.80687	5.99248e-26
ENSG00000134070	IRAK2	3.80307	3.27762e-204
ENSG00000169129	AFAP1L2	3.80251	8.45552e-56
ENSG00000150687	PRSS23	3.79693	1.22767e-233
ENSG00000206535	LNP1	3.79615	5.82919e-51
ENSG00000132170	PPARG	3.79197	2.70662e-237
ENSG00000116132	PRRX1	3.78509	4.44076e-45
ENSG00000265185	SNORD3B-1	3.7817	1.71848e-117
ENSG00000226476	LINC01748	3.78138	7.62405e-16
ENSG00000137507	LRRC32	3.77992	6.44054e-28
ENSG00000132357	CARD6	3.7725	2.16537e-24
ENSG00000108176	DNAJC12	3.77144	1.54799e-106
ENSG00000227038	GTF2IP7	3.77143	7.37506e-18
ENSG00000006210	CX3CL1	3.75674	6.85395e-23
ENSG00000148516	ZEB1	3.74997	4.92429e-103
ENSG00000102230	PCYT1B	3.73482	1.07831e-13
ENSG00000179331	RAB39A	3.72865	1.26385e-12
ENSG00000262074	SNORD3B-2	3.72495	9.6712e-119
ENSG00000103942	HOMER2	3.70693	3.29508e-30
ENSG00000196503	ARL9	3.70161	2.84057e-14
ENSG00000172296	SPTLC3	3.69225	3.50757e-30
ENSG00000122378	PRXL2A	3.68826	1.8384e-166
ENSG00000013016	EHD3	3.67775	5.03349e-16
ENSG00000173757	STAT5B	3.67451	3.90133e-134
ENSG00000188211	NCR3LG1	3.66391	8.10877e-144
ENSG00000132718	SYT11	3.66068	9.74322e-79
ENSG00000152492	CCDC50	3.65972	2.56182e-283
ENSG00000071282	LMCD1	3.6575	2.52171e-67
ENSG00000134202	GSTM3	3.65695	3.75596e-22
ENSG00000126803	HSPA2	3.63456	3.30995e-80
ENSG00000126561	STAT5A	3.63367	2.43917e-17
ENSG00000163032	VSNL1	3.63252	2.25117e-36
ENSG00000112305	SMAP1	3.63173	8.52971e-97
ENSG00000091986	CCDC80	3.62921	1.10724e-111
ENSG00000256683	ZNF350	3.62414	5.07058e-17
ENSG00000099957	P2RX6	3.62357	3.6012e-12
ENSG00000100031	GGT1	3.61777	1.0313e-29
ENSG00000107249	GLIS3	3.61448	6.2086e-72
ENSG00000179674	ARL14	3.61029	3.45825e-12
ENSG00000072422	RHOBTB1	3.61019	9.36373e-49
ENSG00000170786	SDR16C5	3.61002	3.77014e-40
ENSG00000224945		3.60686	5.03649e-07
ENSG00000166444	ST5	3.59712	3.28902e-71
ENSG00000162576	MXRA8	3.59352	5.38337e-10
ENSG00000168398	BDKRB2	3.59108	1.58603e-17
ENSG00000152932	RAB3C	3.57941	3.8902e-08
ENSG00000213190	MLLT11	3.57417	8.33443e-68
ENSG00000116574	RHOU	3.57225	1.32737e-59
ENSG00000111199	TRPV4	3.56087	3.9635e-38
ENSG00000197046	SIGLEC15	3.55791	2.60988e-07
ENSG00000154856	APCDD1	3.55618	1.92165e-07
ENSG00000056998	GYG2	3.55563	6.45605e-15
ENSG00000148288	GBGT1	3.55335	4.21534e-08
ENSG00000244649	LINC02086	3.55214	2.05809e-27
ENSG00000184454	NCMAP	3.55199	1.15112e-23
ENSG00000129682	FGF13	3.55138	1.99652e-35
ENSG00000060566	CREB3L3	3.54702	3.9117e-19
ENSG00000240990	HOXA11-AS	3.54626	1.82191e-10
ENSG00000022267	FHL1	3.54625	7.43062e-142
ENSG00000216866	RPS2P55	3.54617	0.000513965
ENSG00000226472		3.53308	2.38534e-06
ENSG00000251369	ZNF550	3.52977	6.00998e-19
ENSG00000101197	BIRC7	3.5249	3.48e-09
ENSG00000185885	IFITM1	3.52432	1.85676e-23
ENSG00000205542	TMSB4X	3.51828	1.0678e-214
ENSG00000049249	TNFRSF9	3.51187	7.13908e-32
ENSG00000164418	GRIK2	3.50603	1.6971e-31
ENSG00000150672	DLG2	3.4947	6.06596e-17
ENSG00000251127		3.49204	6.69357e-29
ENSG00000091136	LAMB1	3.49139	4.40944e-222
ENSG00000138795	LEF1	3.47982	4.57195e-30
ENSG00000110080	ST3GAL4	3.46365	1.18912e-155
ENSG00000163430	FSTL1	3.46364	2.63397e-209
ENSG00000125848	FLRT3	3.46052	2.39382e-10
ENSG00000247400	DNAJC3-DT	3.4571	6.05935e-21
ENSG00000257698	GIHCG	3.44996	5.83991e-33
ENSG00000134824	FADS2	3.44927	2.17021e-110
ENSG00000287515		3.44522	0.000108419
ENSG00000166997	CNPY4	3.44357	6.14726e-53
ENSG00000130751	NPAS1	3.4409	2.60326e-37
ENSG00000260265	LINC02562	3.43618	2.5552e-08
ENSG00000213658	LAT	3.42806	8.38346e-65
ENSG00000258659	TRIM34	3.4251	1.04775e-20
ENSG00000223804		3.4208	7.04227e-22
ENSG00000177685	CRACR2B	3.41621	3.69487e-50
ENSG00000175556	LONRF3	3.41132	3.60891e-80
ENSG00000153233	PTPRR	3.41021	2.41603e-10
ENSG00000249894		3.40207	3.00932e-08
ENSG00000103742	IGDCC4	3.40194	1.11777e-42
ENSG00000228242		3.39523	9.64712e-07
ENSG00000185267	CDNF	3.39512	4.41813e-09
ENSG00000180818	HOXC10	3.39285	4.62664e-64
ENSG00000172159	FRMD3	3.38352	2.90791e-40
ENSG00000144712	CAND2	3.36442	1.59862e-14
ENSG00000064763	FAR2	3.36348	3.16268e-93
ENSG00000267260		3.36085	7.25244e-07
ENSG00000100473	COCH	3.35789	1.08147e-99
ENSG00000280367		3.34605	8.7403e-07
ENSG00000174871	CNIH2	3.34516	1.52735e-14
ENSG00000163273	NPPC	3.33802	3.05717e-06
ENSG00000167676	PLIN4	3.33386	5.94988e-58
ENSG00000125384	PTGER2	3.33308	2.15034e-14
ENSG00000179111	HES7	3.32459	3.3185e-09
ENSG00000100968	NFATC4	3.32191	8.60912e-42
ENSG00000102359	SRPX2	3.3215	3.39954e-71
ENSG00000232442	MHENCR	3.3192	6.17039e-46
ENSG00000248905	FMN1	3.31901	8.29436e-95
ENSG00000272841		3.31239	4.53594e-22
ENSG00000188763	FZD9	3.30889	7.0082e-15
ENSG00000140416	TPM1	3.30808	5.36868e-260
ENSG00000246705	H2AFJ	3.30749	7.00097e-96
ENSG00000267280	TBX2-AS1	3.30074	6.4079e-06
ENSG00000115414	FN1	3.29115	9.20604e-190
ENSG00000151474	FRMD4A	3.28564	1.86565e-26
ENSG00000151090	THRB	3.28542	2.98303e-45
ENSG00000138606	SHF	3.27981	1.05025e-21
ENSG00000287923		3.27548	9.51745e-09
ENSG00000136490	LIMD2	3.27072	2.27603e-86
ENSG00000130203	APOE	3.27019	1.69532e-55
ENSG00000120129	DUSP1	3.2673	2.21175e-130
ENSG00000187134	AKR1C1	3.26479	5.02292e-25
ENSG00000115648	MLPH	3.26428	4.60163e-138
ENSG00000179862	CITED4	3.26425	6.17828e-41
ENSG00000127329	PTPRB	3.25966	1.1345e-11
ENSG00000104432	IL7	3.25852	6.21731e-07
ENSG00000115355	CCDC88A	3.25253	8.43098e-141
ENSG00000287929		3.25146	5.13966e-09
ENSG00000181690	PLAG1	3.24454	1.30454e-42
ENSG00000110693	SOX6	3.22538	2.90088e-32
ENSG00000198959	TGM2	3.21896	2.56148e-160
ENSG00000131711	MAP1B	3.21396	1.29732e-177
ENSG00000240476	LINC00973	3.21342	2.86453e-44
ENSG00000225210	DUXAP9	3.19856	6.28639e-45
ENSG00000175482	POLD4	3.19199	2.94993e-82
ENSG00000184371	CSF1	3.19141	4.39376e-70
ENSG00000152137	HSPB8	3.19082	6.69705e-92
ENSG00000165731	RET	3.18912	4.9418e-128
ENSG00000139187	KLRG1	3.18869	1.18402e-07
ENSG00000138670	RASGEF1B	3.18806	4.89713e-09
ENSG00000163762	TM4SF18	3.17769	1.44545e-57
ENSG00000170915	PAQR8	3.17396	1.70262e-53
ENSG00000231298	MANCR	3.17186	1.29098e-24
ENSG00000185352	HS6ST3	3.17129	3.7486e-40
ENSG00000164187	LMBRD2	3.17029	1.78154e-52
ENSG00000198680	TUSC1	3.16422	9.45005e-08
ENSG00000114812	VIPR1	3.15837	3.8378e-38
ENSG00000128512	DOCK4	3.15257	1.98985e-95
ENSG00000079385	CEACAM1	3.15167	2.97246e-30
ENSG00000143409	MINDY1	3.15107	2.87525e-45
ENSG00000215182	MUC5AC	3.15066	9.77808e-10
ENSG00000185634	SHC4	3.15001	2.69317e-27
ENSG00000171388	APLN	3.14378	2.48717e-08
ENSG00000145431	PDGFC	3.14215	2.01711e-133
ENSG00000225439	BOLA3-AS1	3.14189	1.25302e-16
ENSG00000146038	DCDC2	3.13341	8.97941e-15
ENSG00000187634	SAMD11	3.13044	4.1201e-23
ENSG00000137834	SMAD6	3.12802	4.2175e-45
ENSG00000161835	GRASP	3.12306	2.5058e-10
ENSG00000237036	ZEB1-AS1	3.12154	1.22319e-21
ENSG00000113140	SPARC	3.12147	1.08972e-103
ENSG00000155265	GOLGA7B	3.11893	3.91916e-54
ENSG00000041982	TNC	3.11636	4.30616e-87
ENSG00000090382	LYZ	3.10797	1.03382e-28
ENSG00000136603	SKIL	3.10599	2.51381e-142
ENSG00000182492	BGN	3.10478	7.61321e-07
ENSG00000256029		3.10089	1.04669e-12
ENSG00000228623	ZNF883	3.10087	8.50599e-05
ENSG00000242288		3.09606	0.017432
ENSG00000272668		3.09459	5.41179e-11
ENSG00000233429	HOTAIRM1	3.09059	2.29253e-18
ENSG00000106258	CYP3A5	3.0897	1.85234e-32
ENSG00000141750	STAC2	3.08668	1.83923e-05
ENSG00000204802		3.08299	2.81552e-19
ENSG00000073849	ST6GAL1	3.08133	8.97308e-90
ENSG00000184384	MAML2	3.0813	1.11145e-25
ENSG00000145107	TM4SF19	3.08128	6.17161e-21
ENSG00000170961	HAS2	3.07805	1.45409e-05
ENSG00000260231	KDM7A-DT	3.07471	4.01353e-08
ENSG00000124074	ENKD1	3.0723	1.83835e-33
ENSG00000231527	FAM27C	3.07085	7.91709e-49
ENSG00000130222	GADD45G	3.05746	1.37672e-16
ENSG00000110427	KIAA1549L	3.05465	3.23114e-62
ENSG00000271127		3.04888	3.16889e-07
ENSG00000287001		3.04761	9.39156e-22
ENSG00000183666	GUSBP1	3.04595	2.28797e-56
ENSG00000204116	CHIC1	3.04408	2.14182e-09
ENSG00000150636	CCDC102B	3.04346	7.56764e-20
ENSG00000247595	SPTY2D1OS	3.03878	9.66378e-08
ENSG00000111077	TNS2	3.03582	4.64654e-58
ENSG00000244306		3.03272	5.27026e-167
ENSG00000213062		3.03071	4.72926e-20
ENSG00000258512	LINC00239	3.02287	2.03732e-07
ENSG00000272502		3.02179	2.18664e-09
ENSG00000197162	ZNF785	3.01556	9.02717e-12
ENSG00000115825	PRKD3	3.01116	3.70794e-119
ENSG00000205213	LGR4	3.00932	2.13544e-138
ENSG00000111261	MANSC1	3.00856	2.06989e-11
ENSG00000287335		3.00765	5.76684e-09
ENSG00000145687	SSBP2	3.00199	2.37369e-49
ENSG00000178199	ZC3H12D	2.99956	7.01183e-07
ENSG00000118257	NRP2	2.99691	5.56054e-86
ENSG00000144355	DLX1	2.99538	7.27321e-45
ENSG00000176049	JAKMIP2	2.99282	2.84396e-09
ENSG00000198382	UVRAG	2.98458	5.64252e-98
ENSG00000177283	FZD8	2.98346	2.59915e-06
ENSG00000085741	WNT11	2.98338	4.20743e-16
ENSG00000233621	LINC01137	2.98269	5.96693e-12
ENSG00000153714	LURAP1L	2.97971	2.3289e-11
ENSG00000213366	GSTM2	2.97901	7.71176e-16
ENSG00000162997	PRORSD1P	2.97891	2.81244e-05
ENSG00000102935	ZNF423	2.97627	6.88495e-08
ENSG00000176842	IRX5	2.97468	5.00999e-21
ENSG00000163131	CTSS	2.97301	2.52357e-08
ENSG00000287263		2.97177	1.55231e-05
ENSG00000061656	SPAG4	2.97054	9.18909e-24
ENSG00000109339	MAPK10	2.97016	7.33416e-62
ENSG00000164056	SPRY1	2.96714	6.16638e-66
ENSG00000138028	CGREF1	2.96117	1.53957e-37
ENSG00000178685	PARP10	2.95858	9.29254e-16
ENSG00000059804	SLC2A3	2.95713	2.58946e-40
ENSG00000166073	GPR176	2.95414	2.42121e-59
ENSG00000108830	RND2	2.95161	5.5713e-28
ENSG00000184489	PTP4A3	2.94811	1.61694e-53
ENSG00000228801		2.94589	7.32541e-18
ENSG00000132003	ZSWIM4	2.94412	2.07187e-44
ENSG00000163453	IGFBP7	2.9438	5.83e-11
ENSG00000188738	FSIP2	2.94203	1.04644e-103
ENSG00000225177		2.94071	1.00003e-08
ENSG00000203867	RBM20	2.9403	4.7542e-27
ENSG00000112541	PDE10A	2.93881	1.59107e-34
ENSG00000235169	SMIM1	2.93476	5.0385e-07
ENSG00000143318	CASQ1	2.93328	6.10847e-06
ENSG00000108551	RASD1	2.93249	6.16023e-12
ENSG00000165801	ARHGEF40	2.92984	1.83007e-69
ENSG00000104324	CPQ	2.92944	1.91739e-25
ENSG00000232938	RPL23AP87	2.92888	2.67029e-07
ENSG00000148483	TMEM236	2.92812	2.02865e-06
ENSG00000110031	LPXN	2.92738	9.10054e-24
ENSG00000196782	MAML3	2.92191	2.27024e-23
ENSG00000174343	CHRNA9	2.91804	8.64093e-07
ENSG00000159713	TPPP3	2.90984	8.48292e-17
ENSG00000091844	RGS17	2.90559	2.97301e-47
ENSG00000260238	PMF1-BGLAP	2.89987	0.00122976
ENSG00000251676	SNHG27	2.89795	1.49325e-07
ENSG00000158220	ESYT3	2.8928	8.09693e-06
ENSG00000153404	PLEKHG4B	2.89261	1.95126e-10
ENSG00000275493		2.88743	9.76417e-06
ENSG00000124107	SLPI	2.88575	4.83526e-06
ENSG00000285517		2.88413	7.90803e-92
ENSG00000144749	LRIG1	2.88407	3.62168e-72
ENSG00000059728	MXD1	2.88397	8.06817e-69
ENSG00000030419	IKZF2	2.88264	7.07146e-28
ENSG00000228192		2.88061	1.39541e-15
ENSG00000173237	C11orf86	2.87886	0.000565993
ENSG00000161791	FMNL3	2.87861	2.67344e-58
ENSG00000177606	JUN	2.87445	2.29722e-108
ENSG00000164509	IL31RA	2.8682	3.54269e-11
ENSG00000134882	UBAC2	2.86811	4.68026e-158
ENSG00000223764	LINC02593	2.86334	1.68218e-05
ENSG00000276900		2.85982	1.67213e-08
ENSG00000082497	SERTAD4	2.85981	3.64462e-16
ENSG00000134285	FKBP11	2.85808	1.10642e-140
ENSG00000197467	COL13A1	2.85708	1.27435e-71
ENSG00000173918	C1QTNF1	2.85337	8.27694e-24
ENSG00000177721	ANXA2R	2.84896	1.00245e-06
ENSG00000133019	CHRM3	2.84579	2.99604e-08
ENSG00000124257	NEURL2	2.84428	9.5031e-06
ENSG00000278175	GLIDR	2.83678	3.31525e-38
ENSG00000196083	IL1RAP	2.83527	2.89872e-86
ENSG00000180066	C10orf91	2.83245	2.06454e-09
ENSG00000173267	SNCG	2.82615	1.67061e-106
ENSG00000116711	PLA2G4A	2.82366	1.34605e-111
ENSG00000259207	ITGB3	2.82338	2.14882e-19
ENSG00000171236	LRG1	2.82312	2.02954e-06
ENSG00000169228	RAB24	2.81721	3.03032e-63
ENSG00000166387	PPFIBP2	2.81578	1.53157e-36
ENSG00000156509	FBXO43	2.80695	2.50806e-12
ENSG00000170899	GSTA4	2.80369	1.11939e-37
ENSG00000123095	BHLHE41	2.8017	2.41646e-62
ENSG00000166250	CLMP	2.79941	2.91129e-29
ENSG00000108786	HSD17B1	2.7989	1.30112e-15
ENSG00000106066	CPVL	2.79721	9.61797e-127
ENSG00000079337	RAPGEF3	2.79658	1.5445e-27
ENSG00000165424	ZCCHC24	2.78591	7.29784e-75
ENSG00000135549	PKIB	2.78541	3.75675e-139
ENSG00000115844	DLX2	2.78059	3.65206e-45
ENSG00000272476		2.77828	5.63013e-07
ENSG00000248323	LUCAT1	2.77415	1.89143e-29
ENSG00000145040	UCN2	2.77272	7.36551e-25
ENSG00000278878		2.76764	9.08802e-18
ENSG00000138411	HECW2	2.76718	2.64446e-37
ENSG00000176170	SPHK1	2.76462	1.17722e-54
ENSG00000256514		2.76282	2.82401e-26
ENSG00000272872		2.76223	3.51157e-16
ENSG00000118473	SGIP1	2.76029	1.32353e-10
ENSG00000151687	ANKAR	2.75681	4.08665e-06
ENSG00000153896	ZNF599	2.75571	8.10713e-07
ENSG00000275180		2.75356	4.29803e-05
ENSG00000279766		2.75291	5.90484e-09
ENSG00000147251	DOCK11	2.75269	1.69913e-08
ENSG00000100628	ASB2	2.75225	4.40004e-10
ENSG00000071575	TRIB2	2.75138	4.48973e-106
ENSG00000139668	WDFY2	2.75064	2.74928e-83
ENSG00000100626	GALNT16	2.74701	1.54363e-07
ENSG00000181856	SLC2A4	2.74305	2.62851e-13
ENSG00000136155	SCEL	2.74249	1.22611e-06
ENSG00000224886		2.74241	2.68537e-05
ENSG00000269897	COMMD3-BMI1	2.74238	0.0131982
ENSG00000250305	TRMT9B	2.73973	3.0984e-05
ENSG00000121454	LHX4	2.73888	7.21863e-07
ENSG00000068976	PYGM	2.73623	3.74085e-23
ENSG00000077942	FBLN1	2.7334	9.19543e-107
ENSG00000149485	FADS1	2.73069	2.03245e-172
ENSG00000128567	PODXL	2.7302	3.91056e-159
ENSG00000235314	LINC00957	2.72906	2.59555e-09
ENSG00000164841	TMEM74	2.72285	1.09653e-09
ENSG00000122367	LDB3	2.72014	4.88866e-07
ENSG00000277991		2.7184	0.000590082
ENSG00000133687	TMTC1	2.71208	1.6102e-66
ENSG00000263155	MYZAP	2.71065	1.76286e-20
ENSG00000171658	NMRAL2P	2.70866	9.13931e-08
ENSG00000133142	TCEAL4	2.7086	2.6916e-47
ENSG00000047634	SCML1	2.7068	4.27979e-97
ENSG00000178381	ZFAND2A	2.70605	9.86031e-89
ENSG00000231742	LINC01273	2.70052	7.04819e-09
ENSG00000198624	CCDC69	2.6957	8.36651e-106
ENSG00000168255	POLR2J3	2.69544	4.01451e-17
ENSG00000253540	FAM86HP	2.6912	1.65071e-05
ENSG00000273143		2.68797	7.72456e-06
ENSG00000177144	NUDT4B	2.68786	2.85203e-06
ENSG00000122877	EGR2	2.68783	6.01921e-15
ENSG00000085276	MECOM	2.68016	1.59894e-46
ENSG00000223802	CERS1	2.67973	4.11532e-13
ENSG00000118922	KLF12	2.67667	2.94528e-70
ENSG00000075945	KIFAP3	2.67649	1.72778e-165
ENSG00000187240	DYNC2H1	2.67607	9.66303e-54
ENSG00000267698		2.67045	7.29934e-07
ENSG00000255641		2.66563	4.11147e-08
ENSG00000127314	RAP1B	2.66558	1.91432e-160
ENSG00000163755	HPS3	2.66154	2.0216e-109
ENSG00000137831	UACA	2.65354	1.07639e-93
ENSG00000018280	SLC11A1	2.65074	3.69073e-05
ENSG00000273706	LHX1	2.64925	3.74778e-07
ENSG00000069702	TGFBR3	2.64548	7.58949e-87
ENSG00000163703	CRELD1	2.64444	2.1582e-60
ENSG00000029534	ANK1	2.64413	8.30617e-35
ENSG00000205707	ETFRF1	2.6401	4.84017e-38
ENSG00000130584	ZBTB46	2.63627	4.65338e-50
ENSG00000165879	FRAT1	2.63599	4.0959e-14
ENSG00000182568	SATB1	2.63339	2.17466e-31
ENSG00000198125	MB	2.62973	1.78736e-06
ENSG00000114423	CBLB	2.62944	3.34204e-62
ENSG00000205413	SAMD9	2.62589	5.8894e-74
ENSG00000109881	CCDC34	2.62475	8.68636e-68
ENSG00000134775	FHOD3	2.6225	9.74771e-30
ENSG00000163611	SPICE1	2.62069	1.95442e-74
ENSG00000285304		2.62053	2.29767e-08
ENSG00000119630	PGF	2.61848	1.47097e-70
ENSG00000188060	RAB42	2.61734	2.26337e-09
ENSG00000233532	LINC00460	2.6138	6.5906e-43
ENSG00000162458	FBLIM1	2.61366	5.08326e-51
ENSG00000140022	STON2	2.6115	8.12268e-95
ENSG00000127399	LRRC61	2.60753	2.33867e-36
ENSG00000147041	SYTL5	2.60656	6.23074e-15
ENSG00000178718	RPP25	2.60477	1.06697e-73
ENSG00000281571		2.6038	4.67135e-17
ENSG00000101115	SALL4	2.60112	9.11602e-10
ENSG00000173068	BNC2	2.59709	1.06943e-11
ENSG00000139793	MBNL2	2.59523	1.77195e-125
ENSG00000125249	RAP2A	2.59294	6.27771e-160
ENSG00000183128	CALHM3	2.59229	8.2196e-07
ENSG00000114796	KLHL24	2.58913	8.70769e-102
ENSG00000272341		2.58329	2.32408e-06
ENSG00000132688	NES	2.58205	1.84892e-156
ENSG00000231312	MAP4K3-DT	2.58154	1.94964e-38
ENSG00000267374	MIR924HG	2.57581	1.09205e-15
ENSG00000135318	NT5E	2.57383	1.80153e-148
ENSG00000197959	DNM3	2.57374	8.31155e-31
ENSG00000279406		2.5681	2.58139e-06
ENSG00000108602	ALDH3A1	2.56782	3.32449e-24
ENSG00000184232	OAF	2.56727	6.29495e-104
ENSG00000125740	FOSB	2.56635	2.34705e-62
ENSG00000158691	ZSCAN12	2.56591	1.68979e-33
ENSG00000048052	HDAC9	2.56427	4.12544e-63
ENSG00000116117	PARD3B	2.56215	8.91225e-08
ENSG00000176473	WDR25	2.56177	1.50449e-50
ENSG00000235501		2.56113	1.24095e-07
ENSG00000224418	STK24-AS1	2.56002	4.58013e-07
ENSG00000162669	HFM1	2.55861	8.77012e-08
ENSG00000136098	NEK3	2.55655	2.17506e-80
ENSG00000273748		2.54832	8.80731e-07
ENSG00000106991	ENG	2.548	1.92379e-05
ENSG00000139926	FRMD6	2.5465	2.58364e-96
ENSG00000103723	AP3B2	2.54559	1.76715e-10
ENSG00000214029	ZNF891	2.54146	9.19925e-13
ENSG00000162746	FCRLB	2.53596	1.13883e-09
ENSG00000101333	PLCB4	2.53306	4.98789e-25
ENSG00000166922	SCG5	2.53027	8.35117e-06
ENSG00000142408	CACNG8	2.52563	3.73249e-06
ENSG00000138829	FBN2	2.52353	3.2391e-08
ENSG00000172123	SLFN12	2.52089	1.72805e-06
ENSG00000087884	AAMDC	2.51933	3.89253e-68
ENSG00000229989	MIR181A1HG	2.51862	5.41919e-10
ENSG00000271601	LIX1L	2.51598	5.32311e-114
ENSG00000115963	RND3	2.51379	4.60515e-134
ENSG00000211455	STK38L	2.51009	2.60644e-129
ENSG00000182648	LINC01006	2.50877	4.2084e-14
ENSG00000170468	RIOX1	2.49835	7.64707e-57
ENSG00000143382	ADAMTSL4	2.49403	3.02426e-10
ENSG00000173451	THAP2	2.49217	1.99198e-30
ENSG00000185222	TCEAL9	2.49107	3.57775e-48
ENSG00000285565		2.4857	4.42444e-88
ENSG00000162337	LRP5	2.48542	4.0283e-82
ENSG00000149212	SESN3	2.48456	2.21712e-62
ENSG00000225361	PPP1R26-AS1	2.48111	5.41103e-12
ENSG00000163297	ANTXR2	2.48066	2.77305e-102
ENSG00000144935	TRPC1	2.47931	5.43369e-37
ENSG00000083535	PIBF1	2.47241	6.28887e-60
ENSG00000168310	IRF2	2.47185	2.38195e-15
ENSG00000111846	GCNT2	2.47123	2.29412e-11
ENSG00000122707	RECK	2.47067	1.00507e-28
ENSG00000232110		2.47031	7.15246e-12
ENSG00000228106		2.4649	2.71389e-17
ENSG00000106976	DNM1	2.46433	2.32329e-62
ENSG00000284292		2.46394	0.000270488
ENSG00000240771	ARHGEF25	2.46199	8.58316e-29
ENSG00000233901	LINC01503	2.46009	7.48993e-10
ENSG00000137502	RAB30	2.45543	5.37879e-67
ENSG00000011028	MRC2	2.45503	8.83985e-80
ENSG00000176401	EID2B	2.45499	6.43431e-06
ENSG00000132563	REEP2	2.45345	1.39536e-26
ENSG00000041353	RAB27B	2.45225	1.36646e-36
ENSG00000170477	KRT4	2.45152	0.000125053
ENSG00000151150	ANK3	2.44779	2.51669e-46
ENSG00000185532	PRKG1	2.44592	3.49172e-14
ENSG00000256594		2.44521	1.4275e-07
ENSG00000134109	EDEM1	2.44349	5.965e-115
ENSG00000272622		2.44258	1.05586e-07
ENSG00000106089	STX1A	2.44223	1.91822e-71
ENSG00000245213		2.44173	6.88306e-10
ENSG00000260916	CCPG1	2.43955	5.37012e-55
ENSG00000109861	CTSC	2.4386	7.07269e-154
ENSG00000140443	IGF1R	2.43622	4.12927e-73
ENSG00000173221	GLRX	2.43448	5.53186e-68
ENSG00000164136	IL15	2.43176	6.37888e-09
ENSG00000105808	RASA4	2.43168	8.77588e-42
ENSG00000123219	CENPK	2.43085	3.62569e-38
ENSG00000279453		2.42775	6.58326e-20
ENSG00000175820	CCDC168	2.42329	4.62625e-07
ENSG00000157510	AFAP1L1	2.42129	1.43935e-63
ENSG00000139278	GLIPR1	2.42034	3.21421e-13
ENSG00000160991	ORAI2	2.4179	1.57357e-60
ENSG00000273723		2.41681	4.59712e-09
ENSG00000173409	ARV1	2.41057	3.88761e-26
ENSG00000203727	SAMD5	2.40976	1.36656e-75
ENSG00000116584	ARHGEF2	2.40762	6.69217e-164
ENSG00000113721	PDGFRB	2.4058	2.70388e-08
ENSG00000119139	TJP2	2.40327	1.74074e-130
ENSG00000082781	ITGB5	2.40325	2.81467e-142
ENSG00000059377	TBXAS1	2.40125	5.44649e-11
ENSG00000275202		2.39862	2.3893e-08
ENSG00000139597	N4BP2L1	2.39583	2.40365e-06
ENSG00000107821	KAZALD1	2.39472	1.19784e-36
ENSG00000101306	MYLK2	2.39456	8.31336e-06
ENSG00000099282	TSPAN15	2.39105	1.4219e-56
ENSG00000267327		2.38988	2.57346e-06
ENSG00000085871	MGST2	2.3891	7.80946e-41
ENSG00000173546	CSPG4	2.38671	6.81421e-75
ENSG00000075340	ADD2	2.38663	5.2748e-06
ENSG00000259485	LINC02253	2.38449	1.06124e-09
ENSG00000117984	CTSD	2.38121	1.80317e-82
ENSG00000134668	SPOCD1	2.37526	2.99431e-47
ENSG00000167081	PBX3	2.37522	1.18535e-40
ENSG00000213809	KLRK1	2.37469	0.000451037
ENSG00000152767	FARP1	2.37326	4.00584e-102
ENSG00000197321	SVIL	2.371	9.75415e-90
ENSG00000165716	DIPK1B	2.37006	9.29656e-22
ENSG00000166833	NAV2	2.36824	9.19629e-36
ENSG00000126778	SIX1	2.36578	7.44148e-66
ENSG00000272031	ANKRD34A	2.36202	1.56031e-09
ENSG00000108175	ZMIZ1	2.36102	2.49876e-53
ENSG00000165507	DEPP1	2.3607	1.50247e-17
ENSG00000285184		2.36015	6.9612e-08
ENSG00000115363	EVA1A	2.35874	1.75744e-21
ENSG00000136770	DNAJC1	2.35509	2.57673e-114
ENSG00000284874		2.35031	0.00347077
ENSG00000127325	BEST3	2.34974	1.60703e-05
ENSG00000122778	KIAA1549	2.34284	2.41967e-50
ENSG00000170485	NPAS2	2.34212	4.65409e-73
ENSG00000143786	CNIH3	2.34019	4.06087e-07
ENSG00000240024	LINC00888	2.33916	1.47112e-43
ENSG00000157873	TNFRSF14	2.33721	1.66139e-11
ENSG00000087245	MMP2	2.3365	4.98686e-10
ENSG00000273888	FRMD6-AS1	2.3362	5.32353e-07
ENSG00000258738		2.33583	1.12377e-11
ENSG00000198612	COPS8	2.33568	3.98361e-118
ENSG00000085662	AKR1B1	2.33353	2.28409e-131
ENSG00000167315	ACAA2	2.33184	3.35213e-115
ENSG00000119227	PIGZ	2.33093	5.39412e-10
ENSG00000181104	F2R	2.33029	3.31811e-89
ENSG00000166347	CYB5A	2.32693	1.70118e-87
ENSG00000239213	NCK1-DT	2.32588	1.13972e-09
ENSG00000196712	NF1	2.32224	2.32305e-86
ENSG00000182379	NXPH4	2.32174	6.02785e-44
ENSG00000118785	SPP1	2.31705	2.97781e-27
ENSG00000253227		2.31692	6.44782e-05
ENSG00000104549	SQLE	2.31553	6.41319e-138
ENSG00000198108	CHSY3	2.31546	5.68627e-18
ENSG00000142156	COL6A1	2.31311	1.51736e-86
ENSG00000111554	MDM1	2.31198	9.46864e-41
ENSG00000215417	MIR17HG	2.31186	2.37353e-45
ENSG00000221988	PPT2	2.31184	9.60774e-59
ENSG00000106714	CNTNAP3	2.31078	8.84347e-34
ENSG00000167393	PPP2R3B	2.30954	1.32443e-16
ENSG00000214185	XPOTP1	2.30602	0.0024085
ENSG00000168874	ATOH8	2.30591	5.97966e-06
ENSG00000039560	RAI14	2.30281	3.80263e-136
ENSG00000276386	CNTNAP3P2	2.3024	3.38663e-05
ENSG00000167895	TMC8	2.30234	1.09317e-33
ENSG00000172061	LRRC15	2.30198	3.15772e-08
ENSG00000096093	EFHC1	2.29466	2.03561e-41
ENSG00000284969		2.29429	0.000642174
ENSG00000135842	NIBAN1	2.29356	1.10731e-43
ENSG00000175806	MSRA	2.29145	3.36539e-36
ENSG00000274270		2.28736	6.61055e-06
ENSG00000136274	NACAD	2.28572	7.74444e-05
ENSG00000141505	ASGR1	2.27996	8.19056e-05
ENSG00000214063	TSPAN4	2.27919	4.92419e-59
ENSG00000214338	SOGA3	2.27838	0.0110716
ENSG00000175643	RMI2	2.27766	6.83981e-17
ENSG00000184414	IRS3P	2.27674	1.7104e-05
ENSG00000204876		2.27662	1.18178e-09
ENSG00000106536	POU6F2	2.2686	4.33024e-08
ENSG00000150556	LYPD6B	2.26768	6.2892e-20
ENSG00000149177	PTPRJ	2.26297	4.40845e-112
ENSG00000116701	NCF2	2.26069	8.05769e-09
ENSG00000198203	SULT1C2	2.26064	8.8935e-10
ENSG00000158163	DZIP1L	2.26049	1.5783e-27
ENSG00000278903		2.25941	2.17853e-21
ENSG00000152952	PLOD2	2.25831	6.01925e-106
ENSG00000178826	TMEM139	2.25665	1.1698e-06
ENSG00000213614	HEXA	2.2525	1.28039e-99
ENSG00000172318	B3GALT1	2.25122	6.97308e-10
ENSG00000105991	HOXA1	2.25116	2.89731e-08
ENSG00000170689	HOXB9	2.25083	6.43182e-27
ENSG00000168917	SLC35G2	2.25018	8.23954e-30
ENSG00000109452	INPP4B	2.247	3.07415e-36
ENSG00000135407	AVIL	2.24582	1.01083e-06
ENSG00000170667	RASA4B	2.24414	8.06064e-18
ENSG00000204899	MZT1	2.24222	2.52954e-78
ENSG00000172260	NEGR1	2.24124	2.77129e-15
ENSG00000215424	MCM3AP-AS1	2.24063	6.7386e-17
ENSG00000087111	PIGS	2.23922	3.34443e-105
ENSG00000087076	HSD17B14	2.23855	2.19673e-10
ENSG00000163884	KLF15	2.23798	1.23625e-12
ENSG00000260401		2.23121	0.0138382
ENSG00000081181	ARG2	2.23057	8.26061e-81
ENSG00000162804	SNED1	2.22165	4.23874e-31
ENSG00000144645	OSBPL10	2.21917	2.14474e-96
ENSG00000084636	COL16A1	2.21777	2.68626e-24
ENSG00000105329	TGFB1	2.21708	1.78659e-71
ENSG00000123240	OPTN	2.21578	1.82815e-100
ENSG00000109790	KLHL5	2.21351	9.0842e-85
ENSG00000172345	STARD5	2.211	2.58981e-11
ENSG00000158710	TAGLN2	2.20948	1.19758e-87
ENSG00000167244	IGF2	2.20885	6.14948e-51
ENSG00000243414	TICAM2	2.20818	0.00897835
ENSG00000283149		2.2066	7.88537e-14
ENSG00000153250	RBMS1	2.20545	1.07722e-77
ENSG00000188760	TMEM198	2.20372	3.38449e-17
ENSG00000170035	UBE2E3	2.20317	1.70673e-94
ENSG00000166510	CCDC68	2.19806	1.16341e-25
ENSG00000037965	HOXC8	2.19799	2.19728e-06
ENSG00000023902	PLEKHO1	2.1979	8.27042e-39
ENSG00000171604	CXXC5	2.19633	8.32102e-55
ENSG00000112320	SOBP	2.19581	1.32286e-23
ENSG00000166349	RAG1	2.1934	5.51572e-09
ENSG00000226067	LINC00623	2.18929	2.10745e-21
ENSG00000132639	SNAP25	2.18842	0.00024903
ENSG00000250303	LINC02762	2.18804	1.06977e-10
ENSG00000176463	SLCO3A1	2.18639	3.68357e-14
ENSG00000197576	HOXA4	2.18599	4.23672e-05
ENSG00000138685	FGF2	2.18573	6.95814e-40
ENSG00000101384	JAG1	2.18488	6.52466e-125
ENSG00000228889	UBAC2-AS1	2.18196	3.89443e-20
ENSG00000115756	HPCAL1	2.18118	2.2637e-79
ENSG00000245694	CRNDE	2.17853	1.90597e-24
ENSG00000117461	PIK3R3	2.1783	1.89234e-18
ENSG00000078061	ARAF	2.17661	3.53958e-42
ENSG00000168994	PXDC1	2.1722	6.09737e-24
ENSG00000250299	MRPS31P4	2.16806	4.02334e-16
ENSG00000148143	ZNF462	2.16781	2.88298e-52
ENSG00000149269	PAK1	2.16534	9.54361e-129
ENSG00000139974	SLC38A6	2.16389	4.45774e-24
ENSG00000213085	CFAP45	2.16224	0.000125493
ENSG00000178752	ERFE	2.16181	5.36488e-24
ENSG00000137936	BCAR3	2.16107	2.94269e-75
ENSG00000183785	TUBA8	2.15751	0.00103124
ENSG00000272419	LINC01145	2.15719	1.97437e-17
ENSG00000172602	RND1	2.15445	6.86819e-22
ENSG00000171992	SYNPO	2.15287	1.19823e-60
ENSG00000149243	KLHL35	2.15227	0.000336655
ENSG00000075651	PLD1	2.15212	1.45491e-27
ENSG00000151715	TMEM45B	2.15193	2.68994e-07
ENSG00000148832	PAOX	2.15158	0.00324691
ENSG00000007541	PIGQ	2.14964	6.42121e-50
ENSG00000136518	ACTL6A	2.1482	4.18657e-96
ENSG00000102760	RGCC	2.14815	1.84253e-15
ENSG00000226328	NUP50-DT	2.14694	8.75141e-22
ENSG00000230426	ERVMER61-1	2.1469	0.001065
ENSG00000151229	SLC2A13	2.14539	2.95409e-46
ENSG00000074527	NTN4	2.14101	4.62225e-13
ENSG00000164111	ANXA5	2.13956	7.33712e-100
ENSG00000114541	FRMD4B	2.13847	3.16191e-13
ENSG00000224959		2.1375	0.00029697
ENSG00000140465	CYP1A1	2.13721	2.3866e-25
ENSG00000182742	HOXB4	2.13227	2.10358e-20
ENSG00000115392	FANCL	2.13225	3.74576e-73
ENSG00000106366	SERPINE1	2.13137	6.16022e-87
ENSG00000198734	F5	2.13011	1.94605e-12
ENSG00000274020	LINC01138	2.12731	6.50089e-16
ENSG00000144802	NFKBIZ	2.12678	2.06337e-26
ENSG00000181031	RPH3AL	2.12536	1.60099e-27
ENSG00000196182	STK40	2.12042	2.14253e-63
ENSG00000185215	TNFAIP2	2.12031	2.22984e-87
ENSG00000116106	EPHA4	2.11797	1.64165e-41
ENSG00000128656	CHN1	2.11596	2.2576e-35
ENSG00000138639	ARHGAP24	2.11457	3.89812e-11
ENSG00000257497		2.11399	9.2935e-22
ENSG00000166016	ABTB2	2.1127	8.43735e-26
ENSG00000151491	EPS8	2.11171	2.65117e-104
ENSG00000116750	UCHL5	2.10917	5.66335e-121
ENSG00000133640	LRRIQ1	2.10497	1.88003e-05
ENSG00000148803	FUOM	2.10416	4.63923e-22
ENSG00000181634	TNFSF15	2.10404	0.000531774
ENSG00000167772	ANGPTL4	2.10365	3.88424e-50
ENSG00000170345	FOS	2.10348	7.35755e-38
ENSG00000205269	TMEM170B	2.10304	5.23613e-24
ENSG00000284968		2.10097	2.74009e-05
ENSG00000280164		2.09649	4.75525e-12
ENSG00000101665	SMAD7	2.0964	5.61801e-53
ENSG00000138613	APH1B	2.09566	1.37466e-22
ENSG00000158458	NRG2	2.09406	0.00024144
ENSG00000211451	GNRHR2	2.09076	3.14075e-06
ENSG00000160813	PPP1R35	2.08884	4.43522e-19
ENSG00000118985	ELL2	2.08798	1.19428e-98
ENSG00000006468	ETV1	2.08779	2.98489e-43
ENSG00000176438	SYNE3	2.08464	3.46669e-32
ENSG00000137726	FXYD6	2.08236	1.91189e-23
ENSG00000177738		2.08074	6.33304e-08
ENSG00000257354		2.07976	8.2594e-08
ENSG00000001617	SEMA3F	2.07777	1.59058e-41
ENSG00000173848	NET1	2.07723	2.79269e-119
ENSG00000196655	TRAPPC4	2.07601	6.09728e-94
ENSG00000100100	PIK3IP1	2.07495	7.54065e-05
ENSG00000142552	RCN3	2.0745	2.78782e-05
ENSG00000274265		2.07165	7.39767e-28
ENSG00000182134	TDRKH	2.07132	3.36408e-27
ENSG00000140505	CYP1A2	2.06882	7.8543e-07
ENSG00000023445	BIRC3	2.06698	4.27554e-27
ENSG00000105483	CARD8	2.0669	1.64277e-86
ENSG00000107968	MAP3K8	2.06515	9.37101e-20
ENSG00000004864	SLC25A13	2.06342	4.81033e-69
ENSG00000271614	ATP2B1-AS1	2.06172	0.000178857
ENSG00000280355		2.06071	1.75844e-13
ENSG00000204388	HSPA1B	2.05894	3.74848e-33
ENSG00000205189	ZBTB10	2.05889	3.05851e-84
ENSG00000182809	CRIP2	2.05618	5.18629e-52
ENSG00000117054	ACADM	2.05415	2.95118e-97
ENSG00000107551	RASSF4	2.05384	4.117e-14
ENSG00000274333		2.05379	3.19718e-43
ENSG00000254726	MEX3A	2.05363	1.07786e-45
ENSG00000146426	TIAM2	2.05307	2.02392e-23
ENSG00000143622	RIT1	2.05232	4.75208e-35
ENSG00000182796	TMEM198B	2.04811	6.11611e-17
ENSG00000154822	PLCL2	2.04649	3.64562e-33
ENSG00000115902	SLC1A4	2.04621	1.56755e-33
ENSG00000154556	SORBS2	2.04532	9.44784e-05
ENSG00000127995	CASD1	2.04303	4.05777e-28
ENSG00000164099	PRSS12	2.04294	5.26521e-77
ENSG00000229644	NAMPTP1	2.04231	1.40033e-13
ENSG00000172086	KRCC1	2.03982	7.29028e-16
ENSG00000118523	CCN2	2.03788	3.2816e-30
ENSG00000069020	MAST4	2.03763	9.46985e-18
ENSG00000119772	DNMT3A	2.03534	4.04821e-47
ENSG00000187678	SPRY4	2.03514	8.72498e-67
ENSG00000104983	CCDC61	2.0335	3.41273e-08
ENSG00000261526		2.03299	6.81097e-19
ENSG00000135111	TBX3	2.02959	5.87267e-87
ENSG00000282993		2.02821	4.56076e-09
ENSG00000280096		2.02821	4.57062e-09
ENSG00000279872		2.02821	4.57601e-09
ENSG00000173226	IQCB1	2.0261	3.76825e-59
ENSG00000105619	TFPT	2.02471	5.67142e-36
ENSG00000280649		2.02417	1.89173e-05
ENSG00000229212		2.02387	0.0357497
ENSG00000260285		2.02154	5.2748e-06
ENSG00000102580	DNAJC3	2.02145	2.95931e-95
ENSG00000054277	OPN3	2.01931	5.13124e-23
ENSG00000203288	TDRKH-AS1	2.01896	0.000286662
ENSG00000102302	FGD1	2.01718	2.33074e-11
ENSG00000268858		2.01602	3.54434e-20
ENSG00000274026	FAM27E3	2.01466	2.49757e-06
ENSG00000169860	P2RY1	2.01393	1.52138e-09
ENSG00000143797	MBOAT2	2.0124	4.57607e-100
ENSG00000143578	CREB3L4	2.01035	2.84734e-35
ENSG00000276700	RNA5-8SN4	2.00954	0.00976423
ENSG00000275215	RNA5-8SN3	2.00954	0.00976085
ENSG00000275757		2.00954	0.00976691
ENSG00000273730		2.00954	0.009763
ENSG00000277739		2.00953	0.0097597
ENSG00000278189	RNA5-8SN1	2.00952	0.0097597
ENSG00000274917	RNA5-8SN5	2.00952	0.0097597
ENSG00000278233	RNA5-8SN2	2.00952	0.0097597
ENSG00000121741	ZMYM2	2.00789	4.17837e-88
ENSG00000272853		2.00753	0.000209478
ENSG00000188015	S100A3	2.00617	3.80326e-23
ENSG00000179743		2.0054	4.12075e-05
ENSG00000162191	UBXN1	2.00438	3.8882e-69
ENSG00000244405	ETV5	2.00213	2.35013e-95
ENSG00000076641	PAG1	2.00068	6.59406e-38
ENSG00000120693	SMAD9	1.99801	1.22107e-15
ENSG00000146700	SSC4D	1.99625	4.04193e-12
ENSG00000241652	RN7SL253P	1.99361	0.00102666
ENSG00000280441		1.99318	2.37286e-05
ENSG00000153044	CENPH	1.98713	1.23491e-51
ENSG00000260708		1.98594	3.10239e-21
ENSG00000212443	SNORA53	1.98376	0.000102945
ENSG00000166710	B2M	1.98085	6.6934e-76
ENSG00000187720	THSD4	1.98045	3.33894e-46
ENSG00000287697		1.98034	1.41014e-05
ENSG00000109929	SC5D	1.97989	9.01084e-95
ENSG00000137393	RNF144B	1.97951	1.65954e-18
ENSG00000164749	HNF4G	1.97925	9.30025e-10
ENSG00000175215	CTDSP2	1.97826	7.76146e-61
ENSG00000134107	BHLHE40	1.97755	1.32533e-123
ENSG00000102572	STK24	1.97713	2.14968e-106
ENSG00000166415	WDR72	1.9768	4.80663e-36
ENSG00000160712	IL6R	1.97565	8.50999e-39
ENSG00000153814	JAZF1	1.97299	8.20426e-05
ENSG00000260317		1.97101	6.88897e-05
ENSG00000031081	ARHGAP31	1.96878	1.58879e-18
ENSG00000113070	HBEGF	1.96835	7.73035e-69
ENSG00000143367	TUFT1	1.96638	2.63452e-51
ENSG00000196139	AKR1C3	1.96405	9.1691e-05
ENSG00000255073	ZFP91-CNTF	1.96249	0.01186
ENSG00000125037	EMC3	1.96246	6.91766e-77
ENSG00000225840		1.96096	7.36344e-05
ENSG00000172965	MIR4435-2HG	1.95985	4.50347e-56
ENSG00000065054	SLC9A3R2	1.95942	8.14587e-35
ENSG00000049323	LTBP1	1.95903	9.50945e-61
ENSG00000268006	PTOV1-AS1	1.9574	0.000253694
ENSG00000182197	EXT1	1.95448	2.20718e-75
ENSG00000197847	SLC22A20P	1.95266	4.2767e-10
ENSG00000140993	TIGD7	1.95231	0.0010802
ENSG00000204308	RNF5	1.95034	4.38848e-43
ENSG00000240405	SAMMSON	1.94879	0.000136774
ENSG00000261654		1.94679	9.30031e-10
ENSG00000055118	KCNH2	1.94318	6.44715e-27
ENSG00000106025	TSPAN12	1.94208	6.27412e-18
ENSG00000164520	RAET1E	1.94035	6.04285e-14
ENSG00000171943	SRGAP2C	1.93905	5.7397e-33
ENSG00000272030		1.93738	0.000535344
ENSG00000125827	TMX4	1.93673	7.31255e-90
ENSG00000166046	TCP11L2	1.9367	1.1679e-14
ENSG00000280145		1.93588	9.08912e-13
ENSG00000119640	ACYP1	1.93571	1.22718e-20
ENSG00000143570	SLC39A1	1.9352	5.25614e-95
ENSG00000226268		1.93423	0.00538893
ENSG00000014257	ACPP	1.93102	0.000292984
ENSG00000141756	FKBP10	1.92988	8.64404e-76
ENSG00000168243	GNG4	1.92985	2.86563e-40
ENSG00000082126	MPP4	1.92753	1.73018e-07
ENSG00000258790		1.92694	0.000154697
ENSG00000207088	SNORA7B	1.92613	7.87095e-05
ENSG00000166681	BEX3	1.92573	3.57045e-98
ENSG00000174684	B4GAT1	1.92409	6.12569e-29
ENSG00000085117	CD82	1.92337	1.08706e-33
ENSG00000162975	KCNF1	1.92313	1.66987e-09
ENSG00000014138	POLA2	1.92125	4.90435e-28
ENSG00000156515	HK1	1.91919	7.70354e-79
ENSG00000137449	CPEB2	1.91855	3.22808e-22
ENSG00000087074	PPP1R15A	1.91625	2.19359e-65
ENSG00000164574	GALNT10	1.91554	2.0381e-101
ENSG00000138134	STAMBPL1	1.91437	7.03201e-48
ENSG00000162836	ACP6	1.9125	6.50758e-35
ENSG00000251003	ZFPM2-AS1	1.90974	2.9056e-22
ENSG00000162073	PAQR4	1.90884	3.77955e-32
ENSG00000170293	CMTM8	1.90863	2.95882e-29
ENSG00000196159	FAT4	1.90578	1.36952e-23
ENSG00000198929	NOS1AP	1.90453	4.42474e-07
ENSG00000189052	CGB5	1.9027	0.000308391
ENSG00000115525	ST3GAL5	1.90229	2.8035e-18
ENSG00000141068	KSR1	1.90205	8.26445e-25
ENSG00000167703	SLC43A2	1.89864	2.83328e-38
ENSG00000149591	TAGLN	1.89763	1.64005e-27
ENSG00000150593	PDCD4	1.89689	1.1822e-80
ENSG00000129757	CDKN1C	1.8945	8.74529e-29
ENSG00000151466	SCLT1	1.89083	4.63162e-41
ENSG00000196154	S100A4	1.88892	1.98352e-76
ENSG00000130731	METTL26	1.88702	1.86892e-46
ENSG00000287160		1.88424	7.84382e-36
ENSG00000134297	PLEKHA8P1	1.88372	6.65754e-09
ENSG00000245498		1.88305	2.09002e-05
ENSG00000164687	FABP5	1.88291	3.99593e-64
ENSG00000140386	SCAPER	1.88133	1.26214e-19
ENSG00000111252	SH2B3	1.881	2.02619e-116
ENSG00000132429	POPDC3	1.87968	1.67176e-28
ENSG00000168393	DTYMK	1.87914	1.20576e-70
ENSG00000278238		1.87662	0.000881554
ENSG00000162415	ZSWIM5	1.87612	9.88055e-12
ENSG00000166106	ADAMTS15	1.87552	2.5141e-06
ENSG00000179750	APOBEC3B	1.87539	1.35471e-19
ENSG00000114805	PLCH1	1.87512	1.41062e-12
ENSG00000225880	LINC00115	1.87401	4.31288e-07
ENSG00000166313	APBB1	1.87365	3.79599e-36
ENSG00000144746	ARL6IP5	1.87289	9.97201e-90
ENSG00000062282	DGAT2	1.87255	1.16397e-31
ENSG00000198715	GLMP	1.8719	1.85185e-46
ENSG00000143374	TARS2	1.8702	2.40038e-55
ENSG00000173898	SPTBN2	1.86943	1.98606e-53
ENSG00000254615		1.86614	3.91382e-20
ENSG00000101203	COL20A1	1.86574	1.95522e-05
ENSG00000182185	RAD51B	1.86509	1.63752e-21
ENSG00000163734	CXCL3	1.8649	1.7332e-05
ENSG00000249592		1.86474	1.47689e-11
ENSG00000102595	UGGT2	1.86371	6.4166e-54
ENSG00000170275	CRTAP	1.86321	1.42523e-69
ENSG00000153132	CLGN	1.86312	9.31262e-11
ENSG00000176903	PNMA1	1.86169	1.89944e-51
ENSG00000242498	ARPIN	1.85991	1.69405e-46
ENSG00000167550	RHEBL1	1.8598	1.0337e-05
ENSG00000183779	ZNF703	1.85977	6.33417e-27
ENSG00000188610	FAM72B	1.85954	1.84075e-26
ENSG00000184809	B3GALT5-AS1	1.85911	3.81897e-05
ENSG00000007314	SCN4A	1.8583	6.66917e-05
ENSG00000168803	ADAL	1.85709	1.74679e-29
ENSG00000167971	CASKIN1	1.85628	8.0502e-08
ENSG00000236297		1.85533	0.000911271
ENSG00000197329	PELI1	1.8553	1.55411e-31
ENSG00000130940	CASZ1	1.85425	9.80132e-17
ENSG00000018408	WWTR1	1.85414	8.15416e-51
ENSG00000188766	SPRED3	1.85398	8.26561e-06
ENSG00000174652	ZNF266	1.85353	2.96592e-34
ENSG00000107890	ANKRD26	1.85103	1.7345e-29
ENSG00000174007	CEP19	1.85055	1.10342e-11
ENSG00000103326	CAPN15	1.84995	4.81012e-31
ENSG00000119681	LTBP2	1.84896	3.79445e-23
ENSG00000023287	RB1CC1	1.84715	1.15801e-64
ENSG00000184786	TCTE3	1.84286	2.24403e-08
ENSG00000136327	NKX2-8	1.83982	6.25886e-07
ENSG00000227252		1.839	2.03274e-05
ENSG00000145901	TNIP1	1.83723	2.55038e-74
ENSG00000140563	MCTP2	1.83681	2.55924e-31
ENSG00000198718	TOGARAM1	1.83656	2.24142e-30
ENSG00000156273	BACH1	1.83557	2.20202e-76
ENSG00000004700	RECQL	1.8322	1.71898e-75
ENSG00000133121	STARD13	1.82863	3.16084e-11
ENSG00000166321	NUDT13	1.82724	0.000701833
ENSG00000244242	IFITM10	1.82696	0.000218863
ENSG00000105523	FAM83E	1.82595	0.000674795
ENSG00000140511	HAPLN3	1.82521	1.7926e-26
ENSG00000179348	GATA2	1.82459	6.77025e-34
ENSG00000164669	INTS4P1	1.82328	0.00601297
ENSG00000183508	TENT5C	1.81985	3.09156e-36
ENSG00000070759	TESK2	1.81798	2.23674e-10
ENSG00000284461		1.81745	5.16749e-05
ENSG00000166592	RRAD	1.81605	1.49e-11
ENSG00000154451	GBP5	1.81539	0.000249078
ENSG00000161958	FGF11	1.81512	7.29392e-08
ENSG00000165511	C10orf25	1.8131	1.48451e-05
ENSG00000205277	MUC12	1.81291	1.73977e-06
ENSG00000176244	ACBD7	1.81234	3.13687e-30
ENSG00000272328		1.8084	0.000886655
ENSG00000280734	LINC01232	1.80809	5.83834e-16
ENSG00000084754	HADHA	1.80793	4.48854e-97
ENSG00000160862	AZGP1	1.80772	0.000596586
ENSG00000235919	ASH1L-AS1	1.80746	1.68543e-06
ENSG00000118503	TNFAIP3	1.80628	7.29127e-47
ENSG00000115514	TXNDC9	1.80525	3.61398e-56
ENSG00000099860	GADD45B	1.80484	4.38594e-62
ENSG00000103202	NME4	1.8035	2.98211e-53
ENSG00000171208	NETO2	1.80309	4.54886e-65
ENSG00000203930	LINC00632	1.80243	2.32627e-07
ENSG00000121879	PIK3CA	1.79962	6.7337e-48
ENSG00000072682	P4HA2	1.79612	9.81276e-80
ENSG00000197837	HIST4H4	1.79593	2.11567e-29
ENSG00000231185	SPRY4-AS1	1.79575	0.000141197
ENSG00000118855	MFSD1	1.7952	1.2154e-69
ENSG00000087095	NLK	1.79512	2.57589e-45
ENSG00000168427	KLHL30	1.79508	0.0001378
ENSG00000170142	UBE2E1	1.79503	1.00443e-50
ENSG00000255508		1.79486	6.4794e-10
ENSG00000140406	TLNRD1	1.79293	2.58791e-25
ENSG00000119397	CNTRL	1.79286	4.9173e-29
ENSG00000256977	LIMS3	1.79225	5.09801e-05
ENSG00000156381	ANKRD9	1.79147	2.22608e-38
ENSG00000169554	ZEB2	1.79087	9.96318e-09
ENSG00000131067	GGT7	1.78978	3.23765e-09
ENSG00000120694	HSPH1	1.78876	9.52688e-50
ENSG00000198860	TSEN15	1.78849	2.20482e-38
ENSG00000039139	DNAH5	1.78843	2.07089e-09
ENSG00000227540		1.78799	0.000414952
ENSG00000131558	EXOC4	1.78782	7.66319e-67
ENSG00000136205	TNS3	1.78727	3.94223e-46
ENSG00000222489	SNORA79B	1.78429	1.91777e-19
ENSG00000198908	BHLHB9	1.78309	3.36095e-10
ENSG00000182247	UBE2E2	1.7826	4.58672e-29
ENSG00000286614		1.78085	0.000577809
ENSG00000267757	EML2-AS1	1.77988	0.000153448
ENSG00000072609	CHFR	1.77944	0.00333836
ENSG00000136295	TTYH3	1.7766	1.29146e-30
ENSG00000280071	GATD3B	1.7753	2.50285e-28
ENSG00000184005	ST6GALNAC3	1.77474	1.54205e-11
ENSG00000110888	CAPRIN2	1.77459	4.0483e-58
ENSG00000105829	BET1	1.77446	4.48358e-36
ENSG00000270367		1.77325	9.3224e-06
ENSG00000143870	PDIA6	1.77192	3.79622e-76
ENSG00000012660	ELOVL5	1.77133	4.94324e-67
ENSG00000102181	CD99L2	1.77122	4.54177e-29
ENSG00000170775	GPR37	1.77096	3.77832e-12
ENSG00000179456	ZBTB18	1.77094	3.35589e-17
ENSG00000163155	LYSMD1	1.76991	6.88526e-24
ENSG00000280800		1.76755	0.000112405
ENSG00000280614		1.76755	0.000112406
ENSG00000281181		1.76755	0.000112392
ENSG00000099822	HCN2	1.76678	5.67386e-19
ENSG00000185437	SH3BGR	1.7659	6.9647e-09
ENSG00000203804	ADAMTSL4-AS1	1.76432	0.000140404
ENSG00000173905	GOLIM4	1.76404	1.5119e-76
ENSG00000105856	HBP1	1.76178	1.72619e-27
ENSG00000142910	TINAGL1	1.76133	4.21866e-66
ENSG00000182985	CADM1	1.76016	0.000189611
ENSG00000125266	EFNB2	1.76013	2.05324e-94
ENSG00000228451	SDAD1P1	1.75752	0.000269956
ENSG00000116667	C1orf21	1.7575	2.9057e-19
ENSG00000185950	IRS2	1.75665	5.87412e-26
ENSG00000184702	SEPTIN5	1.75532	4.29148e-25
ENSG00000261455	LINC01003	1.75464	0.000207259
ENSG00000280018		1.75323	1.37569e-15
ENSG00000128513	POT1	1.75316	1.19034e-36
ENSG00000111907	TPD52L1	1.75294	1.84571e-61
ENSG00000148498	PARD3	1.75211	9.59106e-53
ENSG00000285967	NIPBL-DT	1.75167	2.90125e-26
ENSG00000103876	FAH	1.75159	5.21125e-34
ENSG00000259692		1.75107	0.000181102
ENSG00000013619	MAMLD1	1.74945	3.79046e-10
ENSG00000184575	XPOT	1.74916	6.65856e-76
ENSG00000143153	ATP1B1	1.74831	3.55263e-83
ENSG00000120725	SIL1	1.7482	1.81314e-61
ENSG00000162755	KLHDC9	1.74439	0.000770158
ENSG00000129675	ARHGEF6	1.74423	5.74535e-11
ENSG00000073910	FRY	1.7441	3.36061e-12
ENSG00000088826	SMOX	1.74358	1.92872e-73
ENSG00000178700	DHFR2	1.74192	7.89164e-10
ENSG00000006652	IFRD1	1.74083	6.64705e-71
ENSG00000125967	NECAB3	1.73949	2.12331e-38
ENSG00000219607	PPP1R3G	1.73928	0.000569251
ENSG00000138640	FAM13A	1.73813	7.33235e-39
ENSG00000248092	NNT-AS1	1.73713	5.94939e-23
ENSG00000180385	EMC3-AS1	1.73652	2.45009e-26
ENSG00000002586	CD99	1.73606	9.45122e-48
ENSG00000179627	ZBTB42	1.7354	6.75854e-08
ENSG00000135452	TSPAN31	1.73512	7.74575e-30
ENSG00000121851	POLR3GL	1.73412	4.24318e-15
ENSG00000198440	ZNF583	1.73389	0.00101014
ENSG00000240801		1.73289	4.49681e-11
ENSG00000182179	UBA7	1.73278	3.48946e-05
ENSG00000142556	ZNF614	1.73251	5.96122e-28
ENSG00000256500		1.73204	1.26775e-06
ENSG00000141027	NCOR1	1.73095	1.39892e-42
ENSG00000173926	2003-03-01	1.73063	1.19155e-09
ENSG00000198142	SOWAHC	1.73045	3.84169e-62
ENSG00000185022	MAFF	1.73009	2.71914e-57
ENSG00000284116		1.72963	7.04706e-14
ENSG00000169432	SCN9A	1.72912	1.88194e-07
ENSG00000184182	UBE2F	1.72696	2.32659e-60
ENSG00000140479	PCSK6	1.72694	1.58192e-36
ENSG00000187123	LYPD6	1.72665	3.6379e-12
ENSG00000241343	RPL36A	1.72494	3.18938e-38
ENSG00000188064	WNT7B	1.72413	3.36881e-08
ENSG00000281383		1.72291	0.000356634
ENSG00000256053	COA8	1.72281	8.72797e-43
ENSG00000116406	EDEM3	1.72255	3.43093e-77
ENSG00000106537	TSPAN13	1.72245	6.11291e-57
ENSG00000076242	MLH1	1.72184	2.93089e-39
ENSG00000232044	SILC1	1.7216	0.000138156
ENSG00000286834		1.72158	5.49239e-65
ENSG00000238113	LINC01410	1.71948	0.000630372
ENSG00000090238	YPEL3	1.71869	2.90756e-07
ENSG00000151726	ACSL1	1.71806	7.31451e-54
ENSG00000115204	MPV17	1.71712	5.84118e-41
ENSG00000127990	SGCE	1.71524	8.27388e-20
ENSG00000118965	WDR35	1.71516	1.13069e-34
ENSG00000001460	STPG1	1.71469	4.00128e-20
ENSG00000107798	LIPA	1.71304	4.79544e-69
ENSG00000171097	KYAT1	1.71209	3.69388e-10
ENSG00000165895	ARHGAP42	1.71155	4.1125e-23
ENSG00000091592	NLRP1	1.71129	4.68494e-28
ENSG00000020922	MRE11	1.71084	4.33022e-42
ENSG00000286130		1.71014	0.00306526
ENSG00000103855	CD276	1.70976	9.3839e-63
ENSG00000119801	YPEL5	1.70683	2.12325e-52
ENSG00000125304	TM9SF2	1.70671	6.85829e-76
ENSG00000129226	CD68	1.7065	1.14702e-21
ENSG00000249992	TMEM158	1.70501	2.15594e-28
ENSG00000144118	RALB	1.70362	3.60134e-51
ENSG00000185033	SEMA4B	1.70362	1.09743e-50
ENSG00000157110	RBPMS	1.70035	7.0762e-12
ENSG00000178913	TAF7	1.69876	5.93703e-73
ENSG00000154229	PRKCA	1.6982	1.38061e-49
ENSG00000115274	INO80B	1.69611	2.06329e-31
ENSG00000134531	EMP1	1.6956	4.04366e-54
ENSG00000263551		1.69464	0.000127468
ENSG00000164307	ERAP1	1.694	2.70556e-35
ENSG00000108784	NAGLU	1.69377	4.90947e-21
ENSG00000146856	AGBL3	1.6906	0.00439076
ENSG00000196776	CD47	1.68978	1.85259e-56
ENSG00000198088	NUP62CL	1.68969	4.98375e-14
ENSG00000143753	DEGS1	1.68818	5.43423e-75
ENSG00000167797	CDK2AP2	1.68749	1.55028e-53
ENSG00000257913	DDN-AS1	1.68724	2.81213e-12
ENSG00000150938	CRIM1	1.68649	2.66902e-58
ENSG00000065150	IPO5	1.68574	8.83436e-65
ENSG00000071242	RPS6KA2	1.68564	6.16584e-33
ENSG00000138100	TRIM54	1.68285	0.000125365
ENSG00000164093	PITX2	1.68208	2.89016e-26
ENSG00000245648		1.68062	4.20891e-06
ENSG00000197757	HOXC6	1.67932	5.69254e-05
ENSG00000107338	SHB	1.67848	8.69933e-43
ENSG00000226824		1.67833	0.00109431
ENSG00000148926	ADM	1.67674	3.92947e-61
ENSG00000142871	CCN1	1.67626	5.42278e-28
ENSG00000229619	MBNL1-AS1	1.67605	2.54841e-07
ENSG00000145911	N4BP3	1.67357	1.10516e-22
ENSG00000263528	IKBKE	1.67258	2.13769e-18
ENSG00000181513	ACBD4	1.67208	5.09859e-12
ENSG00000260942	CAPN10-DT	1.67168	9.21932e-15
ENSG00000172366	MCRIP2	1.66848	1.14338e-21
ENSG00000033327	GAB2	1.66846	7.59569e-23
ENSG00000024862	CCDC28A	1.66693	7.91821e-15
ENSG00000197006	METTL9	1.66648	5.17802e-44
ENSG00000163961	RNF168	1.66497	1.14913e-72
ENSG00000083454	P2RX5	1.66303	7.82144e-31
ENSG00000123384	LRP1	1.66191	2.31929e-17
ENSG00000116017	ARID3A	1.66147	4.16691e-41
ENSG00000279838		1.65986	0.000167658
ENSG00000185798	WDR53	1.65929	5.32451e-40
ENSG00000225953	SATB2-AS1	1.65815	1.279e-05
ENSG00000119042	SATB2	1.65805	2.08075e-28
ENSG00000198556	ZNF789	1.65781	2.8317e-20
ENSG00000155099	PIP4P2	1.657	1.46811e-22
ENSG00000254635	WAC-AS1	1.65698	7.4137e-18
ENSG00000128342	LIF	1.65681	5.5662e-55
ENSG00000173207	CKS1B	1.65663	2.97202e-74
ENSG00000272686		1.65391	1.06793e-08
ENSG00000183305	MAGEA2B	1.65389	2.676e-17
ENSG00000144655	CSRNP1	1.65143	8.27134e-58
ENSG00000129028	THAP10	1.6513	6.33503e-09
ENSG00000108511	HOXB6	1.65055	1.1822e-13
ENSG00000135390	ATP5MC2	1.6505	6.8537e-38
ENSG00000082146	STRADB	1.65017	8.04126e-26
ENSG00000253200		1.64982	0.000888804
ENSG00000249731		1.64834	1.46278e-10
ENSG00000140545	MFGE8	1.6478	3.68656e-63
ENSG00000285331		1.6467	5.29747e-06
ENSG00000184545	DUSP8	1.64661	6.81978e-15
ENSG00000128340	RAC2	1.64526	1.54966e-40
ENSG00000114315	HES1	1.64488	2.01996e-28
ENSG00000137509	PRCP	1.64421	1.55493e-49
ENSG00000261488	TBILA	1.64399	7.34147e-05
ENSG00000085063	CD59	1.6423	2.02514e-63
ENSG00000197747	S100A10	1.64197	1.24412e-74
ENSG00000254469		1.64116	0.000197233
ENSG00000149743	TRPT1	1.64099	2.29808e-22
ENSG00000167323	STIM1	1.64062	3.73734e-39
ENSG00000132330	SCLY	1.64013	2.74782e-44
ENSG00000135617	PRADC1	1.63973	1.53417e-23
ENSG00000168936	TMEM129	1.63893	4.14859e-32
ENSG00000134954	ETS1	1.63834	2.57534e-53
ENSG00000183891	TTC32	1.6367	1.27007e-08
ENSG00000124788	ATXN1	1.63603	2.53773e-35
ENSG00000268001	CARD8-AS1	1.63602	1.77753e-07
ENSG00000118298	CA14	1.63601	3.40882e-05
ENSG00000103642	LACTB	1.63519	5.2061e-34
ENSG00000170442	KRT86	1.63421	0.0286124
ENSG00000139323	POC1B	1.6342	2.44591e-29
ENSG00000149257	SERPINH1	1.63404	8.13272e-65
ENSG00000168300	PCMTD1	1.63399	1.40695e-26
ENSG00000167977	KCTD5	1.6337	3.92956e-45
ENSG00000166326	TRIM44	1.63351	1.40514e-69
ENSG00000067082	KLF6	1.63331	7.15305e-41
ENSG00000187118	CMC1	1.63252	7.63578e-31
ENSG00000125347	IRF1	1.63248	8.30803e-46
ENSG00000278662	GOLGA6L10	1.63163	4.88569e-05
ENSG00000261713	SSTR5-AS1	1.62977	0.00445346
ENSG00000004399	PLXND1	1.62975	1.62e-41
ENSG00000203739		1.62837	0.00129428
ENSG00000204228	HSD17B8	1.62803	2.44264e-19
ENSG00000115084	SLC35F5	1.62636	1.44294e-51
ENSG00000099617	EFNA2	1.62533	4.40556e-12
ENSG00000119138	KLF9	1.62502	3.78155e-13
ENSG00000044574	HSPA5	1.62466	1.97971e-17
ENSG00000272870		1.62209	1.38594e-05
ENSG00000052126	PLEKHA5	1.62184	2.46549e-22
ENSG00000197594	ENPP1	1.62121	1.15656e-51
ENSG00000236810	ELOA-AS1	1.62056	8.8373e-05
ENSG00000145050	MANF	1.6186	3.13824e-61
ENSG00000251474	RPL32P3	1.61767	1.6206e-20
ENSG00000166831	RBPMS2	1.61705	6.35111e-06
ENSG00000233937		1.61655	4.85311e-12
ENSG00000234171	RNASEH1-AS1	1.61577	3.7065e-17
ENSG00000008513	ST3GAL1	1.61495	5.96515e-37
ENSG00000154813	DPH3	1.61392	8.1974e-54
ENSG00000064652	SNX24	1.61311	7.14912e-13
ENSG00000168209	DDIT4	1.61265	7.48689e-36
ENSG00000014914	MTMR11	1.61193	4.9711e-16
ENSG00000106034	CPED1	1.61193	0.000101436
ENSG00000163171	CDC42EP3	1.61077	5.36211e-72
ENSG00000243566	UPK3B	1.6105	0.000213674
ENSG00000198363	ASPH	1.6091	4.031e-56
ENSG00000174442	ZWILCH	1.60836	3.70001e-46
ENSG00000153531	ADPRHL1	1.6081	4.76977e-48
ENSG00000204264	PSMB8	1.60809	0.00350415
ENSG00000091262	ABCC6	1.60787	0.000436809
ENSG00000168887	C2orf68	1.6077	1.69584e-25
ENSG00000109083	IFT20	1.60733	9.78994e-36
ENSG00000237424	FOXD2-AS1	1.60646	4.74327e-05
ENSG00000174485	DENND4A	1.60591	6.48135e-37
ENSG00000259479	SORD2P	1.60451	2.0878e-10
ENSG00000178764	ZHX2	1.60324	3.41998e-07
ENSG00000103241	FOXF1	1.60207	9.21648e-11
ENSG00000093009	CDC45	1.60202	1.21526e-41
ENSG00000104886	PLEKHJ1	1.6011	9.87427e-40
ENSG00000123106	CCDC91	1.60058	9.20803e-31
ENSG00000164182	NDUFAF2	1.59999	3.64155e-25
ENSG00000138448	ITGAV	1.59961	5.17307e-76
ENSG00000213859	KCTD11	1.59908	2.21768e-16
ENSG00000122641	INHBA	1.59906	0.00157094
ENSG00000171608	PIK3CD	1.59791	1.53452e-17
ENSG00000107742	SPOCK2	1.59779	0.00110046
ENSG00000172731	LRRC20	1.59741	1.13182e-12
ENSG00000135919	SERPINE2	1.59607	3.46298e-88
ENSG00000217555	CKLF	1.5953	9.53133e-24
ENSG00000167972	ABCA3	1.59498	2.12054e-35
ENSG00000147650	LRP12	1.59481	4.37266e-29
ENSG00000283154	IQCJ-SCHIP1	1.59397	4.48624e-18
ENSG00000215784	FAM72D	1.59307	4.0003e-21
ENSG00000165617	DACT1	1.59267	2.46827e-08
ENSG00000132002	DNAJB1	1.5924	1.55564e-24
ENSG00000187231	SESTD1	1.59199	5.4073e-26
ENSG00000157350	ST3GAL2	1.59128	7.89185e-22
ENSG00000214135		1.59107	2.89219e-25
ENSG00000141682	PMAIP1	1.591	1.90519e-48
ENSG00000174099	MSRB3	1.59024	5.2503e-25
ENSG00000135365	PHF21A	1.5872	1.45376e-22
ENSG00000198496	NBR2	1.58709	6.06062e-12
ENSG00000133315	MACROD1	1.58575	3.70444e-33
ENSG00000117791	2002-03-01	1.58569	1.03537e-17
ENSG00000095002	MSH2	1.58443	7.23768e-74
ENSG00000139263	LRIG3	1.58302	6.53948e-32
ENSG00000241764		1.58299	2.25634e-07
ENSG00000257702	LBX2-AS1	1.58236	0.00188426
ENSG00000251410		1.58209	0.00352787
ENSG00000155760	FZD7	1.5819	9.13928e-24
ENSG00000135604	STX11	1.58043	2.29954e-05
ENSG00000100206	DMC1	1.57889	0.000649392
ENSG00000184897	H1FX	1.5782	6.19343e-18
ENSG00000273015		1.57803	2.30929e-13
ENSG00000182199	SHMT2	1.57682	2.32755e-56
ENSG00000166037	CEP57	1.57667	3.00481e-41
ENSG00000253522	MIR3142HG	1.57533	0.00266245
ENSG00000182389	CACNB4	1.57501	2.58779e-16
ENSG00000166173	LARP6	1.57433	1.21639e-46
ENSG00000115073	ACTR1B	1.57314	1.66013e-46
ENSG00000250644		1.56963	1.40065e-09
ENSG00000157654	PALM2-AKAP2	1.56913	0.0210195
ENSG00000101246	ARFRP1	1.56897	1.45112e-31
ENSG00000161888	SPC24	1.56884	7.25537e-52
ENSG00000090971	NAT14	1.56879	1.1733e-20
ENSG00000181577	C6orf223	1.56861	5.64811e-12
ENSG00000175198	PCCA	1.56442	3.5684e-26
ENSG00000105993	DNAJB6	1.5641	6.82355e-52
ENSG00000172331	BPGM	1.5637	4.50797e-36
ENSG00000137404	NRM	1.56229	8.05588e-18
ENSG00000110108	TMEM109	1.56222	6.22831e-42
ENSG00000203993	ARRDC1-AS1	1.56118	1.0878e-14
ENSG00000137821	LRRC49	1.56001	2.47735e-18
ENSG00000259347		1.55986	0.00472752
ENSG00000053254	FOXN3	1.55976	7.29361e-37
ENSG00000002822	MAD1L1	1.55861	8.23834e-18
ENSG00000127952	STYXL1	1.55853	2.49968e-49
ENSG00000243176		1.55847	6.14183e-08
ENSG00000163472	TMEM79	1.5584	9.13402e-12
ENSG00000180574	EIF2S3B	1.55815	5.56466e-05
ENSG00000138821	SLC39A8	1.55781	5.6402e-40
ENSG00000172059	KLF11	1.55756	1.32443e-16
ENSG00000175536	LIPT2	1.55697	9.83997e-05
ENSG00000230002	ALMS1-IT1	1.55663	0.00435646
ENSG00000221949	LINC01465	1.556	0.00296106
ENSG00000118292	C1orf54	1.55586	0.0040628
ENSG00000271780		1.55582	0.00014006
ENSG00000215160	OR7E122P	1.55555	0.0015929
ENSG00000158406	HIST1H4H	1.55489	1.64486e-41
ENSG00000068383	INPP5A	1.55399	2.24202e-31
ENSG00000127220	ABHD8	1.55106	6.31999e-10
ENSG00000179361	ARID3B	1.55064	1.96921e-27
ENSG00000183092	BEGAIN	1.55007	1.21877e-10
ENSG00000107159	CA9	1.54957	3.23391e-10
ENSG00000163516	ANKZF1	1.54952	1.05947e-43
ENSG00000047230	CTPS2	1.54922	1.58868e-30
ENSG00000137764	MAP2K5	1.54888	1.83195e-16
ENSG00000127418	FGFRL1	1.54881	7.42514e-66
ENSG00000175197	DDIT3	1.54867	8.91219e-20
ENSG00000251141	MRPS30-DT	1.54807	1.56292e-05
ENSG00000197157	SND1	1.54778	7.37771e-72
ENSG00000135862	LAMC1	1.547	9.9523e-70
ENSG00000118707	TGIF2	1.5463	4.92584e-38
ENSG00000023608	SNAPC1	1.54497	6.92206e-35
ENSG00000138193	PLCE1	1.54442	8.14e-19
ENSG00000259024	TVP23C-CDRT4	1.54401	2.30056e-11
ENSG00000115816	CEBPZ	1.54271	3.52646e-45
ENSG00000171316	CHD7	1.54087	1.20337e-48
ENSG00000172922	RNASEH2C	1.53989	3.09469e-34
ENSG00000113580	NR3C1	1.53956	1.91986e-44
ENSG00000183853	KIRREL1	1.53747	1.98561e-33
ENSG00000104093	DMXL2	1.53741	1.90984e-46
ENSG00000179859	RNF227	1.5374	7.11219e-05
ENSG00000143630	HCN3	1.53457	7.93595e-08
ENSG00000103152	MPG	1.53398	1.41732e-20
ENSG00000100814	CCNB1IP1	1.5336	6.69652e-49
ENSG00000156958	GALK2	1.53335	2.73615e-39
ENSG00000117533	VAMP4	1.53308	3.27877e-16
ENSG00000109107	ALDOC	1.53266	2.42044e-60
ENSG00000127328	RAB3IP	1.53226	1.08144e-26
ENSG00000179841	AKAP5	1.53123	4.04372e-07
ENSG00000171160	MORN4	1.53115	2.30616e-13
ENSG00000140612	SEC11A	1.53	2.9352e-56
ENSG00000259291	ZNF710-AS1	1.52953	0.0055866
ENSG00000237310		1.52849	9.10733e-05
ENSG00000143498	TAF1A	1.52794	6.82693e-37
ENSG00000077684	JADE1	1.52755	1.05946e-40
ENSG00000065809	FAM107B	1.52739	1.31146e-41
ENSG00000136026	CKAP4	1.5271	2.14146e-55
ENSG00000168140	VASN	1.52611	1.65221e-17
ENSG00000170161		1.52478	2.15024e-05
ENSG00000185989	RASA3	1.52109	4.44794e-21
ENSG00000259429	UBE2Q2P2	1.52099	0.000166164
ENSG00000125352	RNF113A	1.52087	1.00009e-12
ENSG00000020577	SAMD4A	1.52056	9.73224e-22
ENSG00000068323	TFE3	1.52039	3.37737e-35
ENSG00000074416	MGLL	1.51989	6.12087e-12
ENSG00000159733	ZFYVE28	1.51928	8.4222e-11
ENSG00000146242	TPBG	1.51855	7.45426e-50
ENSG00000106333	PCOLCE	1.51853	1.52499e-09
ENSG00000100219	XBP1	1.5184	5.56319e-50
ENSG00000152766	ANKRD22	1.51831	0.0112625
ENSG00000189229		1.51731	0.00356726
ENSG00000112699	GMDS	1.51716	2.67249e-22
ENSG00000286019	NOTCH2NLB	1.51559	0.0220429
ENSG00000165943	MOAP1	1.51377	8.42874e-26
ENSG00000261351		1.51089	3.28694e-06
ENSG00000286156		1.50976	0.000589829
ENSG00000273784		1.50971	4.55797e-06
ENSG00000212643	ZRSR2P1	1.50951	0.0239745
ENSG00000152944	MED21	1.50883	1.23326e-34
ENSG00000185130	HIST1H2BL	1.50873	1.34624e-17
ENSG00000133704	IPO8	1.50797	8.8851e-55
ENSG00000179523	EIF3J-DT	1.50762	1.60836e-06
ENSG00000010310	GIPR	1.50698	3.02592e-07
ENSG00000275481		1.50558	0.000601348
ENSG00000179528	LBX2	1.50523	0.000357983
ENSG00000186594	MIR22HG	1.50518	4.03396e-37
ENSG00000120068	HOXB8	1.5049	4.34103e-05
ENSG00000020426	MNAT1	1.50475	5.82653e-57
ENSG00000124496	TRERF1	1.50428	2.03756e-22
ENSG00000015153	YAF2	1.50176	9.98735e-18
ENSG00000170873	MTSS1	1.50006	9.32842e-09
ENSG00000111110	PPM1H	1.49997	1.78634e-25
ENSG00000136153	LMO7	1.49959	1.21134e-23
ENSG00000112559	MDFI	1.49759	2.40744e-27
ENSG00000138029	HADHB	1.49707	1.68852e-70
ENSG00000131389	SLC6A6	1.49693	9.07406e-61
ENSG00000143333	RGS16	1.49657	2.4477e-27
ENSG00000277142	LINC00235	1.49621	1.33873e-06
ENSG00000163683	SMIM14	1.49579	6.40341e-30
ENSG00000135414	GDF11	1.49378	6.00819e-24
ENSG00000138356	AOX1	1.49378	0.00431449
ENSG00000121653	MAPK8IP1	1.49278	2.75075e-30
ENSG00000245614	DDX11-AS1	1.49258	4.59722e-05
ENSG00000166780	BMERB1	1.49205	5.8061e-34
ENSG00000186862	PDZD7	1.49191	5.063e-12
ENSG00000180953		1.49152	2.11831e-05
ENSG00000269190	FBXO17	1.49131	1.41603e-18
ENSG00000075426	FOSL2	1.49102	9.28104e-69
ENSG00000086062	B4GALT1	1.48819	3.23883e-33
ENSG00000120306	CYSTM1	1.48697	1.2849e-52
ENSG00000101187	SLCO4A1	1.48636	5.48715e-39
ENSG00000134769	DTNA	1.48543	5.3217e-11
ENSG00000182253	SYNM	1.48456	6.84576e-09
ENSG00000176720	BOK	1.48369	9.56169e-22
ENSG00000087206	UIMC1	1.48146	4.37643e-55
ENSG00000169410	PTPN9	1.48122	3.56266e-36
ENSG00000068885	IFT80	1.48003	7.74991e-26
ENSG00000157578	LCA5L	1.4796	0.000149422
ENSG00000174851	YIF1A	1.47938	1.43144e-26
ENSG00000185043	CIB1	1.47907	2.00656e-35
ENSG00000075223	SEMA3C	1.47882	5.19108e-35
ENSG00000153904	DDAH1	1.47882	6.18043e-42
ENSG00000267368	UPK3BL1	1.47873	4.92699e-16
ENSG00000255769	GOLGA2P10	1.47862	6.71227e-08
ENSG00000176124	DLEU1	1.47746	3.47448e-33
ENSG00000164105	SAP30	1.47616	7.23317e-25
ENSG00000163558	PRKCI	1.47592	1.77523e-60
ENSG00000111897	SERINC1	1.47571	1.51763e-60
ENSG00000075420	FNDC3B	1.47518	9.81432e-49
ENSG00000170469	SPATA24	1.47474	0.000273452
ENSG00000116675	DNAJC6	1.47473	7.55341e-15
ENSG00000204934	ATP6V0E2-AS1	1.47419	0.00738999
ENSG00000162616	DNAJB4	1.47355	2.60794e-15
ENSG00000108984	MAP2K6	1.47347	0.000215817
ENSG00000102401	ARMCX3	1.4726	1.23503e-29
ENSG00000264207		1.47067	3.3241e-05
ENSG00000116852	KIF21B	1.46892	6.27519e-17
ENSG00000165898	ISCA2	1.4678	2.16123e-20
ENSG00000143545	RAB13	1.46712	3.09473e-25
ENSG00000135723	FHOD1	1.46613	1.05171e-19
ENSG00000132535	DLG4	1.46533	8.91824e-26
ENSG00000184014	DENND5A	1.46517	7.06339e-56
ENSG00000005073	HOXA11	1.46492	1.41757e-16
ENSG00000270055		1.4645	1.40455e-07
ENSG00000126777	KTN1	1.46426	1.73549e-40
ENSG00000136630	HLX	1.46397	1.45216e-05
ENSG00000256043	CTSO	1.46313	7.9252e-07
ENSG00000052795	FNIP2	1.46296	2.89395e-29
ENSG00000186472	PCLO	1.4624	2.20617e-18
ENSG00000162735	PEX19	1.46227	5.0584e-45
ENSG00000134986	NREP	1.46194	1.93096e-09
ENSG00000149948	HMGA2	1.46171	2.9617e-54
ENSG00000106554	CHCHD3	1.46141	3.3113e-71
ENSG00000197261	C6orf141	1.46136	2.75306e-16
ENSG00000139567	ACVRL1	1.46134	0.00192674
ENSG00000172244	C5orf34	1.46077	1.47701e-11
ENSG00000188042	ARL4C	1.46033	2.3582e-17
ENSG00000084731	KIF3C	1.46026	2.22695e-20
ENSG00000128536	CDHR3	1.45991	0.000735304
ENSG00000107625	DDX50	1.45893	1.40459e-58
ENSG00000269821	KCNQ1OT1	1.45833	1.46506e-30
ENSG00000184900	SUMO3	1.45672	4.3022e-48
ENSG00000173227	SYT12	1.45623	2.94566e-10
ENSG00000198794	SCAMP5	1.45568	1.04641e-21
ENSG00000140350	ANP32A	1.45554	3.09237e-45
ENSG00000114439	BBX	1.45485	1.25051e-44
ENSG00000001461	NIPAL3	1.45465	3.38203e-36
ENSG00000188613	NANOS1	1.4546	0.000284941
ENSG00000138623	SEMA7A	1.45396	7.79008e-56
ENSG00000136425	CIB2	1.4533	5.29541e-23
ENSG00000134901	POGLUT2	1.45309	3.87574e-21
ENSG00000070081	NUCB2	1.45168	4.09413e-38
ENSG00000165458	INPPL1	1.45137	1.30388e-39
ENSG00000220323	HIST2H2BD	1.45061	6.54119e-12
ENSG00000173599	PC	1.45027	2.75451e-21
ENSG00000132122	SPATA6	1.45016	2.86818e-12
ENSG00000165512	ZNF22	1.44971	4.33171e-25
ENSG00000185262	UBALD2	1.44919	4.4875e-31
ENSG00000172915	NBEA	1.44888	1.97606e-17
ENSG00000138162	TACC2	1.44886	3.15631e-17
ENSG00000158715	SLC45A3	1.44466	1.37686e-23
ENSG00000166311	SMPD1	1.44415	3.77244e-19
ENSG00000285230	RALY-AS1	1.44413	4.82437e-08
ENSG00000169857	AVEN	1.4439	1.08174e-15
ENSG00000285723		1.44331	3.38084e-06
ENSG00000112379	ARFGEF3	1.44314	1.94764e-32
ENSG00000008516	MMP25	1.44127	9.64473e-05
ENSG00000177359		1.441	1.25492e-07
ENSG00000071889	FAM3A	1.44095	9.46748e-19
ENSG00000169504	CLIC4	1.44057	2.00319e-39
ENSG00000186635	ARAP1	1.44015	7.24614e-37
ENSG00000261716	HIST2H2BC	1.43997	1.4096e-14
ENSG00000151773	CCDC122	1.43844	2.34994e-06
ENSG00000108515	ENO3	1.43759	1.39108e-07
ENSG00000163479	SSR2	1.43736	3.03736e-59
ENSG00000114902	SPCS1	1.43707	7.36941e-47
ENSG00000185686	PRAME	1.43514	2.02295e-43
ENSG00000050426	LETMD1	1.43483	1.49187e-43
ENSG00000183091	NEB	1.43299	3.24756e-07
ENSG00000253882		1.43254	0.00165335
ENSG00000182208	MOB2	1.43193	1.01742e-18
ENSG00000070950	RAD18	1.43182	4.31915e-44
ENSG00000006704	GTF2IRD1	1.43182	1.59884e-17
ENSG00000214226	C17orf67	1.43099	0.0265875
ENSG00000148444	COMMD3	1.42947	8.50193e-39
ENSG00000180398	MCFD2	1.42909	4.87824e-52
ENSG00000164713	BRI3	1.42851	4.27145e-29
ENSG00000092020	PPP2R3C	1.42848	1.91001e-23
ENSG00000138468	SENP7	1.42712	1.86209e-16
ENSG00000101974	ATP11C	1.42645	2.55069e-54
ENSG00000101782	RIOK3	1.42645	4.36047e-52
ENSG00000169379	ARL13B	1.42627	1.23416e-18
ENSG00000134470	IL15RA	1.42533	3.91542e-09
ENSG00000261613		1.42519	4.04672e-05
ENSG00000260565	ERVK13-1	1.42486	1.03979e-22
ENSG00000231584	FAHD2CP	1.42459	7.22024e-06
ENSG00000244398		1.42427	1.47989e-19
ENSG00000164118	CEP44	1.42367	1.10089e-17
ENSG00000182899	RPL35A	1.42366	3.43242e-38
ENSG00000267751		1.423	0.00362133
ENSG00000237945	LINC00649	1.41842	9.26007e-10
ENSG00000198814	GK	1.41833	5.98416e-09
ENSG00000241468	ATP5MF	1.41791	8.87562e-27
ENSG00000225151	GOLGA2P7	1.4179	4.49312e-47
ENSG00000259153		1.41733	0.00493261
ENSG00000080166	DCT	1.41505	0.00421272
ENSG00000280832	GSEC	1.41429	0.00120277
ENSG00000049192	ADAMTS6	1.41371	8.02198e-05
ENSG00000138669	PRKG2	1.41309	0.000184364
ENSG00000067113	PLPP1	1.41275	2.21328e-14
ENSG00000148450	MSRB2	1.41152	3.72912e-13
ENSG00000134352	IL6ST	1.4115	3.37706e-43
ENSG00000117593	DARS2	1.4113	1.42212e-59
ENSG00000175084	DES	1.41118	8.80596e-07
ENSG00000101846	STS	1.41115	3.01212e-12
ENSG00000179388	EGR3	1.41099	8.67746e-05
ENSG00000066056	TIE1	1.41064	0.0107414
ENSG00000137474	MYO7A	1.41013	1.49249e-06
ENSG00000163322	ABRAXAS1	1.40938	1.33436e-29
ENSG00000090520	DNAJB11	1.4083	2.96512e-52
ENSG00000135185	TMEM243	1.40776	1.46686e-24
ENSG00000228065	LINC01515	1.40755	6.88209e-18
ENSG00000065413	ANKRD44	1.40605	3.58965e-09
ENSG00000118507	AKAP7	1.40599	2.84959e-07
ENSG00000169231	THBS3	1.40566	5.16906e-15
ENSG00000149922	TBX6	1.40483	0.00377684
ENSG00000131773	KHDRBS3	1.40288	4.66261e-15
ENSG00000110721	CHKA	1.40256	3.4957e-38
ENSG00000143771	CNIH4	1.40121	1.41607e-45
ENSG00000205155	PSENEN	1.40071	7.72752e-33
[truncated: 9,107 more rows]

## Sheet: Table S4
Supplementary Table 4. List of Differentially Expressed Gene from RNA-Seq analysis results of uL3ΔHCT 116p53 -/- vs HCT 116p53 -/-.
Gene Information		RNAseq Results
HGNC_symbol	EnsemblID	logFC	FDR
ENSG00000175707	KDF1	-10.9804	3.95215e-166
ENSG00000119411	BSPRY	-10.4738	1.72735e-96
ENSG00000171401	KRT13	-10.2175	5.03091e-98
ENSG00000064270	ATP2C2	-10.0057	1.94562e-79
ENSG00000184731	FAM110C	-9.96198	3.75962e-88
ENSG00000225630	MTND2P28	-9.83855	2.69193e-65
ENSG00000132698	RAB25	-9.82547	2.37122e-283
ENSG00000113763	UNC5A	-9.60778	9.76176e-68
ENSG00000187984	ANKRD19P	-9.58449	3.11976e-59
ENSG00000184292	TACSTD2	-9.43062	2.50459e-46
ENSG00000101276	SLC52A3	-9.37772	8.20488e-56
ENSG00000198205	ZXDA	-9.27775	5.15669e-47
ENSG00000183647	ZNF530	-9.26972	5.90476e-41
ENSG00000204959	ARHGEF34P	-9.16551	1.35432e-95
ENSG00000159374	M1AP	-9.1401	1.30398e-138
ENSG00000150051	MKX	-9.13069	2.43356e-212
ENSG00000106689	LHX2	-9.11744	3.35746e-55
ENSG00000246082	NUDT16P1	-9.07192	2.24255e-42
ENSG00000182632	CCNYL2	-9.02918	5.50638e-41
ENSG00000205922	ONECUT3	-9.00466	7.35913e-103
ENSG00000144452	ABCA12	-8.95922	8.75611e-34
ENSG00000255036	STRA6LP	-8.9176	1.13011e-29
ENSG00000169715	MT1E	-8.86513	5.76546e-307
ENSG00000167207	NOD2	-8.82841	1.15138e-31
ENSG00000226051	ZNF503-AS1	-8.80801	6.63186e-32
ENSG00000154342	WNT3A	-8.79827	3.87923e-37
ENSG00000158089	GALNT14	-8.7725	1.30516e-106
ENSG00000236264	RPL26P30	-8.75855	5.41017e-36
ENSG00000213214	ARHGEF35	-8.713	2.48722e-85
ENSG00000197106	SLC6A17	-8.68018	6.35789e-150
ENSG00000198182	ZNF607	-8.59232	5.38669e-94
ENSG00000260075	NSFP1	-8.56298	5.04543e-17
ENSG00000159166	LAD1	-8.56049	5.76546e-307
ENSG00000129455	KLK8	-8.41354	2.53621e-76
ENSG00000142449	FBN3	-8.41071	6.5888e-30
ENSG00000255666	LINC02700	-8.37923	1.15497e-24
ENSG00000188112	C6orf132	-8.37849	5.00772e-159
ENSG00000100341	PNPLA5	-8.37552	5.55186e-26
ENSG00000137090	DMRT1	-8.36973	1.50682e-26
ENSG00000244342	LINC00698	-8.35754	1.9333e-228
ENSG00000198934	MAGEE1	-8.35096	1.38823e-28
ENSG00000157303	SUSD3	-8.2872	2.74032e-22
ENSG00000170430	MGMT	-8.27149	1.66818e-82
ENSG00000017483	SLC38A5	-8.26507	7.95674e-166
ENSG00000120915	EPHX2	-8.25763	8.87121e-88
ENSG00000171954	CYP4F22	-8.25499	2.88447e-26
ENSG00000243276		-8.15567	2.05917e-21
ENSG00000089472	HEPH	-8.10279	5.90064e-21
ENSG00000115616	SLC9A2	-8.10249	5.56704e-23
ENSG00000204764	RANBP17	-8.09651	4.10528e-66
ENSG00000225614	ZNF469	-8.06851	8.37724e-64
ENSG00000150054	MPP7	-8.04487	5.76546e-307
ENSG00000270149		-7.98818	2.089e-08
ENSG00000249624		-7.96833	4.63271e-18
ENSG00000243896	OR2A7	-7.95312	5.25346e-19
ENSG00000177494	ZBED2	-7.95225	5.76546e-307
ENSG00000113430	IRX4	-7.95212	3.18227e-93
ENSG00000007062	PROM1	-7.9477	4.05611e-72
ENSG00000149654	CDH22	-7.9405	2.91465e-13
ENSG00000148671	ADIRF	-7.91799	5.76546e-307
ENSG00000083307	GRHL2	-7.87056	4.20668e-170
ENSG00000155313	USP25	-7.83174	6.60162e-172
ENSG00000111799	COL12A1	-7.82847	5.76546e-307
ENSG00000111700	SLCO1B3	-7.82411	2.36623e-48
ENSG00000144893	MED12L	-7.80667	7.28215e-42
ENSG00000103067	ESRP2	-7.80586	1.92821e-304
ENSG00000178053	MLF1	-7.78717	9.75043e-234
ENSG00000149418	ST14	-7.78625	5.76546e-307
ENSG00000153162	BMP6	-7.77396	1.66632e-16
ENSG00000185847	LINC01405	-7.74842	9.13115e-17
ENSG00000022556	NLRP2	-7.74254	5.76546e-307
ENSG00000105357	MYH14	-7.73536	2.1772e-270
ENSG00000205578	POM121B	-7.71145	4.76163e-16
ENSG00000183780	SLC35F3	-7.71115	1.37439e-56
ENSG00000002587	HS3ST1	-7.67946	5.76546e-307
ENSG00000112981	NME5	-7.64673	1.63848e-17
ENSG00000182986	ZNF320	-7.64643	4.8408e-11
ENSG00000062038	CDH3	-7.64314	5.76546e-307
ENSG00000099399	MAGEB2	-7.59588	5.76546e-307
ENSG00000255439		-7.57884	7.61492e-08
ENSG00000213424	KRT222	-7.57332	3.48481e-10
ENSG00000244693	CTAGE8	-7.57188	4.78063e-35
ENSG00000177432	NAP1L5	-7.56398	1.49191e-18
ENSG00000213023	SYT3	-7.54907	1.53165e-17
ENSG00000158164	TMSB15A	-7.5445	6.0719e-85
ENSG00000206075	SERPINB5	-7.49359	5.76546e-307
ENSG00000171385	KCND3	-7.49042	1.61444e-14
ENSG00000128408	RIBC2	-7.47141	3.67834e-13
ENSG00000169035	KLK7	-7.47039	1.85981e-145
ENSG00000235269	LINC02331	-7.46457	7.0947e-129
ENSG00000213186	TRIM59	-7.4279	4.79503e-225
ENSG00000181885	CLDN7	-7.40553	5.76546e-307
ENSG00000173156	RHOD	-7.39307	7.34755e-165
ENSG00000077274	CAPN6	-7.38002	4.34967e-65
ENSG00000271672	DUXAP8	-7.37074	3.65946e-14
ENSG00000189280	GJB5	-7.36323	1.1481e-49
ENSG00000117595	IRF6	-7.35916	5.24059e-244
ENSG00000263535	AK4P1	-7.35679	3.99694e-30
ENSG00000156345	CDK20	-7.35569	3.9188e-38
ENSG00000269825		-7.32578	1.84325e-85
ENSG00000157927	RADIL	-7.31605	2.21288e-11
ENSG00000215845	TSTD1	-7.30818	8.37571e-141
ENSG00000273079	GRIN2B	-7.307	5.65458e-93
ENSG00000238178		-7.29978	7.1518e-13
ENSG00000181143	MUC16	-7.2959	7.86667e-13
ENSG00000204624	DISP3	-7.28594	4.31712e-15
ENSG00000267453	CLEC4O	-7.28395	2.64395e-11
ENSG00000184860	SDR42E1	-7.27782	1.58622e-279
ENSG00000186281	GPAT2	-7.26826	4.99085e-164
ENSG00000233393		-7.26034	1.40718e-13
ENSG00000234787	LINC00458	-7.25846	1.92996e-14
ENSG00000142273	CBLC	-7.25424	1.82643e-95
ENSG00000140832	MARVELD3	-7.24393	5.47995e-155
ENSG00000274173		-7.23953	3.945e-14
ENSG00000248588		-7.2338	1.68965e-113
ENSG00000141449	GREB1L	-7.22541	6.57243e-138
ENSG00000283633		-7.21423	1.84199e-241
ENSG00000130558	OLFM1	-7.21355	4.76339e-39
ENSG00000003096	KLHL13	-7.20356	2.04929e-69
ENSG00000253051		-7.19923	3.42248e-13
ENSG00000283122	HYMAI	-7.1874	1.97308e-13
ENSG00000172818	OVOL1	-7.17908	4.34091e-73
ENSG00000214049	UCA1	-7.17474	4.26474e-223
ENSG00000145248	SLC10A4	-7.15258	1.72992e-51
ENSG00000259040	BLOC1S5-TXNDC5	-7.14896	0.00180571
ENSG00000141639	MAPK4	-7.14252	4.48442e-12
ENSG00000188153	COL4A5	-7.12355	1.45441e-124
ENSG00000175344	CHRNA7	-7.09089	1.21485e-87
ENSG00000074211	PPP2R2C	-7.08553	1.09674e-136
ENSG00000141968	VAV1	-7.06815	2.16086e-74
ENSG00000248112		-7.0579	7.01905e-33
ENSG00000117322	CR2	-7.05447	1.96426e-32
ENSG00000175315	CST6	-7.03448	1.22771e-31
ENSG00000039068	CDH1	-7.02788	5.76546e-307
ENSG00000145358	DDIT4L	-7.02506	3.50456e-12
ENSG00000188511	C22orf34	-7.02469	2.27814e-57
ENSG00000170356	OR2A20P	-7.01033	1.8583e-10
ENSG00000108759	KRT32	-7.00976	1.95367e-36
ENSG00000171435	KSR2	-7.00693	6.34259e-102
ENSG00000111052	LIN7A	-7.0064	1.05774e-13
ENSG00000106078	COBL	-7.00454	8.94625e-130
ENSG00000130054	FAM155B	-7.00024	1.50609e-109
ENSG00000186847	KRT14	-6.99915	5.08347e-10
ENSG00000019186	CYP24A1	-6.99183	5.76546e-307
ENSG00000198939	ZFP2	-6.97728	1.65513e-10
ENSG00000171811	CFAP46	-6.97634	9.54343e-12
ENSG00000168505	GBX2	-6.94149	3.39371e-30
ENSG00000242288		-6.93957	1.26811e-05
ENSG00000072952	MRVI1	-6.93562	1.48619e-80
ENSG00000144331	ZNF385B	-6.91799	3.56504e-39
ENSG00000114654	EFCC1	-6.89233	4.55933e-09
ENSG00000133135	RNF128	-6.88183	3.63726e-55
ENSG00000115339	GALNT3	-6.88048	4.55463e-93
ENSG00000161082	CELF5	-6.87433	4.83398e-09
ENSG00000173320	STOX2	-6.8669	5.81227e-51
ENSG00000105383	CD33	-6.85011	2.65737e-71
ENSG00000179178	TMEM125	-6.84911	2.81638e-28
ENSG00000274419	TBC1D3D	-6.84853	2.16304e-08
ENSG00000119125	GDA	-6.84722	5.76546e-307
ENSG00000259803	SLC22A31	-6.83913	1.11939e-49
ENSG00000134827	TCN1	-6.82804	6.84471e-09
ENSG00000239440	LINC02008	-6.82758	6.09608e-29
ENSG00000153130	SCOC	-6.82386	3.02302e-196
ENSG00000174950	CD164L2	-6.82185	8.31712e-25
ENSG00000066735	KIF26A	-6.81912	3.33465e-95
ENSG00000062370	ZNF112	-6.81892	6.1476e-28
ENSG00000213145	CRIP1	-6.81737	1.2617e-191
ENSG00000170571	EMB	-6.80362	1.89334e-143
ENSG00000115594	IL1R1	-6.802	1.18667e-58
ENSG00000241697	TMEFF1	-6.78576	2.66265e-06
ENSG00000226887	ERVMER34-1	-6.78129	4.09064e-133
ENSG00000170627	GTSF1	-6.77601	5.76546e-307
ENSG00000163071	SPATA18	-6.76875	1.65851e-10
ENSG00000088726	TMEM40	-6.75942	1.15425e-34
ENSG00000213295	RPL22P10	-6.74809	3.80999e-10
ENSG00000278041		-6.73283	9.39982e-22
ENSG00000197933	ZNF823	-6.72183	2.96325e-57
ENSG00000257084	MIR200CHG	-6.71593	1.43161e-10
ENSG00000171517	LPAR3	-6.70818	1.7054e-182
ENSG00000164438	TLX3	-6.70416	1.45207e-09
ENSG00000182272	B4GALNT4	-6.66716	1.15417e-69
ENSG00000132970	WASF3	-6.65518	9.76439e-72
ENSG00000186204	CYP4F12	-6.65069	3.25518e-08
ENSG00000241945	PWP2	-6.64046	5.6011e-223
ENSG00000146904	EPHA1	-6.64014	1.03417e-182
ENSG00000112218	GPR63	-6.63871	1.34515e-61
ENSG00000156299	TIAM1	-6.62718	1.38208e-177
ENSG00000050327	ARHGEF5	-6.61504	4.35298e-240
ENSG00000111879	FAM184A	-6.60485	2.60211e-10
ENSG00000173947	PIFO	-6.60225	3.5335e-09
ENSG00000102854	MSLN	-6.57995	7.08156e-122
ENSG00000258088		-6.57262	1.4373e-24
ENSG00000171714	ANO5	-6.56907	9.0333e-23
ENSG00000131845	ZNF304	-6.55807	4.36988e-170
ENSG00000284727		-6.54409	3.36946e-27
ENSG00000276612		-6.52361	0.00313315
ENSG00000139515	PDX1	-6.52128	2.44482e-08
ENSG00000171970	ZNF57	-6.51041	1.11126e-100
ENSG00000169894	MUC3A	-6.51016	4.22345e-20
ENSG00000184497	TMEM255B	-6.50714	2.66328e-35
ENSG00000197406	DIO3	-6.49751	3.33122e-21
ENSG00000178947	SMIM10L2A	-6.49454	1.56687e-09
ENSG00000147364	FBXO25	-6.48812	2.52071e-99
ENSG00000153093	ACOXL	-6.48749	6.58307e-19
ENSG00000175318	GRAMD2A	-6.48653	5.60385e-58
ENSG00000237452	BHMG1	-6.48305	2.51263e-58
ENSG00000180855	ZNF443	-6.43606	1.58392e-36
ENSG00000147231	RADX	-6.43524	6.63579e-77
ENSG00000168280	KIF5C	-6.43133	1.6089e-137
ENSG00000155093	PTPRN2	-6.43113	2.85565e-21
ENSG00000145147	SLIT2	-6.42715	1.50647e-57
ENSG00000183087	GAS6	-6.41095	1.02076e-175
ENSG00000189334	S100A14	-6.4105	6.72643e-287
ENSG00000134463	ECHDC3	-6.40664	7.1439e-38
ENSG00000167232	ZNF91	-6.38481	1.69204e-218
ENSG00000140470	ADAMTS17	-6.38432	6.80878e-59
ENSG00000196684	HSH2D	-6.38422	2.38034e-70
ENSG00000118495	PLAGL1	-6.37687	1.43667e-146
ENSG00000145623	OSMR	-6.37675	4.3072e-152
ENSG00000113594	LIFR	-6.37618	5.7703e-131
ENSG00000165556	CDX2	-6.3728	3.28462e-96
ENSG00000049130	KITLG	-6.36813	5.76546e-307
ENSG00000129991	TNNI3	-6.35931	2.2139e-67
ENSG00000157168	NRG1	-6.32635	7.76625e-95
ENSG00000197857	ZNF44	-6.31037	3.24292e-19
ENSG00000167766	ZNF83	-6.30917	1.27962e-154
ENSG00000006757	PNPLA4	-6.30065	1.1879e-88
ENSG00000257921		-6.29074	6.73366e-05
ENSG00000196466	ZNF799	-6.2806	5.65202e-40
ENSG00000215286		-6.2688	4.58426e-50
ENSG00000233695	GAS6-AS1	-6.26861	8.56556e-33
ENSG00000164744	SUN3	-6.23895	2.26518e-17
ENSG00000132204	LINC00470	-6.22999	7.078e-19
ENSG00000155304	HSPA13	-6.21295	6.27847e-236
ENSG00000065320	NTN1	-6.21	5.49157e-49
ENSG00000113396	SLC27A6	-6.20611	1.054e-50
ENSG00000254166	CASC19	-6.19153	1.0644e-150
ENSG00000103534	TMC5	-6.15628	1.29823e-158
ENSG00000137843	PAK6	-6.11781	1.91324e-108
ENSG00000176658	MYO1D	-6.09456	4.86807e-272
ENSG00000230269	LINC02525	-6.09177	1.50759e-15
ENSG00000198482	ZNF808	-6.08696	3.44999e-107
ENSG00000053918	KCNQ1	-6.08352	2.84954e-27
ENSG00000183971	NPW	-6.06342	2.23651e-67
ENSG00000129295	LRRC6	-6.05117	1.83781e-21
ENSG00000162444	RBP7	-6.04324	2.67018e-96
ENSG00000108244	KRT23	-6.03778	4.441e-42
ENSG00000133477	FAM83F	-6.03757	6.55242e-290
ENSG00000229544	NKX1-2	-6.02954	9.48715e-27
ENSG00000162105	SHANK2	-6.02388	1.13159e-32
ENSG00000130545	CRB3	-6.0184	1.75061e-31
ENSG00000089116	LHX5	-6.0113	1.07322e-16
ENSG00000164904	ALDH7A1	-5.99793	4.41185e-249
ENSG00000203499	IQANK1	-5.99755	5.0529e-228
ENSG00000131378	RFTN1	-5.99019	4.3891e-32
ENSG00000006042	TMEM98	-5.98882	4.05263e-94
ENSG00000157502	PWWP3B	-5.98285	1.03549e-39
ENSG00000002745	WNT16	-5.97858	3.02172e-181
ENSG00000050555	LAMC3	-5.96976	4.31146e-70
ENSG00000171903	CYP4F11	-5.94876	3.31892e-80
ENSG00000137440	FGFBP1	-5.94572	9.53178e-101
ENSG00000248710		-5.94261	8.42032e-12
ENSG00000008323	PLEKHG6	-5.93571	5.85514e-55
ENSG00000168743	NPNT	-5.92179	3.14832e-72
ENSG00000075043	KCNQ2	-5.92023	2.23037e-146
ENSG00000196660	SLC30A10	-5.91338	1.0354e-17
ENSG00000145244	CORIN	-5.90613	6.25574e-15
ENSG00000184254	ALDH1A3	-5.90496	5.76546e-307
ENSG00000089486	CDIP1	-5.89412	1.70735e-31
ENSG00000087116	ADAMTS2	-5.89389	4.43119e-22
ENSG00000141506	PIK3R5	-5.89128	4.57811e-16
ENSG00000157570	TSPAN18	-5.8853	9.7198e-45
ENSG00000269837	IPO5P1	-5.84835	5.75235e-13
ENSG00000153157	SYCP2L	-5.84781	5.46332e-18
ENSG00000179046	TRIML2	-5.84553	8.24378e-116
ENSG00000177675	CD163L1	-5.84333	3.65349e-59
ENSG00000142611	PRDM16	-5.83293	6.04817e-24
ENSG00000186529	CYP4F3	-5.82346	1.50548e-46
ENSG00000151617	EDNRA	-5.8202	4.84748e-16
ENSG00000151640	DPYSL4	-5.81789	1.09077e-31
ENSG00000235111		-5.8164	7.9399e-15
ENSG00000242082	SLC5A4-AS1	-5.81063	5.49386e-74
ENSG00000171798	KNDC1	-5.8062	7.31805e-13
ENSG00000141314	RHBDL3	-5.80349	8.19524e-23
ENSG00000101017	CD40	-5.79496	4.58922e-64
ENSG00000225813		-5.79439	5.0533e-12
ENSG00000006740	ARHGAP44	-5.79366	1.42728e-43
ENSG00000225932	CTAGE4	-5.7919	1.5302e-12
ENSG00000138772	ANXA3	-5.79147	5.76546e-307
ENSG00000182771	GRID1	-5.7902	2.47251e-24
ENSG00000020633	RUNX3	-5.77566	7.36807e-146
ENSG00000285108		-5.77229	8.5983e-74
ENSG00000125378	BMP4	-5.75623	5.76546e-307
ENSG00000170846		-5.74396	3.63742e-123
ENSG00000196408	NOXO1	-5.73932	1.35279e-15
ENSG00000130540	SULT4A1	-5.73924	1.66697e-14
ENSG00000068615	REEP1	-5.73529	8.07102e-64
ENSG00000283239		-5.73252	0.000414337
ENSG00000134762	DSC3	-5.73026	5.5989e-63
ENSG00000131398	KCNC3	-5.72498	1.43028e-17
ENSG00000185842	DNAH14	-5.71362	1.54488e-131
ENSG00000170382	LRRN2	-5.71194	2.77701e-12
ENSG00000163623	NKX6-1	-5.70461	7.31569e-12
ENSG00000250420	AACSP1	-5.70066	2.59122e-18
ENSG00000138622	HCN4	-5.68721	1.08986e-20
ENSG00000183873	SCN5A	-5.68354	1.77016e-90
ENSG00000166669	ATF7IP2	-5.67006	9.52014e-38
ENSG00000131969	ABHD12B	-5.66751	7.10356e-73
ENSG00000047644	WWC3	-5.65902	2.01872e-61
ENSG00000214076	CPSF1P1	-5.65153	7.76378e-10
ENSG00000231131	LNCAROD	-5.64901	6.04831e-125
ENSG00000262943	ALOX12P2	-5.63516	1.13404e-48
ENSG00000111490	TBC1D30	-5.62785	3.38275e-161
ENSG00000169604	ANTXR1	-5.60697	3.8999e-183
ENSG00000157992	KRTCAP3	-5.60667	4.22173e-90
ENSG00000102349	KLF8	-5.60486	8.26508e-14
ENSG00000250920		-5.59971	9.70373e-75
ENSG00000167755	KLK6	-5.59368	8.07786e-106
ENSG00000105750	ZNF85	-5.59065	2.63821e-41
ENSG00000272602	ZNF595	-5.58396	1.95516e-39
ENSG00000124493	GRM4	-5.58294	6.77711e-11
ENSG00000167562	ZNF701	-5.5709	2.43732e-40
ENSG00000169126	ARMC4	-5.55618	1.37188e-25
ENSG00000261587	TMEM249	-5.54011	7.96883e-15
ENSG00000271079	CTAGE15	-5.53432	1.46253e-15
ENSG00000115112	TFCP2L1	-5.53344	2.23699e-115
ENSG00000287778		-5.52907	1.52305e-26
ENSG00000103489	XYLT1	-5.5242	3.85585e-39
ENSG00000277196		-5.52383	7.98347e-21
ENSG00000159247	TUBBP5	-5.5087	9.31693e-13
ENSG00000226510	UPK1A-AS1	-5.49367	3.09928e-12
ENSG00000153292	ADGRF1	-5.49122	1.3673e-204
ENSG00000159307	SCUBE1	-5.49061	3.49559e-64
ENSG00000168702	LRP1B	-5.48788	8.35943e-212
ENSG00000196757	ZNF700	-5.47962	1.74548e-91
ENSG00000175040	CHST2	-5.46166	1.45896e-10
ENSG00000196081	ZNF724	-5.43963	5.6682e-99
ENSG00000185904	LINC00839	-5.43831	1.51351e-121
ENSG00000237510	GPAT2P1	-5.43817	1.21569e-11
ENSG00000258077		-5.42531	1.50422e-28
ENSG00000262160		-5.42133	3.7243e-49
ENSG00000268223	ARL14EPL	-5.41234	7.02961e-89
ENSG00000086289	EPDR1	-5.41098	5.978e-78
ENSG00000224081	SLC44A3-AS1	-5.40839	1.42778e-142
ENSG00000151224	MAT1A	-5.40612	1.61753e-10
ENSG00000288062		-5.40312	2.93616e-37
ENSG00000281327	LINC01338	-5.39727	3.97481e-10
ENSG00000129993	CBFA2T3	-5.39603	2.33658e-18
ENSG00000099954	CECR2	-5.39497	1.67465e-47
ENSG00000177706	FAM20C	-5.39367	1.17821e-50
ENSG00000175984	DENND2C	-5.38859	2.25038e-47
ENSG00000168646	AXIN2	-5.38289	4.43852e-278
ENSG00000052344	PRSS8	-5.37654	1.43217e-117
ENSG00000148488	ST8SIA6	-5.37641	3.48162e-11
ENSG00000174469	CNTNAP2	-5.37516	3.45216e-26
ENSG00000167549	CORO6	-5.36544	5.21926e-42
ENSG00000167785	ZNF558	-5.35743	1.28725e-161
ENSG00000253626	EIF5AL1	-5.34897	8.43809e-94
ENSG00000198598	MMP17	-5.34328	3.42119e-36
ENSG00000157851	DPYSL5	-5.3397	1.18246e-52
ENSG00000232347		-5.33898	5.44574e-13
ENSG00000198948	MFAP3L	-5.33532	4.81487e-103
ENSG00000198053	SIRPA	-5.33416	1.89944e-106
ENSG00000164078	MST1R	-5.32395	1.85203e-114
ENSG00000235655	H3F3AP4	-5.32012	0.00173685
ENSG00000128602	SMO	-5.3173	9.59759e-61
ENSG00000130830	MPP1	-5.31413	1.92377e-57
ENSG00000162344	FGF19	-5.31337	1.15342e-62
ENSG00000174586	ZNF497	-5.30598	1.68239e-12
ENSG00000162069	BICDL2	-5.30068	4.5273e-30
ENSG00000177238	TRIM72	-5.28732	2.20264e-128
ENSG00000105717	PBX4	-5.28664	4.00128e-15
ENSG00000100167	SEPTIN3	-5.28494	2.50954e-68
ENSG00000172460	PRSS30P	-5.28487	4.848e-19
ENSG00000154165	GPR15	-5.2823	2.18735e-07
ENSG00000141738	GRB7	-5.28017	1.05458e-28
ENSG00000110042	DTX4	-5.27279	4.9937e-38
ENSG00000169918	OTUD7A	-5.26835	2.32847e-10
ENSG00000141574	SECTM1	-5.26341	3.38286e-30
ENSG00000258881		-5.26269	3.77806e-09
ENSG00000165194	PCDH19	-5.25722	4.1112e-11
ENSG00000116833	NR5A2	-5.25623	6.98281e-64
ENSG00000246228	CASC8	-5.25621	1.08695e-18
ENSG00000147082	CCNB3	-5.25123	2.62956e-41
ENSG00000023839	ABCC2	-5.24925	5.76546e-307
ENSG00000089356	FXYD3	-5.24829	2.76961e-51
ENSG00000249550	LINC01234	-5.2434	1.22454e-216
ENSG00000142675	CNKSR1	-5.23296	5.22977e-73
ENSG00000140450	ARRDC4	-5.22154	3.4583e-24
ENSG00000006756	ARSD	-5.2162	3.01825e-90
ENSG00000120675	DNAJC15	-5.21513	3.80154e-76
ENSG00000254876	SUGT1P4-STRA6LP	-5.21511	3.37552e-15
ENSG00000115604	IL18R1	-5.21458	4.41392e-09
ENSG00000176171	BNIP3	-5.21432	2.87402e-242
ENSG00000146950	SHROOM2	-5.21214	1.68838e-61
ENSG00000254979		-5.20748	1.02801e-08
ENSG00000171444	MCC	-5.20526	9.00312e-176
ENSG00000015413	DPEP1	-5.20494	2.78405e-10
ENSG00000275234		-5.20478	1.70026e-10
ENSG00000099974	DDTL	-5.20262	1.34613e-08
ENSG00000279806		-5.19448	5.71038e-10
ENSG00000105219	CNTD2	-5.19039	1.10989e-21
ENSG00000127507	ADGRE2	-5.18638	2.77248e-60
ENSG00000151468	CCDC3	-5.18083	3.37328e-72
ENSG00000256980	KHDC1L	-5.17892	2.69396e-32
ENSG00000244694	PTCHD4	-5.174	1.20857e-09
ENSG00000188002		-5.15821	1.90742e-50
ENSG00000131746	TNS4	-5.14917	4.11465e-184
ENSG00000110328	GALNT18	-5.14444	2.21577e-112
ENSG00000132677	RHBG	-5.14367	1.07086e-11
ENSG00000112796	ENPP5	-5.14319	5.33952e-32
ENSG00000138316	ADAMTS14	-5.13577	6.287e-79
ENSG00000203326	ZNF525	-5.11908	1.30723e-111
ENSG00000184060	ADAP2	-5.1153	4.78465e-67
ENSG00000133488	SEC14L4	-5.11512	8.21756e-74
ENSG00000184939	ZFP90	-5.09784	9.32582e-90
ENSG00000124507	PACSIN1	-5.08849	1.95427e-20
ENSG00000228536	LYPLAL1-AS1	-5.0753	1.53804e-08
ENSG00000148408	CACNA1B	-5.07078	5.76489e-22
ENSG00000127152	BCL11B	-5.06201	1.17193e-16
ENSG00000280893		-5.06137	9.51518e-07
ENSG00000267073		-5.06026	1.18887e-06
ENSG00000067141	NEO1	-5.04658	3.27213e-189
ENSG00000026559	KCNG1	-5.04175	1.18746e-80
ENSG00000213762	ZNF134	-5.01128	1.43961e-108
ENSG00000274847	MAFIP	-5.00812	1.40532e-25
ENSG00000286966		-4.99447	2.13668e-134
ENSG00000166897	ELFN2	-4.98955	8.43254e-260
ENSG00000021826	CPS1	-4.97389	2.85126e-219
ENSG00000164181	ELOVL7	-4.97152	8.09288e-105
ENSG00000267147	LINC01842	-4.95802	6.44028e-09
ENSG00000155324	GRAMD2B	-4.949	3.83855e-50
ENSG00000139117	CPNE8	-4.94508	3.44674e-47
ENSG00000275993	SIK1B	-4.93795	3.52599e-42
ENSG00000117407	ARTN	-4.93305	7.91988e-23
ENSG00000197372	ZNF675	-4.92714	1.90943e-79
ENSG00000283201		-4.92491	2.76721e-19
ENSG00000236397	DDX11L2	-4.91527	3.5871e-13
ENSG00000157152	SYN2	-4.91315	3.95546e-34
ENSG00000130508	PXDN	-4.90919	2.33629e-100
ENSG00000162409	PRKAA2	-4.89101	1.7733e-17
ENSG00000075891	PAX2	-4.88537	3.78919e-09
ENSG00000161681	SHANK1	-4.88437	1.29399e-06
ENSG00000103381	CPPED1	-4.87482	2.40972e-56
ENSG00000161180	CCDC116	-4.86725	9.7213e-12
ENSG00000205592	MUC19	-4.86719	3.06174e-07
ENSG00000272398	CD24	-4.86454	1.22076e-103
ENSG00000016082	ISL1	-4.85919	6.25184e-08
ENSG00000066468	FGFR2	-4.85335	1.26518e-97
ENSG00000239605	STPG4	-4.85334	1.90036e-20
ENSG00000105928	GSDME	-4.85267	3.45323e-44
ENSG00000185513	L3MBTL1	-4.85254	9.36601e-29
ENSG00000242474		-4.84774	1.69767e-33
ENSG00000183742	MACC1	-4.84699	2.90427e-134
ENSG00000125430	HS3ST3B1	-4.83818	1.56584e-25
ENSG00000237517	DGCR5	-4.83441	1.70364e-22
ENSG00000125508	SRMS	-4.83187	5.12442e-12
ENSG00000158716	DUSP23	-4.81651	5.4179e-78
ENSG00000185924	RTN4RL1	-4.80967	7.25989e-46
ENSG00000106688	SLC1A1	-4.79653	6.36941e-76
ENSG00000131620	ANO1	-4.79148	4.11717e-250
ENSG00000088854	C20orf194	-4.78019	5.93976e-46
ENSG00000253899		-4.76692	1.49882e-15
ENSG00000166979	EVA1C	-4.75613	1.33029e-100
ENSG00000221818	EBF2	-4.73608	2.90506e-13
ENSG00000136167	LCP1	-4.72496	1.77156e-16
ENSG00000164684	ZNF704	-4.71737	7.29961e-97
ENSG00000109667	SLC2A9	-4.71608	3.06303e-11
ENSG00000180644	PRF1	-4.70815	9.66192e-35
ENSG00000188897		-4.70683	1.14109e-19
ENSG00000139364	TMEM132B	-4.70298	4.96714e-29
ENSG00000261226		-4.70201	2.74376e-08
ENSG00000187957	DNER	-4.69287	4.27999e-116
ENSG00000213793	ZNF888	-4.69244	3.93686e-37
ENSG00000060140	STYK1	-4.69117	1.10562e-22
ENSG00000196876	SCN8A	-4.68837	1.60083e-60
ENSG00000117480	FAAH	-4.67983	1.41298e-44
ENSG00000179344	HLA-DQB1	-4.67464	3.51485e-17
ENSG00000171033	PKIA	-4.67332	9.62259e-18
ENSG00000249242	TMEM150C	-4.66193	1.2817e-12
ENSG00000136997	MYC	-4.66015	5.76546e-307
ENSG00000129451	KLK10	-4.6596	1.67268e-52
ENSG00000168077	SCARA3	-4.65955	5.28057e-203
ENSG00000179477	ALOX12B	-4.64223	2.46417e-07
ENSG00000099139	PCSK5	-4.64047	2.47733e-67
ENSG00000109255	NMU	-4.64007	3.1043e-137
ENSG00000183317	EPHA10	-4.63668	3.0445e-32
ENSG00000234965	SHISA8	-4.62718	1.159e-08
ENSG00000129990	SYT5	-4.62022	1.58799e-10
ENSG00000135063	FAM189A2	-4.61912	2.18547e-07
ENSG00000085563	ABCB1	-4.61759	1.32614e-23
ENSG00000125895	TMEM74B	-4.61667	2.29439e-27
ENSG00000150722	PPP1R1C	-4.6155	2.03914e-61
ENSG00000144824	PHLDB2	-4.61396	8.50841e-298
ENSG00000197191	CYSRT1	-4.60779	4.39062e-25
ENSG00000196730	DAPK1	-4.60367	1.11766e-23
ENSG00000152315	KCNK13	-4.5953	1.4786e-12
ENSG00000223784	LINP1	-4.59449	5.97904e-12
ENSG00000135299	ANKRD6	-4.58599	1.87518e-62
ENSG00000186832	KRT16	-4.58568	6.36678e-13
ENSG00000171295	ZNF440	-4.57658	4.2462e-78
ENSG00000213096	ZNF254	-4.57272	1.11318e-32
ENSG00000255650	FAM222A-AS1	-4.5661	8.84979e-32
ENSG00000187013	C17orf82	-4.54619	1.02025e-05
ENSG00000132334	PTPRE	-4.54336	5.89932e-57
ENSG00000104267	CA2	-4.5414	1.76934e-81
ENSG00000064547	LPAR2	-4.53858	3.65801e-108
ENSG00000226091	LINC00937	-4.53752	3.19323e-20
ENSG00000155066	PROM2	-4.52887	7.04999e-36
ENSG00000197943	PLCG2	-4.52044	2.62328e-112
ENSG00000189223	PAX8-AS1	-4.51959	8.90321e-147
ENSG00000272695	GAS6-DT	-4.50999	1.76565e-12
ENSG00000284491	THSD8	-4.50721	0.0136713
ENSG00000049283	EPN3	-4.50208	3.62245e-53
ENSG00000128604	IRF5	-4.50152	5.54722e-67
ENSG00000196218	RYR1	-4.49488	5.95967e-17
ENSG00000018236	CNTN1	-4.49271	2.49089e-39
ENSG00000176884	GRIN1	-4.49032	3.31863e-30
ENSG00000081052	COL4A4	-4.47852	6.46951e-21
ENSG00000236673		-4.47709	1.51684e-49
ENSG00000270207		-4.46933	3.86602e-15
ENSG00000006611	USH1C	-4.46923	8.74114e-42
ENSG00000175274	TP53I11	-4.46327	1.81656e-116
ENSG00000287424		-4.46326	3.07826e-20
ENSG00000151692	RNF144A	-4.4632	5.63333e-131
ENSG00000167608	TMC4	-4.46158	1.18564e-42
ENSG00000160161	CILP2	-4.45692	4.26938e-72
ENSG00000275216		-4.44629	1.12705e-117
ENSG00000065618	COL17A1	-4.43858	3.71209e-103
ENSG00000235288		-4.43821	0.00158937
ENSG00000175600	SUGCT	-4.43679	9.36848e-23
ENSG00000134802	SLC43A3	-4.43609	5.04395e-160
ENSG00000198915	RASGEF1A	-4.43255	2.19516e-133
ENSG00000267296	CEBPA-DT	-4.42768	3.79417e-09
ENSG00000204540	PSORS1C1	-4.41676	5.832e-14
ENSG00000204516	MICB	-4.39929	2.43982e-126
ENSG00000112531	QKI	-4.39792	4.58933e-85
ENSG00000129422	MTUS1	-4.39685	5.76546e-307
ENSG00000263244		-4.39666	0.00781018
ENSG00000204610	TRIM15	-4.39385	1.3016e-08
ENSG00000174307	PHLDA3	-4.38658	2.4074e-110
ENSG00000186300	ZNF555	-4.38372	5.11689e-21
ENSG00000181392	SYNE4	-4.37126	1.81405e-51
ENSG00000137857	DUOX1	-4.36658	2.43794e-42
ENSG00000189057	FAM111B	-4.36571	1.33942e-44
ENSG00000152495	CAMK4	-4.34347	1.24053e-81
ENSG00000258168		-4.33851	1.23535e-71
ENSG00000214182	PTMAP5	-4.33405	5.76546e-307
ENSG00000163053	SLC16A14	-4.32799	1.48783e-58
ENSG00000164951	PDP1	-4.31269	5.65853e-230
ENSG00000105852	PON3	-4.29386	2.79724e-10
ENSG00000182795	C1orf116	-4.28019	3.27707e-69
ENSG00000261780	LINC02582	-4.27741	1.03246e-63
ENSG00000238072		-4.27666	0.000165821
ENSG00000053108	FSTL4	-4.26713	7.52357e-54
ENSG00000151136	BTBD11	-4.25699	1.571e-23
ENSG00000129354	AP1M2	-4.2561	1.20819e-218
ENSG00000139508	SLC46A3	-4.25332	5.4127e-12
ENSG00000175147	TMEM51-AS1	-4.24851	6.76772e-17
ENSG00000187609	EXD3	-4.24768	8.46624e-17
ENSG00000111254	AKAP3	-4.24449	2.86586e-13
ENSG00000101298	SNPH	-4.21257	2.67045e-29
ENSG00000182022	CHST15	-4.20981	2.90015e-151
ENSG00000245680	ZNF585B	-4.20949	2.57886e-46
ENSG00000120833	SOCS2	-4.2077	8.07372e-54
ENSG00000116014	KISS1R	-4.20692	1.72978e-05
ENSG00000104892	KLC3	-4.20491	5.08004e-84
ENSG00000007402	CACNA2D2	-4.20417	1.61689e-50
ENSG00000188322	SBK1	-4.20333	6.03652e-37
ENSG00000181381	DDX60L	-4.19782	5.01934e-196
ENSG00000141404	GNAL	-4.19483	4.84627e-64
ENSG00000176406	RIMS2	-4.18588	4.65074e-56
ENSG00000121207	LRAT	-4.17464	1.19406e-22
ENSG00000171431	KRT20	-4.15459	9.62207e-08
ENSG00000109511	ANXA10	-4.14989	1.6057e-72
ENSG00000130600	H19	-4.14422	2.28321e-25
ENSG00000197565	COL4A6	-4.14352	9.61826e-23
ENSG00000272338		-4.13913	2.25769e-11
ENSG00000135519	KCNH3	-4.13667	4.98403e-144
ENSG00000160221	GATD3A	-4.11954	6.04713e-113
ENSG00000196110	ZNF699	-4.11364	2.48499e-38
ENSG00000170500	LONRF2	-4.11146	4.29936e-67
ENSG00000256008		-4.10407	9.0939e-12
ENSG00000099284	H2AFY2	-4.10224	6.12207e-88
ENSG00000101335	MYL9	-4.0959	6.02984e-143
ENSG00000162426	SLC45A1	-4.09294	4.84678e-26
ENSG00000242193	CRYZL2P	-4.0906	4.70694e-15
ENSG00000135525	MAP7	-4.08024	8.99373e-122
ENSG00000197816	CCDC180	-4.07375	5.3231e-27
ENSG00000189120	SP6	-4.06219	2.62732e-57
ENSG00000171345	KRT19	-4.05686	7.54899e-241
ENSG00000136542	GALNT5	-4.04908	1.43606e-161
ENSG00000140254	DUOXA1	-4.04202	1.87758e-05
ENSG00000187608	ISG15	-4.03141	2.76276e-142
ENSG00000261150	EPPK1	-4.02596	4.46737e-54
ENSG00000142530	FAM71E1	-4.01158	6.05006e-41
ENSG00000128510	CPA4	-4.01033	3.68117e-241
ENSG00000237813		-4.00985	8.45045e-11
ENSG00000188375	H3F3C	-4.00223	3.0423e-66
ENSG00000267056		-3.99932	1.27242e-14
ENSG00000108375	RNF43	-3.99876	1.10913e-74
ENSG00000081923	ATP8B1	-3.99757	2.65001e-96
ENSG00000166801	FAM111A	-3.98666	3.43351e-99
ENSG00000136944	LMX1B	-3.97956	1.72137e-70
ENSG00000261135		-3.97278	1.18294e-05
ENSG00000259976		-3.96035	1.58694e-144
ENSG00000101144	BMP7	-3.95712	1.21358e-41
ENSG00000240602	AADACP1	-3.9552	4.24027e-10
ENSG00000198331	HYLS1	-3.95233	3.39576e-76
ENSG00000180921	FAM83H	-3.94972	8.3956e-126
ENSG00000260834		-3.94909	3.58884e-44
ENSG00000171346	KRT15	-3.94776	2.19854e-103
ENSG00000176490	DIRAS1	-3.9344	1.92648e-113
ENSG00000159871	LYPD5	-3.92824	3.27799e-14
ENSG00000183760	ACP7	-3.92618	7.02537e-11
ENSG00000121552	CSTA	-3.92524	3.21894e-19
ENSG00000196814	MVB12B	-3.90028	6.66068e-49
ENSG00000137501	SYTL2	-3.89969	3.44698e-195
ENSG00000161921	CXCL16	-3.89785	3.58627e-107
ENSG00000161509	GRIN2C	-3.89677	2.12023e-15
ENSG00000119121	TRPM6	-3.88616	1.69943e-07
ENSG00000182732	RGS6	-3.88427	4.24641e-10
ENSG00000180537	RNF182	-3.8839	6.81068e-43
ENSG00000169330	MINAR1	-3.87259	4.98068e-39
ENSG00000259726	CSPG4P11	-3.86914	5.43969e-15
ENSG00000128886	ELL3	-3.86387	1.99179e-48
ENSG00000231187		-3.85368	2.53189e-12
ENSG00000101188	NTSR1	-3.84905	2.82768e-108
ENSG00000076258	FMO4	-3.84481	2.43307e-10
ENSG00000197142	ACSL5	-3.82793	7.71914e-297
ENSG00000080819	CPOX	-3.81112	5.76546e-307
ENSG00000165474	GJB2	-3.79216	8.75474e-91
ENSG00000188404	SELL	-3.7828	1.85791e-16
ENSG00000212724	KRTAP2-3	-3.7697	1.02935e-09
ENSG00000023171	GRAMD1B	-3.76399	1.29364e-31
ENSG00000214026	MRPL23	-3.75909	4.19833e-88
ENSG00000166961	MS4A15	-3.75328	1.62106e-05
ENSG00000162779	AXDND1	-3.74058	3.58075e-07
ENSG00000165322	ARHGAP12	-3.73827	9.73175e-246
ENSG00000196793	ZNF239	-3.73812	1.3706e-19
ENSG00000145506	NKD2	-3.73737	1.18395e-46
ENSG00000130775	THEMIS2	-3.73671	3.82986e-29
ENSG00000160352	ZNF714	-3.73306	2.84177e-167
ENSG00000165449	SLC16A9	-3.71899	6.42796e-70
ENSG00000179873	NLRP11	-3.71894	6.09623e-08
ENSG00000169213	RAB3B	-3.71549	3.66277e-155
ENSG00000126583	PRKCG	-3.71082	4.29242e-09
ENSG00000186715	MST1L	-3.70771	2.94255e-15
ENSG00000152433	ZNF547	-3.70426	1.79466e-14
ENSG00000019505	SYT13	-3.70308	5.67531e-19
ENSG00000181722	ZBTB20	-3.69703	7.55365e-218
ENSG00000120784	ZFP30	-3.69461	2.8296e-11
ENSG00000173258	ZNF483	-3.69435	1.05344e-43
ENSG00000013588	GPRC5A	-3.69062	4.72406e-200
ENSG00000143816	WNT9A	-3.68429	5.01838e-51
ENSG00000178445	GLDC	-3.6788	3.25131e-36
ENSG00000178773	CPNE7	-3.67276	2.93222e-176
ENSG00000142185	TRPM2	-3.67071	1.13044e-201
ENSG00000169783	LINGO1	-3.66916	4.32897e-26
ENSG00000188051	TMEM221	-3.66714	2.00188e-08
ENSG00000120162	MOB3B	-3.66393	1.68245e-06
ENSG00000160588	MPZL3	-3.66159	8.46766e-73
ENSG00000250328		-3.65992	4.86577e-16
ENSG00000112245	PTP4A1	-3.65425	1.50019e-113
ENSG00000135406	PRPH	-3.6536	6.28282e-08
ENSG00000185986	SDHAP3	-3.6442	1.24493e-19
ENSG00000139044	B4GALNT3	-3.63246	4.05963e-51
ENSG00000198298	ZNF485	-3.61622	4.08724e-24
ENSG00000047365	ARAP2	-3.6139	5.86445e-80
ENSG00000244675		-3.61062	7.64778e-17
ENSG00000221890	NPTXR	-3.61029	7.03428e-85
ENSG00000170231	FABP6	-3.60795	3.38464e-19
ENSG00000007237	GAS7	-3.60554	7.47451e-45
ENSG00000129595	EPB41L4A	-3.59055	1.86437e-13
ENSG00000237512	UNC5B-AS1	-3.58234	2.42033e-05
ENSG00000176697	BDNF	-3.5819	1.0046e-234
ENSG00000268262		-3.57548	1.72176e-08
ENSG00000182040	USH1G	-3.57539	1.87239e-10
ENSG00000116254	CHD5	-3.56796	3.0803e-60
ENSG00000104154	SLC30A4	-3.56552	3.58607e-17
ENSG00000214357	NEURL1B	-3.56416	7.40215e-35
ENSG00000226180		-3.56173	3.7973e-23
ENSG00000253313	C1orf210	-3.55971	4.0741e-09
ENSG00000257732		-3.55854	1.86561e-09
ENSG00000156453	PCDH1	-3.5574	1.96724e-101
ENSG00000184588	PDE4B	-3.55476	7.81187e-236
ENSG00000285976		-3.54924	2.15769e-168
ENSG00000171791	BCL2	-3.54802	1.11556e-19
ENSG00000147813	NAPRT	-3.54486	5.29795e-112
ENSG00000179598	PLD6	-3.54352	1.39532e-91
ENSG00000147676	MAL2	-3.54088	7.44704e-187
ENSG00000189190	ZNF600	-3.54012	1.02847e-52
ENSG00000182459	TEX19	-3.53205	8.24248e-23
ENSG00000189144	ZNF573	-3.52672	1.29912e-14
ENSG00000141086	CTRL	-3.52163	2.75895e-17
ENSG00000213976		-3.52014	1.12583e-09
ENSG00000287625		-3.51361	3.34892e-11
ENSG00000233426	EIF3FP3	-3.50844	1.91368e-32
ENSG00000090539	CHRD	-3.50464	2.18761e-18
ENSG00000169031	COL4A3	-3.50362	2.52541e-08
ENSG00000264204	AGAP7P	-3.49954	2.30248e-12
ENSG00000250748		-3.49858	6.12773e-15
ENSG00000172137	CALB2	-3.49787	3.13831e-32
ENSG00000110002	VWA5A	-3.49686	3.46806e-16
ENSG00000102890	ELMO3	-3.48956	1.68585e-70
ENSG00000142621	FHAD1	-3.47065	4.97742e-37
ENSG00000113504	SLC12A7	-3.46746	1.60729e-63
ENSG00000044115	CTNNA1	-3.4599	2.06165e-242
ENSG00000088002	SULT2B1	-3.4517	6.51871e-08
ENSG00000161249	DMKN	-3.45131	6.61583e-178
ENSG00000083857	FAT1	-3.44893	5.22536e-194
ENSG00000112276	BVES	-3.44635	2.17666e-11
ENSG00000285722		-3.44237	6.40874e-11
ENSG00000088881	EBF4	-3.4386	8.4162e-12
ENSG00000187210	GCNT1	-3.43256	1.81609e-38
ENSG00000175395	ZNF25	-3.43052	2.28702e-35
ENSG00000126882	FAM78A	-3.4273	1.90587e-21
ENSG00000187730	GABRD	-3.42659	4.13203e-20
ENSG00000262304		-3.42412	0.011235
ENSG00000149573	MPZL2	-3.42388	1.1994e-67
ENSG00000184160	ADRA2C	-3.42376	7.51982e-46
ENSG00000140280	LYSMD2	-3.41761	4.40789e-46
ENSG00000184492	FOXD4L1	-3.4159	2.54514e-07
ENSG00000187624	C17orf97	-3.41505	1.21286e-15
ENSG00000133424	LARGE1	-3.41135	5.24366e-18
ENSG00000133195	SLC39A11	-3.40439	1.43911e-103
ENSG00000069812	HES2	-3.40322	3.29037e-93
ENSG00000176920	FUT2	-3.40134	1.01519e-15
ENSG00000164241	C5orf63	-3.3961	1.66753e-16
ENSG00000068650	ATP11A	-3.38591	9.86695e-154
ENSG00000215817	ZC3H11B	-3.384	9.44603e-36
ENSG00000261286	ATP2C2-AS1	-3.38011	1.84209e-07
ENSG00000185101	ANO9	-3.37463	6.29043e-50
ENSG00000284606		-3.37372	4.79891e-10
ENSG00000176533	GNG7	-3.3723	3.70985e-28
ENSG00000183307	TMEM121B	-3.3672	1.14901e-08
ENSG00000183773	AIFM3	-3.36602	5.44184e-07
ENSG00000214999		-3.36179	1.01187e-08
ENSG00000170542	SERPINB9	-3.34523	2.83046e-106
ENSG00000065621	GSTO2	-3.32648	1.1176e-197
ENSG00000168143	FAM83B	-3.32619	4.43408e-95
ENSG00000237550		-3.31255	5.51388e-47
ENSG00000155629	PIK3AP1	-3.31128	3.6702e-53
ENSG00000271880	AGAP11	-3.30899	0.00192105
ENSG00000167994	RAB3IL1	-3.30514	2.36351e-47
ENSG00000145198	VWA5B2	-3.30434	2.42213e-18
ENSG00000137962	ARHGAP29	-3.30277	4.26912e-205
ENSG00000249196	TMEM132D-AS1	-3.29954	5.81973e-18
ENSG00000165730	STOX1	-3.29864	2.95358e-26
ENSG00000147036	LANCL3	-3.29136	6.52271e-24
ENSG00000164938	TP53INP1	-3.28894	6.1947e-65
ENSG00000186868	MAPT	-3.2837	1.27901e-72
ENSG00000117115	PADI2	-3.27485	1.07153e-11
ENSG00000237984	PTENP1	-3.26626	4.23041e-11
ENSG00000275395	FCGBP	-3.26159	5.63601e-35
ENSG00000282024		-3.25591	1.68794e-14
ENSG00000253671		-3.25542	2.27955e-06
ENSG00000101265	RASSF2	-3.25462	4.26223e-35
ENSG00000116663	FBXO6	-3.24825	1.01251e-50
ENSG00000119698	PPP4R4	-3.24821	1.58877e-25
ENSG00000251046	ZNF969P	-3.24628	2.41693e-07
ENSG00000103226	NOMO3	-3.23558	1.28781e-81
ENSG00000239445	ST3GAL6-AS1	-3.23544	5.47383e-07
ENSG00000125462	C1orf61	-3.2321	1.20165e-25
ENSG00000184792	OSBP2	-3.23177	1.2242e-52
ENSG00000102053	ZC3H12B	-3.22992	1.01612e-05
ENSG00000205710	C17orf107	-3.22565	1.55357e-06
ENSG00000103089	FA2H	-3.22541	5.832e-14
ENSG00000150782	IL18	-3.2247	1.04162e-125
ENSG00000083290	ULK2	-3.22397	1.17724e-31
ENSG00000233589		-3.21419	5.00836e-07
ENSG00000189409	MMP23B	-3.21298	1.79195e-07
ENSG00000286235		-3.20934	0.0098231
ENSG00000179148	ALOXE3	-3.20598	1.13595e-12
ENSG00000163814	CDCP1	-3.2042	6.59738e-270
ENSG00000114115	RBP1	-3.19834	9.51988e-51
ENSG00000103044	HAS3	-3.19174	1.44072e-38
ENSG00000137648	TMPRSS4	-3.18956	3.02638e-06
ENSG00000196604	POTEF	-3.1856	9.27089e-15
ENSG00000161653	NAGS	-3.18286	2.26485e-43
ENSG00000196542	SPTSSB	-3.17675	1.5361e-13
ENSG00000055163	CYFIP2	-3.17658	1.50641e-189
ENSG00000142065	ZFP14	-3.17065	3.72076e-19
ENSG00000116983	HPCAL4	-3.16666	8.25409e-44
ENSG00000100298	APOBEC3H	-3.16277	1.79304e-07
ENSG00000237330	RNF223	-3.15818	4.71038e-13
ENSG00000198225	FKBP1C	-3.15732	7.83341e-12
ENSG00000143320	CRABP2	-3.15587	6.48011e-103
ENSG00000159640	ACE	-3.15509	1.00658e-15
ENSG00000011347	SYT7	-3.14742	4.30959e-112
ENSG00000272636	DOC2B	-3.1462	4.41897e-55
ENSG00000025708	TYMP	-3.14613	1.03218e-36
ENSG00000141510	TP53	-3.14302	1.83603e-68
ENSG00000132470	ITGB4	-3.14155	1.89939e-93
ENSG00000182240	BACE2	-3.1365	2.01105e-48
ENSG00000049246	PER3	-3.1346	6.03873e-17
ENSG00000105419	MEIS3	-3.13231	4.92364e-47
ENSG00000171219	CDC42BPG	-3.13186	7.38806e-60
ENSG00000136842	TMOD1	-3.13063	5.60597e-19
ENSG00000230457	PA2G4P4	-3.12294	8.35789e-06
ENSG00000105088	OLFM2	-3.12227	6.64784e-35
ENSG00000179292	TMEM151A	-3.12187	5.39058e-18
ENSG00000160460	SPTBN4	-3.12025	2.64752e-13
ENSG00000286122		-3.11651	2.34095e-18
ENSG00000110675	ELMOD1	-3.11281	2.78576e-12
ENSG00000107518	ATRNL1	-3.1125	1.08466e-07
ENSG00000154134	ROBO3	-3.11246	5.55671e-39
ENSG00000151917	BEND6	-3.10336	7.64547e-12
ENSG00000205795	CYS1	-3.09588	1.68797e-07
ENSG00000172379	ARNT2	-3.09183	3.87257e-34
ENSG00000150510	FAM124A	-3.09119	1.20563e-27
ENSG00000141219	C17orf80	-3.08709	6.77783e-153
ENSG00000181790	ADGRB1	-3.08398	0.000171093
ENSG00000164237	CMBL	-3.0789	1.0296e-72
ENSG00000241935	HOGA1	-3.07631	1.29111e-06
ENSG00000139173	TMEM117	-3.07597	4.89366e-13
ENSG00000103316	CRYM	-3.06947	3.09065e-21
ENSG00000196126	HLA-DRB1	-3.06838	1.1284e-14
ENSG00000103056	SMPD3	-3.06411	1.51172e-17
ENSG00000112183	RBM24	-3.06162	1.02167e-18
ENSG00000109265	KIAA1211	-3.05945	7.04325e-61
ENSG00000186301	MST1P2	-3.05873	2.23349e-07
ENSG00000162490	DRAXIN	-3.05247	1.009e-13
ENSG00000165568	AKR1E2	-3.05188	1.75676e-06
ENSG00000078900	TP73	-3.05064	4.5213e-56
ENSG00000196420	S100A5	-3.04281	2.32177e-06
ENSG00000129116	PALLD	-3.04019	7.76143e-181
ENSG00000158457	TSPAN33	-3.03814	1.94157e-46
ENSG00000205571	SMN2	-3.03647	2.03061e-134
ENSG00000143217	NECTIN4	-3.03601	2.44488e-11
ENSG00000128011	LRFN1	-3.03271	4.71198e-29
ENSG00000073350	LLGL2	-3.02593	1.52333e-146
ENSG00000203711	C6orf99	-3.01809	1.05442e-09
ENSG00000197748	CFAP43	-3.01144	2.29884e-09
ENSG00000196132	MYT1	-3.00709	1.59198e-09
ENSG00000108924	HLF	-3.00492	2.14085e-11
ENSG00000159921	GNE	-3.00166	2.34788e-30
ENSG00000135439	AGAP2	-3.00147	9.07713e-55
ENSG00000104833	TUBB4A	-2.99944	3.27947e-43
ENSG00000156504	FAM122B	-2.99819	2.96643e-161
ENSG00000135097	MSI1	-2.99333	1.43921e-33
ENSG00000253304	TMEM200B	-2.99219	4.06589e-33
ENSG00000156298	TSPAN7	-2.99112	1.22303e-15
ENSG00000265992	ESRG	-2.98727	1.23483e-46
ENSG00000139985	ADAM21	-2.98037	4.25532e-09
ENSG00000179978		-2.97875	0.00017445
ENSG00000258405	ZNF578	-2.97848	2.87072e-08
ENSG00000143195	ILDR2	-2.97614	5.8767e-22
ENSG00000154065	ANKRD29	-2.97194	1.19553e-13
ENSG00000110723	EXPH5	-2.97188	3.87653e-87
ENSG00000132297	HHLA1	-2.96699	8.95567e-13
ENSG00000140807	NKD1	-2.96459	5.43942e-72
ENSG00000126217	MCF2L	-2.95685	3.09885e-32
ENSG00000272556	GTF2IP13	-2.9548	5.09861e-11
ENSG00000240173	RN7SL771P	-2.95471	0.000222005
ENSG00000095303	PTGS1	-2.95353	1.65678e-23
ENSG00000253741	LNCOC1	-2.95099	1.54198e-24
ENSG00000100290	BIK	-2.95025	1.20979e-55
ENSG00000279089		-2.94921	9.28297e-17
ENSG00000183111	ARHGEF37	-2.94463	3.66735e-36
ENSG00000104413	ESRP1	-2.94341	5.39482e-143
ENSG00000035115	SH3YL1	-2.93803	5.92892e-55
ENSG00000260917		-2.9375	1.38506e-87
ENSG00000141497	ZMYND15	-2.92919	7.94444e-05
ENSG00000268903		-2.92822	0.00286104
ENSG00000172901	LVRN	-2.92352	2.40617e-07
ENSG00000163283	ALPP	-2.91977	4.93844e-07
ENSG00000215695	RSC1A1	-2.91795	3.41776e-17
ENSG00000102996	MMP15	-2.91777	2.56805e-66
ENSG00000234665	LERFS	-2.91487	3.92333e-08
ENSG00000235109	ZSCAN31	-2.91484	1.10715e-43
ENSG00000164362	TERT	-2.911	4.05769e-25
ENSG00000204642	HLA-F	-2.90697	1.10904e-32
ENSG00000128805	ARHGAP22	-2.90255	4.69654e-18
ENSG00000205420	KRT6A	-2.90169	3.11434e-10
ENSG00000177459	ERICH5	-2.89627	1.77181e-21
ENSG00000157985	AGAP1	-2.89335	8.10589e-96
ENSG00000138347	MYPN	-2.89225	2.06859e-15
ENSG00000154914	USP43	-2.89103	4.73705e-25
ENSG00000159618	ADGRG5	-2.88339	4.10873e-10
ENSG00000153064	BANK1	-2.88126	3.76848e-09
ENSG00000181126	HLA-V	-2.88026	1.33967e-06
ENSG00000184988	TMEM106A	-2.87622	1.88014e-06
ENSG00000184574	LPAR5	-2.87469	1.93395e-14
ENSG00000164796	CSMD3	-2.87428	2.30902e-11
ENSG00000135127	BICDL1	-2.87315	2.01853e-38
ENSG00000167720	SRR	-2.86967	3.15362e-19
ENSG00000196569	LAMA2	-2.86931	1.65904e-63
ENSG00000155657	TTN	-2.85883	2.16982e-09
ENSG00000161513	FDXR	-2.85801	1.88871e-109
ENSG00000283828		-2.85685	8.98102e-06
ENSG00000167157	PRRX2	-2.85499	1.21132e-22
ENSG00000005001	PRSS22	-2.85318	1.80865e-11
ENSG00000257335	MGAM	-2.85299	1.59426e-05
ENSG00000204789	ZNF204P	-2.85257	1.79974e-10
ENSG00000253846	PCDHGA10	-2.85117	1.38136e-17
ENSG00000132359	RAP1GAP2	-2.8495	6.00653e-172
ENSG00000182057	OGFRP1	-2.84754	1.49969e-31
ENSG00000069535	MAOB	-2.84627	4.33297e-91
ENSG00000144668	ITGA9	-2.84559	8.88219e-07
ENSG00000266680		-2.84407	6.18904e-11
ENSG00000248866	USP46-AS1	-2.8436	1.35605e-05
ENSG00000164061	BSN	-2.84231	2.74595e-25
ENSG00000164199	ADGRV1	-2.84187	5.05611e-30
ENSG00000245248	USP2-AS1	-2.83794	7.18878e-14
ENSG00000246596		-2.83211	3.34261e-06
ENSG00000099810	MTAP	-2.82909	3.32196e-222
ENSG00000277400		-2.82614	3.12219e-20
ENSG00000168913	ENHO	-2.82553	4.72948e-10
ENSG00000108506	INTS2	-2.82376	2.60218e-159
ENSG00000138642	HERC6	-2.82164	8.8176e-32
ENSG00000261183	SPINT1-AS1	-2.81467	3.19977e-15
ENSG00000111679	PTPN6	-2.80672	2.683e-88
ENSG00000154237	LRRK1	-2.80589	2.00311e-34
ENSG00000167646	DNAAF3	-2.8037	1.23651e-102
ENSG00000134042	MRO	-2.80225	3.85074e-06
ENSG00000125637	PSD4	-2.80164	8.32653e-43
ENSG00000162643	WDR63	-2.80148	7.58624e-05
ENSG00000198780	FAM169A	-2.79973	2.11709e-101
ENSG00000178184	PARD6G	-2.79935	1.15787e-26
ENSG00000168918	INPP5D	-2.7975	1.08397e-08
ENSG00000130768	SMPDL3B	-2.79626	2.67218e-25
ENSG00000115507	OTX1	-2.79406	1.23821e-19
ENSG00000105784	RUNDC3B	-2.79265	2.84423e-10
ENSG00000153234	NR4A2	-2.78422	2.0707e-63
ENSG00000154153	RETREG1	-2.78384	1.13517e-17
ENSG00000183688	RFLNB	-2.77983	2.68106e-138
ENSG00000132561	MATN2	-2.77955	1.0135e-24
ENSG00000162777	DENND2D	-2.77933	1.24557e-50
ENSG00000168481	LGI3	-2.77464	1.29024e-09
ENSG00000237438	CECR7	-2.75996	3.54946e-28
ENSG00000105708	ZNF14	-2.75982	1.33218e-36
ENSG00000065717	TLE2	-2.75929	1.94629e-49
ENSG00000108387	SEPTIN4	-2.75834	1.46112e-14
ENSG00000115423	DNAH6	-2.75787	1.80398e-07
ENSG00000064225	ST3GAL6	-2.7577	1.93777e-14
ENSG00000171877	FRMD5	-2.75657	2.00674e-110
ENSG00000240875	LINC00886	-2.75378	0.00066958
ENSG00000111319	SCNN1A	-2.75332	1.03775e-84
ENSG00000153993	SEMA3D	-2.75189	2.22303e-09
ENSG00000143126	CELSR2	-2.75113	1.35791e-85
ENSG00000162390	ACOT11	-2.74558	2.30974e-48
ENSG00000179403	VWA1	-2.74043	5.4803e-58
ENSG00000184986	TMEM121	-2.73779	9.99118e-09
ENSG00000280202		-2.73216	4.86822e-23
ENSG00000142875	PRKACB	-2.73125	5.78503e-180
ENSG00000128872	TMOD2	-2.72912	4.76274e-43
ENSG00000241484	ARHGAP8	-2.72201	1.93467e-51
ENSG00000130052	STARD8	-2.72184	2.32501e-09
ENSG00000176092	CRYBG2	-2.72126	3.02984e-19
ENSG00000186994	KANK3	-2.71902	5.77586e-22
ENSG00000197472	ZNF695	-2.71791	6.3671e-70
ENSG00000197279	ZNF165	-2.71687	2.80074e-49
ENSG00000277879		-2.71555	2.7244e-13
ENSG00000138646	HERC5	-2.7135	7.72776e-26
ENSG00000249684		-2.70625	2.17615e-05
ENSG00000111344	RASAL1	-2.70507	6.10151e-22
ENSG00000223573	TINCR	-2.70483	1.19558e-16
ENSG00000266401		-2.70411	2.25121e-11
ENSG00000137198	GMPR	-2.70347	2.28843e-36
ENSG00000254837		-2.69832	6.70852e-18
ENSG00000174292	TNK1	-2.6957	7.75628e-70
ENSG00000163412	EIF4E3	-2.69494	9.10675e-11
ENSG00000219891	ZSCAN12P1	-2.69183	3.2821e-06
ENSG00000223478		-2.69127	1.92163e-13
ENSG00000128683	GAD1	-2.69071	1.38256e-20
ENSG00000249896	LINC02495	-2.68717	4.79616e-15
ENSG00000236345	SCAT8	-2.68323	4.60581e-06
ENSG00000226149		-2.68292	2.38146e-06
ENSG00000133433	GSTT2B	-2.68257	4.37688e-20
ENSG00000157470	FAM81A	-2.6802	4.77985e-16
ENSG00000170456	DENND5B	-2.67939	3.28694e-109
ENSG00000141622	RNF165	-2.67675	2.35361e-10
ENSG00000154957	ZNF18	-2.67461	2.95093e-29
ENSG00000196177	ACADSB	-2.67316	2.33056e-103
ENSG00000110324	IL10RA	-2.67015	1.70362e-05
ENSG00000005249	PRKAR2B	-2.66422	4.10588e-38
ENSG00000105427	CNFN	-2.66121	4.41476e-11
ENSG00000150625	GPM6A	-2.6555	1.0941e-05
ENSG00000268869	ESPNP	-2.65486	7.10656e-11
ENSG00000113645	WWC1	-2.65444	3.51903e-129
ENSG00000204839	MROH6	-2.65182	3.93634e-48
ENSG00000148680	HTR7	-2.64641	3.91525e-37
ENSG00000092295	TGM1	-2.64509	8.15859e-14
ENSG00000134852	CLOCK	-2.64441	1.45783e-115
ENSG00000124839	RAB17	-2.64326	3.8684e-28
ENSG00000237037	NDUFA6-DT	-2.64249	1.54309e-11
ENSG00000071246	VASH1	-2.6421	2.56117e-36
ENSG00000108389	MTMR4	-2.63949	3.90889e-204
ENSG00000172006	ZNF554	-2.63355	7.27287e-19
ENSG00000160223	ICOSLG	-2.6333	8.47349e-42
ENSG00000130783	CCDC62	-2.63105	3.58221e-17
ENSG00000167889	MGAT5B	-2.62816	8.98053e-12
ENSG00000096696	DSP	-2.62769	3.32973e-176
ENSG00000090686	USP48	-2.62707	4.30006e-96
ENSG00000168807	SNTB2	-2.62638	5.73027e-109
ENSG00000133134	BEX2	-2.62604	4.62647e-45
ENSG00000281991	TMEM265	-2.62592	7.88079e-12
ENSG00000152056	AP1S3	-2.62333	1.15142e-132
ENSG00000059915	PSD	-2.62319	8.04319e-17
ENSG00000132436	FIGNL1	-2.6224	1.69055e-99
ENSG00000196502	SULT1A1	-2.62137	4.93607e-14
ENSG00000203943	SAMD13	-2.6186	6.0732e-18
ENSG00000125449	ARMC7	-2.6167	5.89016e-75
ENSG00000152939	MARVELD2	-2.6139	1.37883e-88
ENSG00000268089	GABRQ	-2.60789	6.6472e-45
ENSG00000214941	ZSWIM7	-2.60765	2.69383e-38
ENSG00000125731	SH2D3A	-2.60524	2.60895e-68
ENSG00000163694	RBM47	-2.60095	4.07359e-35
ENSG00000169403	PTAFR	-2.60094	9.68075e-17
ENSG00000244198		-2.60006	2.7083e-32
ENSG00000271851		-2.596	1.43772e-09
ENSG00000237883	DGUOK-AS1	-2.59394	1.67332e-10
ENSG00000165868	HSPA12A	-2.59357	1.33197e-123
ENSG00000253187	HOXA10-AS	-2.59037	5.79095e-17
ENSG00000225489		-2.59017	4.36755e-05
ENSG00000159714	ZDHHC1	-2.5892	2.71769e-07
ENSG00000231683		-2.58801	1.2823e-06
ENSG00000177640	CASC2	-2.58444	1.02932e-12
ENSG00000153898	MCOLN2	-2.57937	1.14442e-29
ENSG00000123600	METTL8	-2.57627	1.09783e-82
ENSG00000120278	PLEKHG1	-2.57567	3.30772e-23
ENSG00000256235	SMIM3	-2.56742	8.19006e-90
ENSG00000009950	MLXIPL	-2.56726	1.96719e-16
ENSG00000109099	PMP22	-2.56489	3.3807e-71
ENSG00000180917	CMTR2	-2.56445	1.82774e-93
ENSG00000185010	F8	-2.56408	3.45468e-14
ENSG00000136935	GOLGA1	-2.56149	1.55454e-71
ENSG00000267750	RUNDC3A-AS1	-2.56003	1.21954e-07
ENSG00000132026	RTBDN	-2.55938	1.06218e-12
ENSG00000107796	ACTA2	-2.55652	9.78441e-19
ENSG00000164414	SLC35A1	-2.5558	1.89742e-42
ENSG00000071073	MGAT4A	-2.55148	2.34046e-24
ENSG00000137203	TFAP2A	-2.5505	3.15515e-23
ENSG00000251595	ABCA11P	-2.54998	3.35855e-23
ENSG00000280693	SH3PXD2A-AS1	-2.5487	9.73305e-09
ENSG00000254416	LINC02732	-2.54397	6.23376e-06
ENSG00000157214	STEAP2	-2.54247	3.91287e-28
ENSG00000267106	ZNF561-AS1	-2.54032	3.97631e-15
ENSG00000162745	OLFML2B	-2.53845	1.08253e-05
ENSG00000114656	KIAA1257	-2.53679	5.03057e-20
ENSG00000088836	SLC4A11	-2.53288	1.25309e-48
ENSG00000177853	ZNF518A	-2.52407	5.19423e-138
ENSG00000188859	FAM78B	-2.52234	3.36215e-05
ENSG00000183044	ABAT	-2.51722	1.5441e-19
ENSG00000176383	B3GNT4	-2.51686	4.33181e-13
ENSG00000146070	PLA2G7	-2.51661	2.53934e-10
ENSG00000227308	LINC02832	-2.51387	7.66434e-15
ENSG00000112837	TBX18	-2.51306	4.71116e-22
ENSG00000224940	PRRT4	-2.50973	3.37335e-07
ENSG00000198156	NPIPB6	-2.50795	0.0031791
ENSG00000121310	ECHDC2	-2.50701	2.55616e-39
ENSG00000158156	XKR8	-2.50211	3.12885e-31
ENSG00000228933		-2.50005	4.65921e-09
ENSG00000137434	C6orf52	-2.49959	5.55293e-06
ENSG00000152475	ZNF837	-2.49689	3.6334e-06
ENSG00000115194	SLC30A3	-2.49512	1.84519e-23
ENSG00000128915	ICE2	-2.49283	1.67764e-160
ENSG00000168490	PHYHIP	-2.4896	2.50595e-07
ENSG00000170396	ZNF804A	-2.48591	1.54287e-32
ENSG00000004838	ZMYND10	-2.48499	1.25979e-07
ENSG00000160145	KALRN	-2.4846	1.20119e-07
ENSG00000228549		-2.4844	8.82877e-05
ENSG00000246273	SBF2-AS1	-2.48327	3.5573e-35
ENSG00000124191	TOX2	-2.48159	7.64287e-19
ENSG00000087510	TFAP2C	-2.47728	5.59624e-15
ENSG00000136059	VILL	-2.47363	0.000748869
ENSG00000266964	FXYD1	-2.47048	6.88101e-06
ENSG00000078081	LAMP3	-2.46987	1.89585e-13
ENSG00000050438	SLC4A8	-2.46982	2.23436e-18
ENSG00000144214	LYG1	-2.4676	1.3932e-06
ENSG00000197580	BCO2	-2.46218	2.34717e-08
ENSG00000196586	MYO6	-2.45854	2.91951e-107
ENSG00000259673	IQCH-AS1	-2.45686	4.1746e-13
ENSG00000185404	SP140L	-2.45625	6.37721e-46
ENSG00000111664	GNB3	-2.45224	4.69576e-14
ENSG00000226268		-2.45052	1.43029e-06
ENSG00000140092	FBLN5	-2.45042	4.30183e-06
ENSG00000249437	NAIP	-2.45013	1.70919e-09
ENSG00000186470	BTN3A2	-2.4465	1.48215e-21
ENSG00000125864	BFSP1	-2.44387	2.52394e-19
ENSG00000165591	FAAH2	-2.4425	3.72248e-11
ENSG00000101849	TBL1X	-2.44175	3.12731e-56
ENSG00000142632	ARHGEF19	-2.44118	1.60939e-68
ENSG00000197653	DNAH10	-2.44038	1.79339e-12
ENSG00000270804		-2.43725	1.58856e-07
ENSG00000151422	FER	-2.43548	9.24878e-114
ENSG00000170608	FOXA3	-2.4344	1.01635e-16
ENSG00000284428		-2.43394	4.03476e-05
ENSG00000138792	ENPEP	-2.43323	4.16148e-09
ENSG00000188681	TEKT4P2	-2.43187	1.84392e-16
ENSG00000101871	MID1	-2.43074	1.42884e-119
ENSG00000092820	EZR	-2.42692	5.76489e-128
ENSG00000197822	OCLN	-2.42485	4.03622e-76
ENSG00000089091	DZANK1	-2.42122	4.03902e-07
ENSG00000196208	GREB1	-2.41663	2.84582e-18
ENSG00000177303	CASKIN2	-2.41373	1.04286e-68
ENSG00000116819	TFAP2E	-2.41301	4.49535e-09
ENSG00000256060	TRAPPC2B	-2.41198	3.39037e-14
ENSG00000240891	PLCXD2	-2.41171	1.8824e-65
ENSG00000155918	RAET1L	-2.40797	2.62004e-06
ENSG00000106327	TFR2	-2.40734	1.13667e-25
ENSG00000104808	DHDH	-2.40512	1.82236e-09
ENSG00000167306	MYO5B	-2.40474	6.31315e-127
ENSG00000124588	NQO2	-2.40425	3.26277e-88
ENSG00000235499		-2.40234	2.2353e-07
ENSG00000152229	PSTPIP2	-2.40211	9.56757e-53
ENSG00000078114	NEBL	-2.40146	2.17963e-69
ENSG00000267040		-2.39862	1.58825e-08
ENSG00000198910	L1CAM	-2.39831	2.81314e-41
ENSG00000206337	HCP5	-2.39533	1.63267e-09
ENSG00000124587	PEX6	-2.3952	1.98806e-54
ENSG00000163624	CDS1	-2.39366	2.34871e-40
ENSG00000070190	DAPP1	-2.39192	2.09547e-05
ENSG00000124243	BCAS4	-2.38479	2.40787e-41
ENSG00000232445		-2.38456	6.68303e-61
ENSG00000277117		-2.38395	3.40739e-13
ENSG00000169169	CPT1C	-2.38315	1.51013e-12
ENSG00000172348	RCAN2	-2.3799	1.36512e-05
ENSG00000163701	IL17RE	-2.37942	3.43772e-09
ENSG00000114646	CSPG5	-2.37753	2.31484e-11
ENSG00000237356		-2.37662	1.32399e-07
ENSG00000236081	ELFN1-AS1	-2.37549	2.1992e-15
ENSG00000130821	SLC6A8	-2.3752	7.38403e-83
ENSG00000114737	CISH	-2.37254	6.88493e-12
ENSG00000186891	TNFRSF18	-2.3722	2.05598e-21
ENSG00000166473	PKD1L2	-2.36985	7.28036e-06
ENSG00000131848	ZSCAN5A	-2.36697	1.09178e-28
ENSG00000177879	AP3S1	-2.36153	5.64296e-125
ENSG00000136002	ARHGEF4	-2.35926	3.11864e-60
ENSG00000121236	TRIM6	-2.35919	2.36599e-05
ENSG00000196834	POTEI	-2.35555	4.13444e-17
ENSG00000072657	TRHDE	-2.3554	0.000130469
ENSG00000124882	EREG	-2.3519	1.24826e-95
ENSG00000166664	CHRFAM7A	-2.35109	0.000220982
ENSG00000142235	LMTK3	-2.34744	4.95912e-27
ENSG00000140263	SORD	-2.34613	8.24926e-108
ENSG00000121900	TMEM54	-2.34582	1.09094e-59
ENSG00000264448	MIR378D2HG	-2.34539	6.51256e-07
ENSG00000186260	MRTFB	-2.34332	3.88321e-63
ENSG00000104783	KCNN4	-2.33729	8.76655e-59
ENSG00000111670	GNPTAB	-2.33589	3.57285e-125
ENSG00000162757	C1orf74	-2.33568	7.39077e-41
ENSG00000104213	PDGFRL	-2.33384	6.61597e-11
ENSG00000059145	UNKL	-2.33325	8.31518e-58
ENSG00000057468	MSH4	-2.33278	0.00015294
ENSG00000120899	PTK2B	-2.32919	3.03383e-17
ENSG00000137699	TRIM29	-2.32708	7.87427e-07
ENSG00000108932	SLC16A6	-2.32432	3.29216e-19
ENSG00000141540	TTYH2	-2.32306	1.31623e-70
ENSG00000133466	C1QTNF6	-2.3225	5.69757e-18
ENSG00000175793	SFN	-2.32214	1.10745e-76
ENSG00000169116	PARM1	-2.32213	1.69746e-54
ENSG00000135686	KLHL36	-2.32158	3.2485e-116
ENSG00000172748	ZNF596	-2.32084	1.86881e-15
ENSG00000058866	DGKG	-2.31821	2.28806e-38
ENSG00000286288		-2.31461	0.000139548
ENSG00000149927	DOC2A	-2.31347	4.13701e-12
ENSG00000160117	ANKLE1	-2.3113	4.97447e-24
ENSG00000188219	POTEE	-2.30967	3.98717e-11
ENSG00000188629	ZNF177	-2.30892	0.000765288
ENSG00000242560	RN7SL797P	-2.30855	0.00184391
ENSG00000145284	SCD5	-2.30616	5.10763e-64
ENSG00000271013	LRRC37A9P	-2.30599	6.67368e-06
ENSG00000122694	GLIPR2	-2.30231	6.83338e-35
ENSG00000115295	CLIP4	-2.29887	4.86014e-61
ENSG00000151532	VTI1A	-2.2987	1.74805e-110
ENSG00000112293	GPLD1	-2.29453	9.85647e-13
ENSG00000274349	ZNF658	-2.29433	1.61257e-15
ENSG00000121743	GJA3	-2.29421	3.77902e-31
ENSG00000127311	HELB	-2.29348	4.08761e-49
ENSG00000115457	IGFBP2	-2.29131	3.60782e-68
ENSG00000270757	HSPE1-MOB4	-2.28935	0.022296
ENSG00000167723	TRPV3	-2.28928	2.77485e-12
ENSG00000119514	GALNT12	-2.28802	1.15663e-61
ENSG00000135698	MPHOSPH6	-2.28632	5.6322e-60
ENSG00000232573	RPL3P4	-2.28592	0.0446695
ENSG00000109576	AADAT	-2.2833	3.09733e-32
ENSG00000078687	TNRC6C	-2.28309	8.93465e-73
ENSG00000138434	ITPRID2	-2.28198	3.98109e-91
ENSG00000153815	CMIP	-2.27846	4.76556e-35
ENSG00000110315	RNF141	-2.27644	1.29626e-120
ENSG00000234745	HLA-B	-2.27589	8.69268e-124
ENSG00000165138	ANKS6	-2.27493	3.28994e-80
ENSG00000107954	NEURL1	-2.2741	1.24078e-08
ENSG00000158792	SPATA2L	-2.27248	8.37232e-22
ENSG00000259583		-2.27127	6.77382e-09
ENSG00000156384	SFR1	-2.26974	1.75679e-40
ENSG00000213020	ZNF611	-2.2661	1.12336e-29
ENSG00000268362		-2.2635	9.1457e-13
ENSG00000139132	FGD4	-2.26348	1.58042e-32
ENSG00000264895		-2.26179	8.69537e-06
ENSG00000197362	ZNF786	-2.26158	1.45298e-33
ENSG00000169435	RASSF6	-2.26055	0.000218057
ENSG00000132849	PATJ	-2.25726	3.71222e-78
ENSG00000196220	SRGAP3	-2.25548	4.24641e-10
ENSG00000136492	BRIP1	-2.25383	1.44244e-71
ENSG00000269473		-2.25276	2.04359e-14
ENSG00000138759	FRAS1	-2.25012	4.96972e-68
ENSG00000184602	SNN	-2.24786	2.20137e-45
ENSG00000117016	RIMS3	-2.24685	1.25848e-33
ENSG00000012124	CD22	-2.24634	1.01804e-06
ENSG00000135205	CCDC146	-2.24566	2.29146e-06
ENSG00000200997	RNU1-85P	-2.24496	0.00029115
ENSG00000070731	ST6GALNAC2	-2.24102	2.55025e-06
ENSG00000188785	ZNF548	-2.24097	2.37229e-28
ENSG00000229043		-2.24067	3.37841e-20
ENSG00000185090	MANEAL	-2.23935	1.11412e-73
ENSG00000173041	ZNF680	-2.23918	1.37337e-58
ENSG00000156510	HKDC1	-2.23888	4.107e-10
ENSG00000118762	PKD2	-2.23285	4.84509e-44
ENSG00000248405	PRR5-ARHGAP8	-2.23109	0.000949358
ENSG00000185614	INKA1	-2.23028	1.48618e-05
ENSG00000180229	HERC2P3	-2.22971	7.75459e-37
ENSG00000116661	FBXO2	-2.22814	2.21933e-58
ENSG00000124466	LYPD3	-2.22755	1.38619e-07
ENSG00000127528	KLF2	-2.22686	3.80651e-23
ENSG00000183682	BMP8A	-2.22519	2.5029e-10
ENSG00000143036	SLC44A3	-2.22497	1.88386e-15
ENSG00000187583	PLEKHN1	-2.2249	1.68414e-11
ENSG00000188199	NUTM2B	-2.22168	0.00959466
ENSG00000100307	CBX7	-2.21918	4.07463e-18
ENSG00000091622	PITPNM3	-2.21733	5.6888e-16
ENSG00000067715	SYT1	-2.21701	3.36466e-76
ENSG00000255561	FDXACB1	-2.21355	4.57003e-25
ENSG00000174951	FUT1	-2.21135	1.60417e-36
ENSG00000172840	PDP2	-2.20651	1.19966e-67
ENSG00000129910	CDH15	-2.20261	5.44153e-09
ENSG00000232024	LSM12P1	-2.20227	9.34324e-09
ENSG00000204604	ZNF468	-2.20094	5.73695e-76
ENSG00000176387	HSD11B2	-2.19634	4.96806e-13
ENSG00000164483	SAMD3	-2.19324	2.50757e-09
ENSG00000163820	FYCO1	-2.19195	5.20372e-38
ENSG00000135114	OASL	-2.19023	3.58584e-14
ENSG00000197020	ZNF100	-2.18866	2.29088e-48
ENSG00000224837	GCSHP5	-2.18652	0.0405097
ENSG00000275793	RIMBP3	-2.1856	1.87959e-06
ENSG00000130997	POLN	-2.18411	5.58136e-08
ENSG00000095383	TBC1D2	-2.18368	7.76412e-25
ENSG00000149328	GLB1L2	-2.18287	8.34022e-78
ENSG00000237523	LINC00857	-2.18227	1.53188e-24
ENSG00000173801	JUP	-2.1815	1.34617e-75
ENSG00000186654	PRR5	-2.1813	5.51942e-28
ENSG00000125618	PAX8	-2.18001	6.23274e-11
ENSG00000160233	LRRC3	-2.17886	1.50235e-16
ENSG00000117472	TSPAN1	-2.17818	5.25327e-07
ENSG00000273820	USP27X	-2.17718	2.13912e-10
ENSG00000066230	SLC9A3	-2.17698	3.92401e-11
ENSG00000264112		-2.17652	7.26784e-50
ENSG00000246090		-2.17376	2.09291e-06
ENSG00000142686	C1orf216	-2.17297	3.73595e-53
ENSG00000047597	XK	-2.17123	1.25679e-11
ENSG00000146281	PM20D2	-2.16418	1.32615e-61
ENSG00000169598	DFFB	-2.164	1.26285e-37
ENSG00000151553	FAM160B1	-2.16062	1.27974e-60
ENSG00000125931	CITED1	-2.15902	0.00036934
ENSG00000111224	PARP11	-2.1571	0.000107001
ENSG00000109063	MYH3	-2.15588	7.352e-09
ENSG00000219665	ZNF433-AS1	-2.15486	2.39591e-06
ENSG00000146729	NIPSNAP2	-2.15284	8.24594e-89
ENSG00000104814	MAP4K1	-2.14621	0.000176413
ENSG00000136720	HS6ST1	-2.14489	2.88705e-86
ENSG00000107719	PALD1	-2.14289	9.00878e-76
ENSG00000010438	PRSS3	-2.14058	6.22273e-46
ENSG00000149292	TTC12	-2.13775	3.1365e-30
ENSG00000163945	UVSSA	-2.13602	1.24632e-35
ENSG00000151612	ZNF827	-2.13498	1.24278e-47
ENSG00000129480	DTD2	-2.13422	7.87121e-46
ENSG00000178695	KCTD12	-2.1338	1.19744e-12
ENSG00000204287	HLA-DRA	-2.13379	6.03529e-06
ENSG00000132016	C19orf57	-2.13229	0.000247443
ENSG00000267432	DNAH17-AS1	-2.1315	8.66081e-07
ENSG00000166192	SENP8	-2.13072	1.86385e-14
ENSG00000126243	LRFN3	-2.12968	5.17596e-15
ENSG00000135605	TEC	-2.12872	3.81489e-13
ENSG00000198105	ZNF248	-2.12862	1.10243e-27
ENSG00000171298	GAA	-2.12841	1.69215e-65
ENSG00000183762	KREMEN1	-2.12792	1.18617e-82
ENSG00000170122	FOXD4	-2.12784	2.31164e-08
ENSG00000261799		-2.12421	2.09681e-09
ENSG00000071967	CYBRD1	-2.12275	5.3657e-54
ENSG00000181085	MAPK15	-2.12055	1.12238e-10
ENSG00000155893	PXYLP1	-2.12005	7.15423e-50
ENSG00000258311		-2.11818	3.66102e-12
ENSG00000273038		-2.11812	5.46308e-12
ENSG00000171729	TMEM51	-2.11811	8.05589e-41
ENSG00000119888	EPCAM	-2.11675	7.3603e-111
ENSG00000162620	LRRIQ3	-2.11485	0.000652025
ENSG00000184619	KRBA2	-2.10969	3.99202e-10
ENSG00000204396	VWA7	-2.10903	1.61307e-15
ENSG00000100413	POLR3H	-2.10731	1.08778e-64
ENSG00000274615		-2.10638	0.000272349
ENSG00000212123	PRR22	-2.10578	2.19168e-19
ENSG00000185669	SNAI3	-2.10551	0.00103455
ENSG00000251095		-2.10394	6.76412e-07
ENSG00000169740	ZNF32	-2.10245	9.09664e-14
ENSG00000099994	SUSD2	-2.10011	6.0841e-09
ENSG00000135378	PRRG4	-2.0997	1.42273e-32
ENSG00000285825	CCDC15-DT	-2.09839	2.37114e-05
ENSG00000149639	SOGA1	-2.09784	3.66092e-37
ENSG00000272617		-2.08926	4.47275e-24
ENSG00000197852	INKA2	-2.08709	7.78558e-10
ENSG00000183186	C2CD4C	-2.08597	6.8774e-07
ENSG00000129173	E2F8	-2.08544	2.05278e-59
ENSG00000158006	PAFAH2	-2.0846	2.9267e-29
ENSG00000188321	ZNF559	-2.08333	1.70643e-32
ENSG00000132793	LPIN3	-2.08145	3.1579e-26
ENSG00000094631	HDAC6	-2.08114	8.2338e-59
ENSG00000159399	HK2	-2.08112	2.80502e-35
ENSG00000213801	ZNF321P	-2.08076	7.42917e-05
ENSG00000143862	ARL8A	-2.07724	2.82987e-47
ENSG00000189337	KAZN	-2.07417	9.02199e-19
ENSG00000141556	TBCD	-2.07403	4.28707e-60
ENSG00000242950	ERVW-1	-2.07345	2.51182e-05
ENSG00000103264	FBXO31	-2.07219	7.44081e-75
ENSG00000187164	SHTN1	-2.071	3.37483e-43
ENSG00000178665	ZNF713	-2.07079	6.82953e-13
ENSG00000100077	GRK3	-2.07051	2.42606e-63
ENSG00000176155	CCDC57	-2.06923	2.16912e-49
ENSG00000111817	DSE	-2.0686	1.8123e-52
ENSG00000186951	PPARA	-2.0681	3.68086e-33
ENSG00000173261	PLAC8L1	-2.06705	0.00038443
ENSG00000188493	C19orf54	-2.06552	1.29686e-10
ENSG00000159184	HOXB13	-2.06459	2.436e-18
ENSG00000286388		-2.06389	8.25157e-14
ENSG00000135776	ABCB10	-2.06336	2.76718e-54
ENSG00000266820	KPNA2P3	-2.05866	3.91712e-05
ENSG00000137825	ITPKA	-2.0567	1.69391e-07
ENSG00000185261	KIAA0825	-2.05246	8.25204e-09
ENSG00000160191	PDE9A	-2.05101	1.68371e-32
ENSG00000167702	KIFC2	-2.04451	5.3468e-60
ENSG00000163909	HEYL	-2.04356	1.96973e-20
ENSG00000153029	MR1	-2.04296	1.26482e-24
ENSG00000183826	BTBD9	-2.04191	2.05545e-39
ENSG00000261777		-2.03954	7.27023e-05
ENSG00000072954	TMEM38A	-2.03902	1.79233e-27
ENSG00000122574	WIPF3	-2.03765	1.10494e-07
ENSG00000174460	ZCCHC12	-2.03764	2.93503e-10
ENSG00000188910	GJB3	-2.03714	2.99458e-64
ENSG00000099910	KLHL22	-2.03519	5.55627e-14
ENSG00000141542	RAB40B	-2.03232	1.89737e-22
ENSG00000160796	NBEAL2	-2.03193	1.54427e-60
ENSG00000134755	DSC2	-2.02946	2.43367e-59
ENSG00000166454	ATMIN	-2.0241	7.56015e-98
ENSG00000142733	MAP3K6	-2.02297	2.39716e-25
ENSG00000107651	SEC23IP	-2.01962	2.52122e-105
ENSG00000135116	HRK	-2.01959	7.07651e-09
ENSG00000181396	OGFOD3	-2.01854	1.7594e-42
ENSG00000137819	PAQR5	-2.01826	2.3943e-67
ENSG00000168672	LRATD2	-2.01822	1.17844e-54
ENSG00000154217	PITPNC1	-2.018	2.73255e-56
ENSG00000147799	ARHGAP39	-2.0174	6.57375e-22
ENSG00000273045	C2orf15	-2.01709	0.000413823
ENSG00000109927	TECTA	-2.00764	5.0079e-05
ENSG00000088888	MAVS	-2.00733	1.20059e-101
ENSG00000196476	C20orf96	-2.00699	3.184e-09
ENSG00000189046	ALKBH2	-2.00657	1.30249e-64
ENSG00000178038	ALS2CL	-2.00642	9.11044e-36
ENSG00000166145	SPINT1	-2.00388	9.84093e-85
ENSG00000234327		-2.00252	6.21209e-07
ENSG00000054179	ENTPD2	-1.99729	5.88548e-09
ENSG00000149218	ENDOD1	-1.99716	7.82239e-104
ENSG00000204588	LINC01123	-1.99477	5.37656e-23
ENSG00000278619	MRM1	-1.99393	3.373e-19
ENSG00000128203	ASPHD2	-1.99362	6.65404e-14
ENSG00000183723	CMTM4	-1.99158	3.78911e-81
ENSG00000177707	NECTIN3	-1.99023	9.19826e-87
ENSG00000279207		-1.98987	1.15317e-21
ENSG00000198538	ZNF28	-1.98909	6.47448e-45
ENSG00000139174	PRICKLE1	-1.98886	8.30799e-05
ENSG00000110931	CAMKK2	-1.98617	1.50568e-46
ENSG00000128833	MYO5C	-1.98519	2.72157e-51
ENSG00000197168	NEK5	-1.98497	0.000208483
ENSG00000166394	CYB5R2	-1.98469	1.87281e-23
ENSG00000255455		-1.9842	2.19729e-09
ENSG00000005187	ACSM3	-1.98314	2.04539e-08
ENSG00000132434	LANCL2	-1.97709	7.74236e-46
ENSG00000128591	FLNC	-1.97696	1.43873e-53
ENSG00000271976		-1.97426	1.29879e-10
ENSG00000170684	ZNF296	-1.97368	9.02949e-13
ENSG00000172828	CES3	-1.97218	1.58796e-14
ENSG00000254860	TMEM9B-AS1	-1.97165	6.79743e-07
ENSG00000100599	RIN3	-1.96884	1.96339e-14
ENSG00000186806	VSIG10L	-1.96803	7.48242e-09
ENSG00000255234		-1.96783	0.00142966
ENSG00000182511	FES	-1.96484	4.52379e-26
ENSG00000119508	NR4A3	-1.96378	1.88178e-10
ENSG00000198740	ZNF652	-1.96291	1.49519e-54
ENSG00000144120	TMEM177	-1.96162	2.89411e-47
ENSG00000183530	PRR14L	-1.96102	1.04566e-78
ENSG00000183196	CHST6	-1.96087	1.06465e-25
ENSG00000180626	ZNF594	-1.95915	9.98619e-17
ENSG00000162065	TBC1D24	-1.95833	3.63113e-47
ENSG00000268713		-1.95809	0.0166866
ENSG00000187017	ESPN	-1.95801	1.88659e-34
ENSG00000127084	FGD3	-1.95377	2.00322e-13
ENSG00000132623	ANKEF1	-1.95173	3.01672e-40
ENSG00000177426	TGIF1	-1.95119	1.39549e-57
ENSG00000273703	HIST1H2BM	-1.94767	1.75225e-23
ENSG00000068097	HEATR6	-1.94727	1.27607e-74
ENSG00000163013	FBXO41	-1.94641	1.83005e-32
ENSG00000168785	TSPAN5	-1.94516	4.23108e-67
ENSG00000148344	PTGES	-1.94337	3.61321e-24
ENSG00000165832	TRUB1	-1.94268	6.03442e-78
ENSG00000174032	SLC25A30	-1.94142	1.08534e-57
ENSG00000272923		-1.9367	1.18668e-13
ENSG00000157833	GAREM2	-1.93564	1.39131e-21
ENSG00000160949	TONSL	-1.93461	9.0149e-47
ENSG00000140848	CPNE2	-1.93155	1.20873e-40
ENSG00000171224	FAM241B	-1.93108	5.88771e-18
ENSG00000175087	PDIK1L	-1.93087	6.0929e-41
ENSG00000287707		-1.93044	4.9065e-08
ENSG00000008283	CYB561	-1.92869	3.38588e-77
ENSG00000138814	PPP3CA	-1.92789	1.42362e-106
ENSG00000151690	MFSD6	-1.92539	3.35975e-27
ENSG00000275066	SYNRG	-1.92448	3.72108e-42
ENSG00000239332	LINC01119	-1.92416	0.00339731
ENSG00000231427	LINC01445	-1.92398	5.89533e-08
ENSG00000119906	SLF2	-1.92384	2.42286e-80
ENSG00000215788	TNFRSF25	-1.92283	4.04712e-13
ENSG00000124171	PARD6B	-1.92196	1.51189e-32
ENSG00000260742		-1.92173	0.000170957
ENSG00000144843	ADPRH	-1.92154	5.43571e-07
ENSG00000119965	C10orf88	-1.92093	5.25536e-47
ENSG00000144827	ABHD10	-1.91935	1.39967e-100
ENSG00000181418	DDN	-1.91905	8.2881e-36
ENSG00000073464	CLCN4	-1.91799	0.000113961
ENSG00000234494	SP2-AS1	-1.91665	4.23754e-06
ENSG00000103269	RHBDL1	-1.91579	4.62931e-07
ENSG00000138119	MYOF	-1.91568	6.95849e-90
ENSG00000164649	CDCA7L	-1.913	3.28053e-78
ENSG00000169683	LRRC45	-1.91267	1.15367e-33
ENSG00000233178		-1.91253	4.67039e-06
ENSG00000117525	F3	-1.91101	1.94144e-37
ENSG00000157193	LRP8	-1.90751	1.85676e-65
ENSG00000228526	MIR34AHG	-1.90712	5.70091e-11
ENSG00000184185	KCNJ12	-1.90681	1.52493e-22
ENSG00000147144	CCDC120	-1.90648	1.57157e-09
ENSG00000162849	KIF26B	-1.90562	5.53452e-06
ENSG00000174373	RALGAPA1	-1.9054	3.11031e-74
ENSG00000158769	F11R	-1.90502	2.99476e-71
ENSG00000187800	PEAR1	-1.90438	2.21455e-16
ENSG00000179832	MROH1	-1.90377	1.64687e-50
ENSG00000119979	DENND10	-1.89986	4.59293e-52
ENSG00000162545	CAMK2N1	-1.89811	7.96384e-27
ENSG00000104327	CALB1	-1.89676	2.06988e-05
ENSG00000100523	DDHD1	-1.89662	1.83893e-97
ENSG00000173611	SCAI	-1.8957	6.81086e-39
ENSG00000157426	AASDH	-1.89527	5.34806e-18
ENSG00000141002	TCF25	-1.8952	9.7901e-83
ENSG00000235903	CPB2-AS1	-1.89483	9.40392e-06
ENSG00000256667	KLRA1P	-1.89479	6.75267e-06
ENSG00000184675	AMER1	-1.89463	3.33568e-29
ENSG00000167333	TRIM68	-1.89445	2.45935e-26
ENSG00000105971	CAV2	-1.89355	3.20425e-98
ENSG00000149346	SLX4IP	-1.89324	1.17762e-32
ENSG00000084112	SSH1	-1.89287	7.41683e-38
ENSG00000096872	IFT74	-1.89071	4.0771e-20
ENSG00000214922	HLA-F-AS1	-1.88623	0.00664382
ENSG00000180806	HOXC9	-1.88617	1.19354e-06
ENSG00000180044	C3orf80	-1.88394	8.03135e-05
ENSG00000169710	FASN	-1.88047	3.52702e-26
ENSG00000178966	RMI1	-1.8772	5.5047e-22
ENSG00000164989	CCDC171	-1.87709	1.31465e-08
ENSG00000105699	LSR	-1.877	1.30021e-68
ENSG00000105641	SLC5A5	-1.87683	0.000447275
ENSG00000135447	PPP1R1A	-1.87619	0.000879423
ENSG00000185900	POMK	-1.8734	6.37945e-67
ENSG00000174705	SH3PXD2B	-1.87337	3.6708e-58
ENSG00000268416		-1.87048	9.71016e-06
ENSG00000150990	DHX37	-1.87025	1.818e-66
ENSG00000101928	MOSPD1	-1.87011	2.16201e-49
ENSG00000108854	SMURF2	-1.86333	2.2426e-70
ENSG00000101442	ACTR5	-1.86233	4.47924e-33
ENSG00000258441	LINC00641	-1.86116	7.4952e-29
ENSG00000133056	PIK3C2B	-1.86091	1.13675e-22
ENSG00000159899	NPR2	-1.86019	2.96601e-11
ENSG00000171467	ZNF318	-1.85932	1.70564e-51
ENSG00000197122	SRC	-1.85882	1.61131e-41
ENSG00000109066	TMEM104	-1.85813	7.84264e-38
ENSG00000283674		-1.84946	1.0699e-22
ENSG00000178074	C2orf69	-1.84538	1.16075e-56
ENSG00000266714	MYO15B	-1.84477	4.51224e-11
ENSG00000126460	PRRG2	-1.84387	3.33567e-06
ENSG00000174236	REP15	-1.84373	0.000599762
ENSG00000198131	ZNF544	-1.84318	4.26532e-82
ENSG00000121060	TRIM25	-1.84143	1.27827e-71
ENSG00000163293	NIPAL1	-1.8387	1.68933e-39
ENSG00000036828	CASR	-1.83817	3.80806e-08
ENSG00000132141	CCT6B	-1.83809	0.000190074
ENSG00000170049	KCNAB3	-1.83751	0.000127634
ENSG00000261040	WFDC21P	-1.83626	2.55358e-05
ENSG00000176749	CDK5R1	-1.8342	4.58454e-18
ENSG00000132024	CC2D1A	-1.83296	1.80834e-48
ENSG00000173638	SLC19A1	-1.83178	1.95051e-52
ENSG00000108395	TRIM37	-1.83081	7.44419e-94
ENSG00000256542		-1.83032	0.000145918
ENSG00000214654	B3GNT10	-1.82883	9.92387e-16
ENSG00000261971	MMP25-AS1	-1.82846	0.000250709
ENSG00000187775	DNAH17	-1.82823	8.12737e-05
ENSG00000079156	OSBPL6	-1.82768	2.03648e-28
ENSG00000177352	CCDC71	-1.82364	3.27688e-33
ENSG00000167880	EVPL	-1.82353	5.53338e-30
ENSG00000065970	FOXJ2	-1.82314	3.45629e-40
ENSG00000109771	LRP2BP	-1.82283	1.74934e-06
ENSG00000272356		-1.82189	4.32538e-05
ENSG00000154265	ABCA5	-1.82144	1.94699e-22
ENSG00000040608	RTN4R	-1.82131	1.94361e-16
ENSG00000062725	APPBP2	-1.81941	6.20966e-72
ENSG00000166816	LDHD	-1.81847	6.47753e-06
ENSG00000179935	LINC00652	-1.81647	2.37114e-05
ENSG00000286786		-1.81543	7.90452e-08
ENSG00000187535	IFT140	-1.81502	4.73867e-27
ENSG00000168993	CPLX1	-1.81459	8.15154e-13
ENSG00000159314	ARHGAP27	-1.81312	3.70087e-46
ENSG00000266402	SNHG25	-1.80985	7.3333e-10
ENSG00000117242	PINK1-AS	-1.80981	1.61511e-29
ENSG00000118162	KPTN	-1.80941	5.96711e-16
ENSG00000141337	ARSG	-1.80748	3.85249e-17
ENSG00000182175	RGMA	-1.80688	8.78866e-08
ENSG00000154263	ABCA10	-1.80634	0.000119556
ENSG00000183605	SFXN4	-1.80603	2.3975e-65
ENSG00000184500	PROS1	-1.80575	2.22075e-28
ENSG00000235703	LINC00894	-1.80564	0.0019119
ENSG00000036448	MYOM2	-1.80293	9.75463e-09
ENSG00000138771	SHROOM3	-1.80272	1.18116e-58
ENSG00000109321	AREG	-1.80198	1.38205e-62
ENSG00000124120	TTPAL	-1.80121	1.20609e-49
ENSG00000149548	CCDC15	-1.80119	5.01978e-11
ENSG00000132294	EFR3A	-1.79811	1.39623e-81
ENSG00000141905	NFIC	-1.79747	1.26392e-22
ENSG00000183963	SMTN	-1.79732	2.51155e-65
ENSG00000121101	TEX14	-1.79673	2.41011e-08
ENSG00000165655	ZNF503	-1.79463	9.34029e-35
ENSG00000272414	FAM47E-STBD1	-1.79375	0.000552966
ENSG00000196268	ZNF493	-1.79364	3.50695e-05
ENSG00000131016	AKAP12	-1.79224	4.11813e-66
ENSG00000249456		-1.791	2.20075e-07
ENSG00000158813	EDA	-1.78877	5.58562e-07
ENSG00000075568	TMEM131	-1.78796	1.86201e-71
ENSG00000269343	ZNF587B	-1.78757	5.48662e-42
ENSG00000180891	CUEDC1	-1.78751	3.16392e-53
ENSG00000185418	TARSL2	-1.7855	4.56035e-43
ENSG00000124104	SNX21	-1.78319	7.75907e-21
ENSG00000204176	SYT15	-1.78316	0.000117082
ENSG00000117155	SSX2IP	-1.78288	5.57169e-56
ENSG00000128271	ADORA2A	-1.78281	2.29202e-06
ENSG00000075407	ZNF37A	-1.78268	3.7468e-66
ENSG00000025039	RRAGD	-1.78222	6.3414e-26
ENSG00000107560	RAB11FIP2	-1.78143	4.41378e-50
ENSG00000147894	C9orf72	-1.78024	4.62155e-17
ENSG00000170681	CAVIN4	-1.78	0.00637034
ENSG00000112624	BICRAL	-1.77972	1.78815e-33
ENSG00000186193	SAPCD2	-1.77842	1.78969e-39
ENSG00000148737	TCF7L2	-1.77772	1.41113e-34
ENSG00000265458		-1.77578	1.1977e-05
ENSG00000166938	DIS3L	-1.77346	2.37603e-57
ENSG00000154917	RAB6B	-1.76679	1.40111e-10
ENSG00000107263	RAPGEF1	-1.76445	1.60069e-60
ENSG00000100360	IFT27	-1.76373	2.00882e-18
ENSG00000184743	ATL3	-1.76343	8.389e-85
ENSG00000279092		-1.76223	1.02782e-06
ENSG00000169992	NLGN2	-1.76215	6.19479e-24
ENSG00000266074	BAHCC1	-1.76202	2.51346e-16
ENSG00000175893	ZDHHC21	-1.75859	9.02822e-23
ENSG00000013288	MAN2B2	-1.75802	3.22951e-50
ENSG00000112167	SAYSD1	-1.75731	4.68084e-17
ENSG00000146376	ARHGAP18	-1.75493	5.63852e-64
ENSG00000121210	TMEM131L	-1.75466	2.09492e-51
ENSG00000178971	CTC1	-1.75417	2.34254e-33
ENSG00000173137	ADCK5	-1.75308	1.75402e-13
ENSG00000251634		-1.75299	0.0116303
ENSG00000170919	TPT1-AS1	-1.75281	5.6742e-16
ENSG00000070413	DGCR2	-1.75249	1.34935e-37
ENSG00000100228	RAB36	-1.75054	5.3312e-17
ENSG00000161929	SCIMP	-1.74984	0.00212997
ENSG00000266962		-1.74971	6.26131e-22
ENSG00000103356	EARS2	-1.74908	3.15411e-93
ENSG00000239789	MRPS17	-1.74835	3.47156e-55
ENSG00000184162	NR2C2AP	-1.74756	9.0785e-29
ENSG00000169738	DCXR	-1.74633	5.89617e-45
ENSG00000170100	ZNF778	-1.74485	8.59751e-58
ENSG00000107731	UNC5B	-1.74393	5.55866e-30
ENSG00000108306	FBXL20	-1.74349	7.91348e-23
ENSG00000245571	FAM111A-DT	-1.74346	0.00818556
ENSG00000159259	CHAF1B	-1.74231	1.56633e-67
ENSG00000089335	ZNF302	-1.74158	9.16165e-17
ENSG00000198590	C3orf35	-1.74046	5.22825e-10
ENSG00000167103	PIP5KL1	-1.7401	6.87898e-07
ENSG00000213689	TREX1	-1.74008	9.92908e-09
ENSG00000185189	NRBP2	-1.73905	2.13423e-24
ENSG00000164930	FZD6	-1.73796	2.18136e-57
ENSG00000184363	PKP3	-1.73724	3.80867e-30
ENSG00000277203	F8A1	-1.73671	1.8308e-09
ENSG00000175985	PLEKHD1	-1.73661	8.55438e-05
ENSG00000186230	ZNF749	-1.73582	4.00557e-33
ENSG00000198642	KLHL9	-1.73517	2.3582e-44
ENSG00000073670	ADAM11	-1.73389	1.92514e-10
ENSG00000048392	RRM2B	-1.73056	1.49335e-84
ENSG00000109089	CDR2L	-1.72982	2.83003e-55
ENSG00000215271	HOMEZ	-1.7287	3.49602e-23
ENSG00000182700	IGIP	-1.72833	1.17066e-07
ENSG00000197128	ZNF772	-1.72441	2.49827e-05
ENSG00000165959	CLMN	-1.72146	1.11147e-45
ENSG00000187764	SEMA4D	-1.72108	8.66559e-24
ENSG00000111885	MAN1A1	-1.72057	8.17273e-72
ENSG00000007968	E2F2	-1.72043	3.16267e-48
ENSG00000136643	RPS6KC1	-1.71898	1.5443e-50
ENSG00000164484	TMEM200A	-1.71663	4.57861e-63
ENSG00000026103	FAS	-1.71535	7.39841e-32
ENSG00000119636	BBOF1	-1.71389	3.67708e-09
ENSG00000262580		-1.71291	2.91945e-05
ENSG00000273311	DGCR11	-1.71283	4.63877e-06
ENSG00000141736	ERBB2	-1.71228	8.21479e-57
ENSG00000178935	ZNF552	-1.71154	1.33436e-23
ENSG00000139835	GRTP1	-1.71128	3.08372e-13
ENSG00000215256	DHRS4-AS1	-1.71082	1.73621e-23
ENSG00000204389	HSPA1A	-1.71069	1.78103e-16
ENSG00000151065	DCP1B	-1.7101	1.51682e-21
ENSG00000145349	CAMK2D	-1.70903	1.87245e-93
ENSG00000079691	CARMIL1	-1.70588	4.15302e-38
ENSG00000168026	TTC21A	-1.70532	4.04337e-06
ENSG00000099377	HSD3B7	-1.70343	3.37595e-08
ENSG00000181894	ZNF329	-1.70332	1.23641e-15
ENSG00000103018	CYB5B	-1.70213	3.16187e-73
ENSG00000021762	OSBPL5	-1.7018	1.39866e-29
ENSG00000174306	ZHX3	-1.70136	9.63268e-31
ENSG00000156042	CFAP70	-1.69887	0.00111792
ENSG00000104728	ARHGEF10	-1.69788	1.10769e-33
ENSG00000102057	KCND1	-1.69599	0.000231881
ENSG00000185269	NOTUM	-1.69464	2.27349e-09
ENSG00000251503	CENPS-CORT	-1.69193	0.0169043
ENSG00000144228	SPOPL	-1.69131	4.08459e-45
ENSG00000108813	DLX4	-1.69073	5.95796e-05
ENSG00000184992	BRI3BP	-1.6903	3.53505e-81
ENSG00000171100	MTM1	-1.68796	7.43324e-19
ENSG00000106125	MINDY4	-1.68649	3.49566e-16
ENSG00000074181	NOTCH3	-1.68558	3.33122e-21
ENSG00000007516	BAIAP3	-1.68544	3.78827e-15
ENSG00000100350	FOXRED2	-1.68447	1.4712e-28
ENSG00000141519	CCDC40	-1.68377	2.09683e-07
ENSG00000182173	TSEN54	-1.68351	4.16029e-48
ENSG00000168491	CCDC110	-1.68262	0.00770271
ENSG00000185504	FAAP100	-1.68202	3.27797e-39
ENSG00000137720	C11orf1	-1.68099	9.55905e-27
ENSG00000197153	HIST1H3J	-1.68058	5.23951e-32
ENSG00000155158	TTC39B	-1.67983	3.7496e-12
ENSG00000155189	AGPAT5	-1.67819	5.23561e-62
ENSG00000103005	USB1	-1.6763	1.17243e-23
ENSG00000196689	TRPV1	-1.67621	2.30536e-09
ENSG00000197566	ZNF624	-1.676	9.75801e-11
ENSG00000228327		-1.67582	1.89992e-17
ENSG00000227486		-1.67299	0.00224652
ENSG00000065989	PDE4A	-1.67154	4.7118e-25
ENSG00000172935	MRGPRF	-1.67117	2.77705e-05
ENSG00000178927	CYBC1	-1.67085	2.9552e-45
ENSG00000204580	DDR1	-1.66906	1.02972e-70
ENSG00000188352	FOCAD	-1.66578	9.53485e-59
ENSG00000172361	CFAP53	-1.6649	0.00766788
ENSG00000196937	FAM3C	-1.66478	4.86627e-70
ENSG00000038427	VCAN	-1.66456	1.93144e-50
ENSG00000103150	MLYCD	-1.66441	2.57869e-18
ENSG00000180834	MAP6D1	-1.66436	3.78148e-07
ENSG00000177054	ZDHHC13	-1.66211	2.90113e-37
ENSG00000108443	RPS6KB1	-1.66131	3.11732e-67
ENSG00000155729	KCTD18	-1.66107	6.64175e-21
ENSG00000275632		-1.66102	0.000370774
ENSG00000128573	FOXP2	-1.65867	0.00182413
ENSG00000112659	CUL9	-1.65573	1.51055e-38
ENSG00000271918		-1.65478	0.000903933
ENSG00000040531	CTNS	-1.65457	2.95837e-30
ENSG00000126016	AMOT	-1.65305	0.00181692
ENSG00000117877	CD3EAP	-1.65274	1.19287e-47
ENSG00000163378	EOGT	-1.65103	5.74325e-40
ENSG00000171119	NRTN	-1.65067	0.001416
ENSG00000107882	SUFU	-1.64995	2.0809e-16
ENSG00000135951	TSGA10	-1.64857	8.41844e-05
ENSG00000286681		-1.64842	0.00452134
ENSG00000141279	NPEPPS	-1.64754	2.08401e-43
ENSG00000167807		-1.6467	0.00680483
ENSG00000243509	TNFRSF6B	-1.64668	1.6388e-10
ENSG00000179546	HTR1D	-1.6461	0.00185371
ENSG00000188372	ZP3	-1.64606	2.68308e-08
ENSG00000215252	GOLGA8B	-1.6459	1.77771e-23
ENSG00000188659	SAXO2	-1.64555	0.000544491
ENSG00000162377	COA7	-1.64539	1.86359e-63
ENSG00000213983	AP1G2	-1.64418	1.20029e-25
ENSG00000100867	DHRS2	-1.64246	6.4759e-19
ENSG00000065833	ME1	-1.64043	1.10872e-45
ENSG00000073605	GSDMB	-1.63999	1.02233e-07
ENSG00000127720	METTL25	-1.63993	8.82555e-11
ENSG00000173402	DAG1	-1.63959	1.20989e-67
ENSG00000140326	CDAN1	-1.63866	2.85232e-20
ENSG00000178567	EPM2AIP1	-1.63741	7.48809e-19
ENSG00000167840	ZNF232	-1.63637	2.59361e-13
ENSG00000197417	SHPK	-1.63544	1.02199e-48
ENSG00000226259	GTF2H2B	-1.63488	2.09667e-16
ENSG00000075826	SEC31B	-1.63454	1.34832e-14
ENSG00000214425	LRRC37A4P	-1.6332	8.23217e-28
ENSG00000103021	CCDC113	-1.63122	2.04544e-39
ENSG00000236432		-1.63038	1.84728e-05
ENSG00000156535	CD109	-1.6303	6.28319e-67
ENSG00000160293	VAV2	-1.63011	1.84864e-41
ENSG00000153283	CD96	-1.63006	4.11929e-09
ENSG00000166971	AKTIP	-1.62929	1.46643e-18
ENSG00000204682	MIR1915HG	-1.62751	5.1253e-09
ENSG00000101213	PTK6	-1.62582	3.73342e-10
ENSG00000274425		-1.62571	1.7174e-11
ENSG00000167996	FTH1	-1.62566	1.07672e-32
ENSG00000157734	SNX22	-1.6243	2.14457e-07
ENSG00000240204	SMKR1	-1.62395	0.00154513
ENSG00000119899	SLC17A5	-1.62379	1.53817e-32
ENSG00000178878	APOLD1	-1.62353	5.59577e-05
ENSG00000088305	DNMT3B	-1.62166	6.37119e-43
ENSG00000172728	FUT10	-1.6215	9.03351e-40
ENSG00000122644	ARL4A	-1.62126	7.67657e-41
ENSG00000119431	HDHD3	-1.62025	1.48976e-23
ENSG00000185813	PCYT2	-1.61945	6.74653e-50
ENSG00000127364	TAS2R4	-1.61899	0.00298723
ENSG00000271122		-1.61873	1.59698e-13
ENSG00000137261	KIAA0319	-1.61824	0.00188434
ENSG00000165810	BTNL9	-1.61783	0.000275691
ENSG00000065559	MAP2K4	-1.61599	4.77133e-71
ENSG00000279348		-1.61458	1.66551e-19
ENSG00000267787		-1.61298	9.94175e-06
ENSG00000083807	SLC27A5	-1.61146	2.73895e-19
ENSG00000156469	MTERF3	-1.61145	7.01879e-43
ENSG00000227403	LINC01806	-1.6098	1.60464e-13
ENSG00000123352	SPATS2	-1.60785	9.75893e-71
ENSG00000271741		-1.60762	3.78104e-08
ENSG00000134369	NAV1	-1.60709	4.92659e-29
ENSG00000173334	TRIB1	-1.60677	2.75272e-78
ENSG00000229689		-1.60659	9.85761e-05
ENSG00000185519	FAM131C	-1.60568	8.56003e-08
ENSG00000138400	MDH1B	-1.60543	8.75274e-06
ENSG00000162378	ZYG11B	-1.60527	1.22719e-32
ENSG00000184083	FAM120C	-1.6051	1.23564e-09
ENSG00000083544	TDRD3	-1.60459	2.93709e-33
ENSG00000151240	DIP2C	-1.60392	3.27437e-38
ENSG00000263235		-1.60346	5.12401e-06
ENSG00000129353	SLC44A2	-1.60278	1.04822e-42
ENSG00000154310	TNIK	-1.60277	4.23297e-47
ENSG00000166289	PLEKHF1	-1.60272	2.38016e-12
ENSG00000105662	CRTC1	-1.60246	8.05178e-14
ENSG00000069248	NUP133	-1.60242	1.3472e-75
ENSG00000286169	AHRR	-1.60231	5.38645e-27
ENSG00000174514	MFSD4A	-1.60182	0.000334812
ENSG00000006534	ALDH3B1	-1.60174	5.59245e-18
ENSG00000188368	PRR19	-1.59857	3.52554e-05
ENSG00000019995	ZRANB1	-1.59747	4.46803e-53
ENSG00000132405	TBC1D14	-1.59723	9.1689e-65
ENSG00000004897	CDC27	-1.59571	1.26477e-71
ENSG00000125485	DDX31	-1.59366	1.24568e-46
ENSG00000101695	RNF125	-1.59323	6.61211e-17
ENSG00000113657	DPYSL3	-1.59287	3.30681e-46
ENSG00000165626	BEND7	-1.59257	4.44777e-09
ENSG00000232838	PET117	-1.59056	6.76949e-25
ENSG00000198553	KCNRG	-1.59032	0.00418086
ENSG00000277161	PIGW	-1.58738	6.2849e-44
ENSG00000048342	CC2D2A	-1.58557	1.47602e-38
ENSG00000170677	SOCS6	-1.58467	2.61877e-59
ENSG00000080561	MID2	-1.5834	5.25488e-07
ENSG00000224420	ADM5	-1.58336	5.94903e-11
ENSG00000064999	ANKS1A	-1.5833	8.5993e-29
ENSG00000142207	URB1	-1.58271	3.5168e-52
ENSG00000111816	FRK	-1.58175	6.88115e-15
ENSG00000236255		-1.58105	6.52072e-10
ENSG00000146350	TBC1D32	-1.57954	1.39036e-13
ENSG00000181982	CCDC149	-1.57677	1.28448e-11
ENSG00000264364	DYNLL2	-1.57515	7.84518e-81
ENSG00000163126	ANKRD23	-1.57475	0.00292255
ENSG00000155545	MIER3	-1.57436	2.38091e-40
ENSG00000148773	MKI67	-1.5741	3.26913e-33
ENSG00000148384	INPP5E	-1.57379	1.1638e-34
ENSG00000090857	PDPR	-1.57175	4.67295e-36
ENSG00000261884		-1.57094	2.60324e-16
ENSG00000166224	SGPL1	-1.56764	3.59877e-72
ENSG00000204257	HLA-DMA	-1.56737	3.03132e-06
ENSG00000150760	DOCK1	-1.56689	1.89944e-83
ENSG00000137145	DENND4C	-1.56662	8.66884e-44
ENSG00000280173		-1.56439	2.1331e-06
ENSG00000130382	MLLT1	-1.56406	1.87305e-38
ENSG00000007866	TEAD3	-1.56359	7.07291e-17
ENSG00000156017	CARNMT1	-1.56274	2.47038e-38
ENSG00000123213	NLN	-1.56259	7.83852e-49
ENSG00000154059	IMPACT	-1.56257	1.6052e-49
ENSG00000198169	ZNF251	-1.56228	1.99898e-30
ENSG00000162437	RAVER2	-1.56201	7.57637e-52
ENSG00000227268	KLLN	-1.56182	0.000214066
ENSG00000118194	TNNT2	-1.56168	0.0185956
ENSG00000159263	SIM2	-1.55983	1.70319e-25
ENSG00000165929	TC2N	-1.55889	1.89952e-23
ENSG00000070540	WIPI1	-1.55889	9.09882e-17
ENSG00000180611	MB21D2	-1.55888	2.84253e-08
ENSG00000272512		-1.55856	0.000670609
ENSG00000123066	MED13L	-1.55748	1.21908e-65
ENSG00000116138	DNAJC16	-1.55742	1.06606e-42
ENSG00000171262	FAM98B	-1.55733	2.03429e-17
ENSG00000173894	CBX2	-1.55705	1.62164e-44
ENSG00000140905	GCSH	-1.55642	6.3407e-55
ENSG00000100150	DEPDC5	-1.55584	6.19823e-29
ENSG00000140943	MBTPS1	-1.55545	2.37393e-81
ENSG00000196704	AMZ2	-1.55402	9.10876e-54
ENSG00000141564	RPTOR	-1.55359	2.98969e-29
ENSG00000117013	KCNQ4	-1.55277	9.28458e-05
ENSG00000169136	ATF5	-1.55264	1.64268e-30
ENSG00000132763	MMACHC	-1.55185	4.65733e-30
ENSG00000261693		-1.55105	0.0434774
ENSG00000099889	ARVCF	-1.55084	1.80865e-11
ENSG00000181638	ZFP41	-1.55045	2.23254e-16
ENSG00000112655	PTK7	-1.55045	6.98744e-56
ENSG00000085185	BCORL1	-1.55038	1.39065e-18
ENSG00000188958	UTS2B	-1.55031	0.00573856
ENSG00000109944	JHY	-1.5503	1.11391e-06
ENSG00000189410	SH2D5	-1.5476	5.72137e-19
ENSG00000076770	MBNL3	-1.54703	5.80705e-25
ENSG00000267697	LUZP6	-1.54666	0.0138338
ENSG00000167264	DUS2	-1.54594	1.38171e-23
ENSG00000086015	MAST2	-1.54209	1.24654e-43
ENSG00000105974	CAV1	-1.54168	3.90199e-67
ENSG00000143353	LYPLAL1	-1.5415	1.02023e-11
ENSG00000153094	BCL2L11	-1.54137	2.31671e-34
ENSG00000115290	GRB14	-1.5411	1.26569e-05
ENSG00000135679	MDM2	-1.53939	1.27626e-50
ENSG00000121057	AKAP1	-1.53929	9.48391e-48
ENSG00000116985	BMP8B	-1.53898	4.76739e-19
ENSG00000132768	DPH2	-1.538	4.13203e-35
ENSG00000100429	HDAC10	-1.5374	7.8055e-17
ENSG00000166263	STXBP4	-1.53693	3.73218e-39
ENSG00000256664		-1.53541	1.99333e-16
ENSG00000180900	SCRIB	-1.53472	1.99663e-28
ENSG00000141642	ELAC1	-1.53417	7.28901e-10
ENSG00000003249	DBNDD1	-1.53401	1.91332e-23
ENSG00000168792	ABHD15	-1.53376	6.6327e-13
ENSG00000135828	RNASEL	-1.5336	8.34079e-13
ENSG00000178229	ZNF543	-1.53332	4.58291e-29
ENSG00000174177	CTU2	-1.53306	2.90286e-25
ENSG00000157429	ZNF19	-1.53247	5.80314e-06
ENSG00000130699	TAF4	-1.53015	2.39469e-27
ENSG00000225760	LINC00431	-1.52977	4.43293e-06
ENSG00000130158	DOCK6	-1.52924	1.14881e-28
ENSG00000189180	ZNF33A	-1.52872	8.49571e-32
ENSG00000244879	GABPB1-AS1	-1.52807	1.05082e-38
ENSG00000184708	EIF4ENIF1	-1.52637	8.07119e-26
ENSG00000104356	POP1	-1.52607	3.91365e-50
ENSG00000256546		-1.52555	3.16377e-13
ENSG00000120658	ENOX1	-1.5254	1.10348e-11
ENSG00000229267	SNHG31	-1.52505	0.00625548
ENSG00000285702		-1.52486	0.000229861
ENSG00000260807		-1.5248	3.36084e-06
ENSG00000279133		-1.5244	2.00025e-08
ENSG00000204305	AGER	-1.52431	0.00204924
ENSG00000215915	ATAD3C	-1.5237	0.044843
ENSG00000163393	SLC22A15	-1.5234	1.17644e-06
ENSG00000174718	RESF1	-1.52226	1.19442e-51
ENSG00000135119	RNFT2	-1.52182	7.79819e-30
ENSG00000269896		-1.52172	0.00645514
ENSG00000177732	SOX12	-1.52133	9.20192e-10
ENSG00000255182		-1.52044	0.0369192
ENSG00000130021	PUDP	-1.51846	3.37026e-22
ENSG00000108799	EZH1	-1.51796	2.26387e-22
ENSG00000116095	PLEKHA3	-1.51726	1.33999e-44
ENSG00000178531	CTXN1	-1.51655	1.40084e-06
ENSG00000116990	MYCL	-1.5161	1.72154e-07
ENSG00000187486	KCNJ11	-1.51565	7.88606e-06
ENSG00000198589	LRBA	-1.51333	3.67164e-67
ENSG00000157077	ZFYVE9	-1.51294	1.20827e-46
ENSG00000076248	UNG	-1.51281	2.59748e-66
ENSG00000183251	OR51B4	-1.51169	5.84557e-09
ENSG00000104998	IL27RA	-1.51162	1.1693e-26
ENSG00000160051	IQCC	-1.51134	8.90052e-10
ENSG00000185219	ZNF445	-1.51046	1.24856e-38
ENSG00000249859	PVT1	-1.50988	2.50014e-62
ENSG00000214617	SLC6A10P	-1.50883	0.0001586
ENSG00000204120	GIGYF2	-1.50844	5.33147e-61
ENSG00000176834	VSIG10	-1.50835	1.7253e-29
ENSG00000152503	TRIM36	-1.50824	1.86738e-20
ENSG00000154920	EME1	-1.50802	1.6935e-26
ENSG00000211459	MT-RNR1	-1.50622	7.20726e-17
ENSG00000261542		-1.50536	9.91015e-05
ENSG00000099251	HSD17B7P2	-1.50529	0.000513365
ENSG00000163584	RPL22L1	-1.5051	1.60124e-36
ENSG00000099812	MISP	-1.50364	1.68922e-54
ENSG00000260643		-1.50345	1.28375e-05
ENSG00000163138	PACRGL	-1.50321	6.28739e-30
ENSG00000166272	WBP1L	-1.50166	7.98461e-28
ENSG00000271254		-1.50121	2.44751e-24
ENSG00000278053	DDX52	-1.49997	1.50604e-63
ENSG00000106692	FKTN	-1.4993	5.52778e-33
ENSG00000136444	RSAD1	-1.49844	4.26681e-47
ENSG00000144791	LIMD1	-1.49821	1.21358e-41
ENSG00000167037	SGSM1	-1.49812	2.96827e-06
ENSG00000122035	RASL11A	-1.4978	1.96663e-07
ENSG00000104361	NIPAL2	-1.49719	7.23256e-19
ENSG00000269609	RPARP-AS1	-1.49708	1.83612e-13
ENSG00000105409	ATP1A3	-1.49621	7.61363e-28
ENSG00000134909	ARHGAP32	-1.49567	8.47967e-41
ENSG00000183943	PRKX	-1.49566	4.21778e-41
ENSG00000237172	B3GNT9	-1.49375	1.12163e-05
ENSG00000180257	ZNF816	-1.4934	1.3092e-11
ENSG00000112812	PRSS16	-1.49262	0.00207524
ENSG00000136933	RABEPK	-1.49256	5.13523e-42
ENSG00000197774	EME2	-1.49256	3.36692e-19
ENSG00000257556	LINC02298	-1.49224	0.0040277
ENSG00000235043	TECRP1	-1.49174	0.00055597
ENSG00000136560	TANK	-1.49159	6.24313e-38
ENSG00000228727	SAPCD1	-1.49123	0.00232962
ENSG00000285943		-1.49057	2.63351e-09
ENSG00000180881	CAPS2	-1.49037	1.03348e-09
ENSG00000197056	ZMYM1	-1.49027	5.24804e-41
ENSG00000022567	SLC45A4	-1.48996	7.44481e-36
ENSG00000105472	CLEC11A	-1.48927	0.00014889
ENSG00000147124	ZNF41	-1.48906	2.18662e-20
ENSG00000258301	VASH1-AS1	-1.48904	2.82067e-09
ENSG00000141503	MINK1	-1.48777	8.3712e-42
ENSG00000263843		-1.48693	1.91603e-06
ENSG00000186564	FOXD2	-1.48612	0.00105988
ENSG00000158856	DMTN	-1.48593	3.55279e-23
ENSG00000174206	C12orf66	-1.48581	2.54518e-20
ENSG00000051382	PIK3CB	-1.48507	5.38686e-20
ENSG00000100445	SDR39U1	-1.48404	1.8123e-17
ENSG00000170854	RIOX2	-1.48403	1.74747e-53
ENSG00000140961	OSGIN1	-1.48331	3.64011e-27
ENSG00000225968	ELFN1	-1.48293	4.35591e-07
ENSG00000283050	GTF2IP12	-1.48204	6.9798e-12
ENSG00000125454	SLC25A19	-1.48163	1.766e-39
ENSG00000153982	GDPD1	-1.48109	2.20317e-07
ENSG00000165983	PTER	-1.48079	1.25203e-38
ENSG00000203780	FANK1	-1.47883	6.98109e-05
ENSG00000148842	CNNM2	-1.47869	7.57477e-42
ENSG00000115271	GCA	-1.47845	2.85711e-10
ENSG00000162520	SYNC	-1.47739	0.00102574
ENSG00000040199	PHLPP2	-1.47727	4.9456e-32
ENSG00000100918	REC8	-1.47636	0.00307099
ENSG00000136378	ADAMTS7	-1.47605	2.30702e-12
ENSG00000078018	MAP2	-1.47548	6.58018e-29
ENSG00000178814	OPLAH	-1.47491	1.09962e-14
ENSG00000170190	SLC16A5	-1.47471	1.12545e-35
ENSG00000198625	MDM4	-1.47266	7.42516e-38
ENSG00000130881	LRP3	-1.47235	1.9945e-24
ENSG00000204128	C2orf72	-1.47183	5.66574e-06
ENSG00000073969	NSF	-1.47165	2.56166e-50
ENSG00000151893	CACUL1	-1.4715	2.49481e-68
ENSG00000281706		-1.47148	6.92115e-07
ENSG00000141664	ZCCHC2	-1.47145	1.71207e-35
ENSG00000085719	CPNE3	-1.47044	1.36695e-54
ENSG00000102967	DHODH	-1.47036	5.48184e-35
ENSG00000137628	DDX60	-1.46838	9.1586e-10
ENSG00000146802	TMEM168	-1.46809	1.16315e-29
ENSG00000269486	ERVK9-11	-1.46775	0.000418248
ENSG00000068654	POLR1A	-1.46754	1.08864e-38
ENSG00000231365	WARS2-AS1	-1.4675	7.73044e-18
ENSG00000234684	SDCBP2-AS1	-1.46692	2.56772e-07
ENSG00000129493	HEATR5A	-1.46606	1.24646e-38
ENSG00000129646	QRICH2	-1.46494	1.04258e-11
ENSG00000147789	ZNF7	-1.46473	3.08617e-44
ENSG00000259972		-1.4593	0.000821678
ENSG00000142765	SYTL1	-1.45918	2.88813e-16
ENSG00000215041	NEURL4	-1.45852	3.44148e-35
ENSG00000113522	RAD50	-1.45777	9.35114e-45
ENSG00000198551	ZNF627	-1.45761	8.81557e-21
ENSG00000079308	TNS1	-1.45759	4.79221e-12
ENSG00000198754	OXCT2	-1.45745	1.15824e-05
ENSG00000054690	PLEKHH1	-1.45712	2.3802e-27
ENSG00000149289	ZC3H12C	-1.45707	1.34106e-48
ENSG00000105655	ISYNA1	-1.45695	1.19228e-39
ENSG00000107984	DKK1	-1.45661	8.25218e-60
ENSG00000254402	LRRC24	-1.45639	0.0015194
ENSG00000142677	IL22RA1	-1.45637	0.000296914
ENSG00000144036	EXOC6B	-1.45599	1.22188e-43
ENSG00000106723	SPIN1	-1.45374	4.30268e-47
ENSG00000221886	ZBED8	-1.45342	1.03783e-09
ENSG00000176476	SGF29	-1.45336	1.58195e-15
ENSG00000100292	HMOX1	-1.45301	1.24914e-31
ENSG00000196663	TECPR2	-1.452	1.43689e-19
ENSG00000169203	NPIPB12	-1.45096	5.73894e-11
ENSG00000162817	C1orf115	-1.45075	8.82838e-22
ENSG00000118898	PPL	-1.45032	4.33739e-42
ENSG00000186185	KIF18B	-1.44672	2.77415e-30
ENSG00000103319	EEF2K	-1.44633	6.95805e-41
ENSG00000140396	NCOA2	-1.44528	4.72543e-30
ENSG00000184916	JAG2	-1.44426	5.10115e-30
ENSG00000227398	KIF9-AS1	-1.44377	0.0012298
ENSG00000168970	JMJD7-PLA2G4B	-1.44351	0.000417413
ENSG00000197429	IPP	-1.44334	4.09261e-18
ENSG00000137124	ALDH1B1	-1.44312	9.16435e-44
ENSG00000143147	GPR161	-1.44286	6.60944e-26
ENSG00000026508	CD44	-1.44232	2.04648e-40
ENSG00000177076	ACER2	-1.44134	1.42744e-07
ENSG00000166685	COG1	-1.44133	1.7031e-24
ENSG00000104205	SGK3	-1.44051	1.22554e-26
ENSG00000122507	BBS9	-1.43967	5.1146e-12
ENSG00000102763	VWA8	-1.43949	5.71996e-29
ENSG00000197771	MCMBP	-1.43898	1.98848e-54
ENSG00000196922	ZNF252P	-1.43814	1.72747e-33
ENSG00000164976	MYORG	-1.43795	7.62877e-23
ENSG00000005156	LIG3	-1.43711	6.88743e-54
[truncated: 9,271 more rows]
