# Supplementary material for: Role of uL3 in the Crosstalk between Nucleolar Stress and Autophagy in Colon Cancer Cells
Source: Int J Mol Sci. 2020 Mar 20;21(6):2143. doi: 10.3390/ijms21062143 (PMC7139652; doi:10.3390/ijms21062143)
Supplement: Supplementary file 1 [file ijms-21-02143-s001.zip › Supplementary Materials/Tables S9-S10.xlsx]

## Sheet: Table S9
Supplementary Table 9. List of Differentially Expressed Gene from RNA-Seq analysis results of uL3ΔHCT 116p53 -/- vs HCT 116p53 -/- treated with ActD.
Gene Information		RNAseq Results
HGNC_symbol	EnsemblID	logFC	FDR
ENSG00000135362	PRR5L	9.53424	5.37241e-48
ENSG00000172985	SH3RF3	9.49966	7.9e-42
ENSG00000167641	PPP1R14A	9.05539	1.1413e-30
ENSG00000087495	PHACTR3	9.02918	3.99276e-45
ENSG00000182752	PAPPA	8.92157	3.29972e-30
ENSG00000184785	SMIM10	8.87169	2.30037e-35
ENSG00000276903	HIST1H2AL	8.5922	4.47796e-77
ENSG00000241361	SLC25A24P1	8.52632	5.44814e-27
ENSG00000186086	NBPF6	8.43824	4.30123e-20
ENSG00000236279	CLEC2L	8.35526	1.67745e-75
ENSG00000144681	STAC	8.34604	5.2637e-101
ENSG00000138435	CHRNA1	8.33985	1.35376e-20
ENSG00000142700	DMRTA2	8.30186	9.48552e-21
ENSG00000117228	GBP1	8.19607	2.44616e-28
ENSG00000279192	PWAR5	8.08035	4.68051e-19
ENSG00000186960	LINC01551	8.03024	1.73149e-128
ENSG00000139192	TAPBPL	8.00838	9.44969e-62
ENSG00000164400	CSF2	7.96746	2.31815e-160
ENSG00000198846	TOX	7.96187	6.35555e-56
ENSG00000196653	ZNF502	7.91118	3.15878e-15
ENSG00000178343	SHISA3	7.87985	3.7596e-15
ENSG00000102109	PCSK1N	7.84253	3.43413e-15
ENSG00000116194	ANGPTL1	7.83584	1.10369e-18
ENSG00000205810	KLRC3	7.82864	1.70065e-16
ENSG00000231107	LINC01508	7.82004	2.63625e-16
ENSG00000251301	LINC02384	7.79309	7.16361e-54
ENSG00000134853	PDGFRA	7.73714	4.88683e-154
ENSG00000275718	CCL15	7.72372	1.337e-15
ENSG00000226363	HAGLROS	7.71406	3.00007e-17
ENSG00000184867	ARMCX2	7.68124	2.55514e-55
ENSG00000231528	FAM225A	7.67272	3.15407e-11
ENSG00000183072	NKX2-5	7.66744	8.18991e-96
ENSG00000162639	HENMT1	7.64823	2.56373e-70
ENSG00000226807	MROH5	7.57869	1.32274e-16
ENSG00000163347	CLDN1	7.56326	2.29816e-301
ENSG00000138207	RBP4	7.55934	1.06539e-14
ENSG00000223392	CLDN10-AS1	7.55565	3.12455e-10
ENSG00000172020	GAP43	7.55041	3.62122e-37
ENSG00000107736	CDH23	7.5388	7.01381e-13
ENSG00000166482	MFAP4	7.53805	7.17983e-14
ENSG00000130755	GMFG	7.52305	2.57656e-42
ENSG00000121769	FABP3	7.50377	1.4808e-43
ENSG00000139219	COL2A1	7.50299	4.60509e-39
ENSG00000119673	ACOT2	7.48243	1.38093e-53
ENSG00000152580	IGSF10	7.46294	9.36974e-50
ENSG00000204767	INSYN2B	7.45216	4.1897e-47
ENSG00000136099	PCDH8	7.4374	4.43938e-12
ENSG00000224184	MIR3681HG	7.41657	1.47469e-92
ENSG00000080007	DDX43	7.39642	7.71362e-63
ENSG00000109610	SOD3	7.38989	5.17344e-119
ENSG00000273983	HIST1H3G	7.38883	2.63698e-294
ENSG00000173376	NDNF	7.38229	2.05357e-57
ENSG00000007038	PRSS21	7.36709	4.93007e-256
ENSG00000139209	SLC38A4	7.32424	6.0268e-232
ENSG00000173110	HSPA6	7.32419	1.8405e-166
ENSG00000184611	KCNH7	7.30409	8.02913e-11
ENSG00000185668	POU3F1	7.30286	5.17903e-13
ENSG00000165828	PRAP1	7.28363	7.21011e-36
ENSG00000188729	OSTN	7.27219	2.29816e-301
ENSG00000134873	CLDN10	7.26058	1.53412e-258
ENSG00000240429	LRRFIP1P1	7.24685	5.36719e-12
ENSG00000132031	MATN3	7.24098	4.20023e-32
ENSG00000106541	AGR2	7.23497	3.0638e-235
ENSG00000170323	FABP4	7.23036	2.29816e-301
ENSG00000186603	HPDL	7.20738	1.55603e-92
ENSG00000278588	HIST1H2BI	7.20476	1.45715e-145
ENSG00000160182	TFF1	7.20184	4.3335e-93
ENSG00000185304	RGPD2	7.19114	9.74044e-64
ENSG00000134363	FST	7.16704	2.93255e-202
ENSG00000115009	CCL20	7.15127	9.8897e-84
ENSG00000168386	FILIP1L	7.13837	2.54795e-80
ENSG00000228630	HOTAIR	7.13158	9.34884e-12
ENSG00000233527	ZNF529-AS1	7.10132	1.33511e-11
ENSG00000163661	PTX3	7.08194	7.17492e-156
ENSG00000128739	SNRPN	7.07709	2.29816e-301
ENSG00000176302	FOXR1	7.06815	2.29816e-301
ENSG00000099834	CDHR5	7.05959	2.88859e-13
ENSG00000164761	TNFRSF11B	7.01705	5.94176e-109
ENSG00000179314	WSCD1	7.01595	1.28634e-56
ENSG00000102271	KLHL4	7.01452	6.16122e-31
ENSG00000120594	PLXDC2	6.98669	1.84183e-25
ENSG00000113083	LOX	6.97895	1.18929e-90
ENSG00000112175	BMP5	6.97786	2.28796e-67
ENSG00000276180	HIST1H4I	6.94617	4.48353e-107
ENSG00000277775	HIST1H3F	6.94111	5.34881e-141
ENSG00000136869	TLR4	6.94102	5.72286e-189
ENSG00000173208	ABCD2	6.93371	4.64287e-25
ENSG00000176907	TCIM	6.92741	6.11417e-103
ENSG00000163638	ADAMTS9	6.89407	9.87457e-163
ENSG00000241399	CD302	6.8891	2.33613e-103
ENSG00000121895	TMEM156	6.87434	3.25555e-162
ENSG00000168685	IL7R	6.86731	3.22691e-198
ENSG00000117114	ADGRL2	6.86054	2.29816e-301
ENSG00000137745	MMP13	6.85013	1.34949e-103
ENSG00000182218	HHIPL1	6.84914	8.97926e-10
ENSG00000187772	LIN28B	6.8314	1.54952e-238
ENSG00000125798	FOXA2	6.82555	8.73523e-116
ENSG00000159167	STC1	6.81434	2.29816e-301
ENSG00000125845	BMP2	6.80832	1.60172e-108
ENSG00000163993	S100P	6.78233	9.69461e-153
ENSG00000163359	COL6A3	6.78192	2.29816e-301
ENSG00000160180	TFF3	6.77254	3.19272e-46
ENSG00000117707	PROX1	6.75393	6.9787e-136
ENSG00000157150	TIMP4	6.73213	7.25705e-84
ENSG00000277075	HIST1H2AE	6.7275	4.7978e-183
ENSG00000184357	HIST1H1B	6.72535	4.43758e-218
ENSG00000095752	IL11	6.7227	1.35608e-273
ENSG00000129151	BBOX1	6.71511	4.78203e-08
ENSG00000273802	HIST1H2BG	6.71406	2.00741e-189
ENSG00000154040	CABYR	6.66996	2.96835e-28
ENSG00000259974	LINC00261	6.66982	2.36933e-57
ENSG00000139211	AMIGO2	6.66273	2.29816e-301
ENSG00000145002	FAM86B2	6.6579	1.53061e-22
ENSG00000175471	MCTP1	6.6576	3.55812e-260
ENSG00000127920	GNG11	6.65217	8.12688e-187
ENSG00000132386	SERPINF1	6.6505	2.29816e-301
ENSG00000147168	IL2RG	6.63494	3.40336e-09
ENSG00000151388	ADAMTS12	6.63305	3.91746e-76
ENSG00000157064	NMNAT2	6.62915	1.78664e-150
ENSG00000123689	G0S2	6.59652	4.29781e-46
ENSG00000120708	TGFBI	6.58642	2.29816e-301
ENSG00000227507	LTB	6.57908	1.9207e-98
ENSG00000123388	HOXC11	6.54614	1.1602e-23
ENSG00000099256	PRTFDC1	6.54546	1.5955e-130
ENSG00000153246	PLA2R1	6.50948	2.61244e-45
ENSG00000131771	PPP1R1B	6.49719	6.26013e-61
ENSG00000079257	LXN	6.4934	1.02986e-66
ENSG00000134240	HMGCS2	6.49248	9.2907e-53
ENSG00000169744	LDB2	6.46346	2.42776e-23
ENSG00000000971	CFH	6.46161	1.18386e-113
ENSG00000151376	ME3	6.44622	2.67314e-112
ENSG00000215183	MSMP	6.44112	2.60622e-26
ENSG00000127324	TSPAN8	6.43573	1.11448e-81
ENSG00000166033	HTRA1	6.38924	1.08213e-129
ENSG00000169908	TM4SF1	6.38802	9.88271e-271
ENSG00000181449	SOX2	6.38734	3.54337e-51
ENSG00000104870	FCGRT	6.37598	4.10605e-139
ENSG00000042980	ADAM28	6.37576	8.7294e-19
ENSG00000180730	SHISA2	6.3727	2.47862e-254
ENSG00000221866	PLXNA4	6.35969	8.86857e-34
ENSG00000139292	LGR5	6.35701	1.93371e-17
ENSG00000213401	MAGEA12	6.34656	2.29816e-301
ENSG00000168542	COL3A1	6.34499	4.27362e-201
ENSG00000268902	CSAG2	6.32616	1.49372e-15
ENSG00000143416	SELENBP1	6.32361	5.41794e-90
ENSG00000087494	PTHLH	6.30813	1.38145e-182
ENSG00000115828	QPCT	6.30588	5.53247e-53
ENSG00000026025	VIM	6.29427	1.25896e-222
ENSG00000129951	PLPPR3	6.29167	2.97922e-16
ENSG00000120210	INSL6	6.28936	1.78211e-49
ENSG00000148942	SLC5A12	6.27307	2.46188e-24
ENSG00000163364	LINC01116	6.27061	4.09741e-52
ENSG00000168032	ENTPD3	6.26202	1.31421e-32
ENSG00000232527	LINC02802	6.25469	1.04748e-52
ENSG00000152661	GJA1	6.24678	2.19946e-280
ENSG00000134198	TSPAN2	6.24062	1.86035e-35
ENSG00000179855	GIPC3	6.23684	1.15064e-23
ENSG00000171451	DSEL	6.23683	2.32529e-149
ENSG00000153956	CACNA2D1	6.23551	1.70619e-153
ENSG00000213886	UBD	6.23428	8.69484e-18
ENSG00000141753	IGFBP4	6.2294	4.54564e-141
ENSG00000099958	DERL3	6.22412	1.91365e-21
ENSG00000137959	IFI44L	6.21959	1.22985e-79
ENSG00000275713	HIST1H2BH	6.21602	1.05096e-150
ENSG00000196628	TCF4	6.20563	4.34259e-113
ENSG00000128606	LRRC17	6.19932	7.42892e-147
ENSG00000224189	HAGLR	6.19649	1.63439e-48
ENSG00000090104	RGS1	6.18814	1.43336e-92
ENSG00000131435	PDLIM4	6.1817	1.63897e-142
ENSG00000138587	MNS1	6.17467	5.13955e-47
ENSG00000251169	LINC01843	6.1688	4.09378e-17
ENSG00000113319	RASGRF2	6.16644	1.3977e-91
ENSG00000205683	DPF3	6.16116	7.60865e-17
ENSG00000170577	SIX2	6.15481	1.22612e-138
ENSG00000112769	LAMA4	6.13903	2.29816e-301
ENSG00000214407	LINC02085	6.13583	2.41173e-07
ENSG00000177409	SAMD9L	6.12768	1.09723e-64
ENSG00000139329	LUM	6.12494	1.72444e-58
ENSG00000072133	RPS6KA6	6.09969	4.81303e-29
ENSG00000123700	KCNJ2	6.09189	4.97446e-44
ENSG00000185633	NDUFA4L2	6.08358	8.41569e-78
ENSG00000189184	PCDH18	6.07385	3.53102e-17
ENSG00000165821	SALL2	6.07314	1.74093e-51
ENSG00000189369	GSPT2	6.06449	1.5673e-43
ENSG00000144908	ALDH1L1	6.0575	3.83176e-126
ENSG00000187479	C11orf96	6.04758	3.87851e-27
ENSG00000148677	ANKRD1	6.04487	7.6167e-130
ENSG00000005471	ABCB4	6.04227	1.03826e-33
ENSG00000104321	TRPA1	6.02958	5.36452e-17
ENSG00000118508	RAB32	6.02001	6.20166e-57
ENSG00000121068	TBX2	6.01169	1.00537e-115
ENSG00000165259	HDX	6.00444	1.63462e-15
ENSG00000130592	LSP1	5.99231	5.90619e-26
ENSG00000160284	SPATC1L	5.99178	1.15693e-67
ENSG00000139269	INHBE	5.99128	4.83368e-84
ENSG00000134874	DZIP1	5.96975	4.32494e-164
ENSG00000164120	HPGD	5.96825	4.20546e-133
ENSG00000143995	MEIS1	5.9602	7.8051e-45
ENSG00000206172	HBA1	5.94985	1.73719e-18
ENSG00000134516	DOCK2	5.94599	7.71051e-13
ENSG00000124225	PMEPA1	5.92772	1.97008e-236
ENSG00000143452	HORMAD1	5.91249	5.75232e-16
ENSG00000019549	SNAI2	5.91153	1.00394e-142
ENSG00000166825	ANPEP	5.90915	3.14907e-112
ENSG00000145949	MYLK4	5.9053	2.44578e-283
ENSG00000128709	HOXD9	5.89719	1.5213e-14
ENSG00000256087	ZNF432	5.89536	1.68494e-80
ENSG00000206557	TRIM71	5.88906	1.77115e-43
ENSG00000113448	PDE4D	5.88323	3.47024e-214
ENSG00000113361	CDH6	5.87673	1.64993e-49
ENSG00000143653	SCCPDH	5.87006	7.24848e-199
ENSG00000152217	SETBP1	5.8689	2.32755e-46
ENSG00000160181	TFF2	5.86848	2.27964e-14
ENSG00000028137	TNFRSF1B	5.86757	4.98542e-155
ENSG00000166206	GABRB3	5.86591	7.87147e-17
ENSG00000174827	PDZK1	5.86273	1.65437e-69
ENSG00000144451	SPAG16	5.85934	4.29809e-62
ENSG00000090530	P3H2	5.8498	2.29816e-301
ENSG00000145908	ZNF300	5.84737	6.1145e-106
ENSG00000250312	ZNF718	5.84463	4.34002e-24
ENSG00000164330	EBF1	5.82848	2.55247e-25
ENSG00000213030	CGB8	5.79939	1.43486e-14
ENSG00000176678	FOXL1	5.79791	1.27829e-158
ENSG00000164741	DLC1	5.78659	4.48259e-132
ENSG00000175352	NRIP3	5.77276	2.76047e-175
ENSG00000187987	ZSCAN23	5.76751	2.80243e-15
ENSG00000151062	CACNA2D4	5.75795	3.26899e-83
ENSG00000159217	IGF2BP1	5.74369	6.70567e-228
ENSG00000115221	ITGB6	5.7044	3.58642e-22
ENSG00000159228	CBR1	5.7042	3.6125e-233
ENSG00000169252	ADRB2	5.69516	9.58366e-91
ENSG00000109113	RAB34	5.69509	2.86303e-278
ENSG00000138696	BMPR1B	5.69305	5.38662e-67
ENSG00000147100	SLC16A2	5.66319	5.08839e-19
ENSG00000187815	ZFP69	5.65439	6.86614e-43
ENSG00000215030	RPL13P12	5.65391	1.00341e-25
ENSG00000005108	THSD7A	5.64869	7.39131e-75
ENSG00000178498	DTX3	5.64043	6.7572e-117
ENSG00000157613	CREB3L1	5.62985	3.78279e-37
ENSG00000257800	FNBP1P1	5.62457	3.59688e-13
ENSG00000166450	PRTG	5.62093	4.46721e-175
ENSG00000254004	ZNF260	5.61323	1.26026e-77
ENSG00000187801	ZFP69B	5.58594	2.08961e-71
ENSG00000114200	BCHE	5.57914	1.29408e-52
ENSG00000050165	DKK3	5.57752	2.93266e-78
ENSG00000106302	HYAL4	5.57074	4.02005e-23
ENSG00000213626	LBH	5.56495	2.73637e-186
ENSG00000162645	GBP2	5.56408	2.13593e-159
ENSG00000163072	NOSTRIN	5.55028	1.8277e-13
ENSG00000234883	MIR155HG	5.55002	5.98174e-14
ENSG00000006747	SCIN	5.54177	2.75787e-146
ENSG00000104447	TRPS1	5.53571	9.88848e-229
ENSG00000140481	CCDC33	5.52297	8.66541e-35
ENSG00000164929	BAALC	5.51879	1.7785e-49
ENSG00000164379	FOXQ1	5.51191	3.49704e-60
ENSG00000089199	CHGB	5.50685	2.67245e-42
ENSG00000185306	C12orf56	5.47534	2.17799e-10
ENSG00000138653	NDST4	5.4713	3.36068e-11
ENSG00000232040	ZBED9	5.456	2.31959e-40
ENSG00000169752	NRG4	5.44756	9.49267e-74
ENSG00000198797	BRINP2	5.44449	6.02015e-12
ENSG00000114270	COL7A1	5.44294	1.61228e-260
ENSG00000140459	CYP11A1	5.44218	9.88607e-15
ENSG00000077092	RARB	5.44074	1.0346e-24
ENSG00000143512	HHIPL2	5.43683	2.1177e-29
ENSG00000234155	LINC02535	5.4321	2.81381e-26
ENSG00000183569	SERHL2	5.42387	1.00529e-10
ENSG00000159164	SV2A	5.41168	7.84243e-158
ENSG00000136859	ANGPTL2	5.40981	2.06017e-61
ENSG00000167617	CDC42EP5	5.39769	7.63804e-63
ENSG00000186020	ZNF529	5.39108	5.52424e-74
ENSG00000203799	CCDC162P	5.38876	1.22758e-26
ENSG00000169083	AR	5.37886	1.81202e-54
ENSG00000154274	C4orf19	5.36699	3.5721e-52
ENSG00000183722	LHFPL6	5.36079	7.5881e-74
ENSG00000152784	PRDM8	5.34306	2.93923e-43
ENSG00000164002	EXO5	5.34186	2.28874e-27
ENSG00000152454	ZNF256	5.33267	2.38867e-15
ENSG00000187546	AGMO	5.32786	5.65628e-25
ENSG00000273173	SNURF	5.30758	1.02856e-26
ENSG00000150540	HNMT	5.30635	3.21547e-44
ENSG00000105894	PTN	5.30558	1.31524e-12
ENSG00000103460	TOX3	5.30095	2.91292e-18
ENSG00000197183	NOL4L	5.28794	9.20333e-223
ENSG00000256223	ZNF10	5.26651	4.39968e-14
ENSG00000135480	KRT7	5.25761	4.23007e-227
ENSG00000182901	RGS7	5.25577	1.1709e-15
ENSG00000146197	SCUBE3	5.25424	8.45525e-100
ENSG00000184304	PRKD1	5.25312	2.80425e-59
ENSG00000130208	APOC1	5.24108	1.01999e-65
ENSG00000008517	IL32	5.21726	4.18556e-44
ENSG00000196917	HCAR1	5.21476	5.30443e-44
ENSG00000074410	CA12	5.20079	2.29816e-301
ENSG00000184349	EFNA5	5.19695	1.35215e-61
ENSG00000166813	KIF7	5.19571	3.4673e-39
ENSG00000092969	TGFB2	5.19211	1.98822e-97
ENSG00000137691	CFAP300	5.18953	5.42898e-28
ENSG00000176020	AMIGO3	5.17996	3.67689e-06
ENSG00000187688	TRPV2	5.17548	1.3196e-215
ENSG00000229124	VIM-AS1	5.17542	5.23905e-34
ENSG00000147852	VLDLR	5.17078	7.49303e-43
ENSG00000214435	AS3MT	5.16217	1.45517e-09
ENSG00000145777	TSLP	5.15541	7.29686e-10
ENSG00000172346	CSDC2	5.15088	2.50136e-20
ENSG00000100604	CHGA	5.14649	5.37944e-10
ENSG00000186469	GNG2	5.14606	7.84431e-101
ENSG00000204262	COL5A2	5.14389	2.29816e-301
ENSG00000145335	SNCA	5.12785	1.70472e-111
ENSG00000114861	FOXP1	5.12341	4.53185e-187
ENSG00000175538	KCNE3	5.11652	2.4032e-23
ENSG00000184564	SLITRK6	5.10005	5.4725e-80
ENSG00000165029	ABCA1	5.0984	7.71809e-126
ENSG00000205809	KLRC2	5.08616	5.99329e-62
ENSG00000186088	GSAP	5.08485	5.34868e-49
ENSG00000145287	PLAC8	5.0788	8.84715e-62
ENSG00000154188	ANGPT1	5.07505	6.37118e-18
ENSG00000101670	LIPG	5.06142	9.54116e-184
ENSG00000128645	HOXD1	5.04607	5.43051e-10
ENSG00000169429	CXCL8	5.04598	1.91703e-178
ENSG00000254560	BBOX1-AS1	5.03623	1.78689e-18
ENSG00000224578	HNRNPA1P48	5.02944	1.12395e-38
ENSG00000107317	PTGDS	5.02019	9.8064e-32
ENSG00000135838	NPL	5.01982	7.87706e-14
ENSG00000099260	PALMD	5.01473	4.87943e-09
ENSG00000137868	STRA6	5.01149	1.95539e-162
ENSG00000100078	PLA2G3	5.01023	2.69533e-53
ENSG00000004799	PDK4	5.00654	7.31879e-62
ENSG00000172465	TCEAL1	5.00192	2.86231e-41
ENSG00000227372	TP73-AS1	4.9982	1.90124e-102
ENSG00000076356	PLXNA2	4.9952	1.23357e-143
ENSG00000196387	ZNF140	4.99419	9.43192e-44
ENSG00000134533	RERG	4.98465	2.30921e-20
ENSG00000156113	KCNMA1	4.97704	6.28741e-22
ENSG00000181754	AMIGO1	4.97193	1.13013e-12
ENSG00000133636	NTS	4.97119	6.75506e-14
ENSG00000197608	ZNF841	4.97075	3.09587e-72
ENSG00000144857	BOC	4.96867	5.09056e-138
ENSG00000177822	TENM3-AS1	4.96039	5.81779e-36
ENSG00000197951	ZNF71	4.94707	8.37076e-16
ENSG00000164411	GJB7	4.94353	5.47562e-08
ENSG00000267041	ZNF850	4.94188	2.48813e-126
ENSG00000170381	SEMA3E	4.93211	3.55158e-168
ENSG00000135423	GLS2	4.92165	1.63584e-12
ENSG00000164683	HEY1	4.92098	1.33629e-85
ENSG00000124785	NRN1	4.91259	9.41595e-78
ENSG00000187627	RGPD1	4.90127	4.93743e-22
ENSG00000270885	RASL10B	4.88331	3.19035e-45
ENSG00000180801	ARSJ	4.87487	7.5702e-231
ENSG00000221963	APOL6	4.87395	8.53485e-179
ENSG00000185432	METTL7A	4.87238	4.78076e-170
ENSG00000242265	PEG10	4.8717	2.29816e-301
ENSG00000123096	SSPN	4.84964	6.60174e-20
ENSG00000185477	GPRIN3	4.84937	3.50056e-118
ENSG00000103485	QPRT	4.84164	1.59832e-72
ENSG00000105246	EBI3	4.83026	3.73622e-71
ENSG00000154162	CDH12	4.82197	1.32239e-13
ENSG00000010361	FUZ	4.81495	2.63614e-97
ENSG00000157404	KIT	4.80573	3.68818e-07
ENSG00000125089	SH3TC1	4.8015	2.96596e-67
ENSG00000163923	RPL39L	4.77111	8.80391e-75
ENSG00000243649	CFB	4.76683	1.72446e-13
ENSG00000197619	ZNF615	4.76528	5.52044e-25
ENSG00000204219	TCEA3	4.76514	3.59609e-139
ENSG00000148082	SHC3	4.76464	2.06913e-15
ENSG00000241506	PSMC1P1	4.73462	0.00565254
ENSG00000112992	NNT	4.73192	5.10457e-200
ENSG00000231711	LINC00899	4.73179	9.74759e-09
ENSG00000100979	PLTP	4.72983	6.82153e-188
ENSG00000223658	C1GALT1C1L	4.72577	7.45991e-09
ENSG00000225548	LINC01980	4.71576	1.06855e-14
ENSG00000136010	ALDH1L2	4.70162	2.17217e-70
ENSG00000213654	GPSM3	4.67014	1.16558e-73
ENSG00000100234	TIMP3	4.66691	3.80781e-260
ENSG00000133083	DCLK1	4.66557	4.68749e-141
ENSG00000184227	ACOT1	4.64328	5.47066e-13
ENSG00000172638	EFEMP2	4.61597	1.17852e-143
ENSG00000196507	TCEAL3	4.61475	6.28868e-31
ENSG00000249395	CASC9	4.60879	2.09929e-89
ENSG00000135905	DOCK10	4.60775	1.90707e-27
ENSG00000205436	EXOC3L4	4.60587	3.3314e-13
ENSG00000124813	RUNX2	4.5994	4.41342e-41
ENSG00000277443	MARCKS	4.592	1.04524e-273
ENSG00000125730	C3	4.59171	5.55629e-143
ENSG00000162511	LAPTM5	4.57989	2.09041e-18
ENSG00000106069	CHN2	4.56825	3.48504e-54
ENSG00000125841	NRSN2	4.54915	1.19574e-63
ENSG00000265185	SNORD3B-1	4.54623	1.62881e-165
ENSG00000162723	SLAMF9	4.52681	4.65824e-13
ENSG00000090339	ICAM1	4.52579	4.23007e-227
ENSG00000168899	VAMP5	4.5229	1.56138e-24
ENSG00000262074	SNORD3B-2	4.5169	8.86973e-168
ENSG00000108947	EFNB3	4.50507	8.14384e-28
ENSG00000179715	PCED1B	4.50505	2.78836e-13
ENSG00000230461	PROX1-AS1	4.50045	4.42801e-14
ENSG00000198930	CSAG1	4.49574	1.03877e-123
ENSG00000124006	OBSL1	4.49395	1.60609e-210
ENSG00000111859	NEDD9	4.49244	1.65935e-87
ENSG00000132357	CARD6	4.49186	1.24431e-39
ENSG00000173702	MUC13	4.48756	1.10771e-13
ENSG00000165105	RASEF	4.48606	1.81379e-112
ENSG00000058085	LAMC2	4.48307	1.25037e-276
ENSG00000117226	GBP3	4.47931	8.38593e-27
ENSG00000174332	GLIS1	4.4784	5.14927e-11
ENSG00000106624	AEBP1	4.4775	1.05857e-78
ENSG00000141576	RNF157	4.47209	6.00206e-92
ENSG00000113231	PDE8B	4.4429	6.23341e-13
ENSG00000239474	KLHL41	4.42493	4.6448e-36
ENSG00000237624	OXCT2P1	4.41434	1.31341e-06
ENSG00000175567	UCP2	4.41362	6.718e-161
ENSG00000099937	SERPIND1	4.41224	4.38336e-13
ENSG00000215808	LINC01139	4.41139	2.07665e-21
ENSG00000263753	LINC00667	4.40717	2.40216e-31
ENSG00000178852	EFCAB13	4.40142	2.23019e-12
ENSG00000175294	CATSPER1	4.3972	2.34035e-11
ENSG00000227038	GTF2IP7	4.39298	2.49102e-27
ENSG00000162878	PKDCC	4.39293	8.90508e-13
ENSG00000283378	CNTNAP3C	4.3887	9.31144e-35
ENSG00000169129	AFAP1L2	4.38748	5.82434e-83
ENSG00000267270	PARD6G-AS1	4.38657	1.11757e-27
ENSG00000149150	SLC43A1	4.38	3.56782e-140
ENSG00000004139	SARM1	4.37732	3.66291e-79
ENSG00000258984	UBE2F-SCLY	4.37673	6.34714e-05
ENSG00000216866	RPS2P55	4.36561	2.53436e-05
ENSG00000196074	SYCP2	4.36034	1.11195e-14
ENSG00000139970	RTN1	4.34784	1.98121e-26
ENSG00000144642	RBMS3	4.34093	1.35992e-55
ENSG00000109819	PPARGC1A	4.32603	5.72666e-26
ENSG00000203722	RAET1G	4.31076	8.16279e-11
ENSG00000132669	RIN2	4.30272	4.47852e-131
ENSG00000116771	AGMAT	4.29229	5.43919e-43
ENSG00000169418	NPR1	4.28874	9.65017e-09
ENSG00000177335	C8orf31	4.27953	3.90064e-14
ENSG00000164949	GEM	4.27675	2.29816e-301
ENSG00000196954	CASP4	4.27334	1.0317e-78
ENSG00000198756	COLGALT2	4.26957	2.51818e-32
ENSG00000251363	LINC02315	4.25033	4.47924e-17
ENSG00000182165	TP53TG1	4.24363	7.3577e-09
ENSG00000244649	LINC02086	4.23292	3.92259e-45
ENSG00000179674	ARL14	4.23213	7.83886e-19
ENSG00000156968	MPV17L	4.22953	5.51723e-92
ENSG00000173706	HEG1	4.22221	2.97261e-105
ENSG00000231274	SBK3	4.22058	1.48272e-09
ENSG00000100314	CABP7	4.21889	1.11966e-12
ENSG00000198680	TUSC1	4.215	7.22012e-15
ENSG00000124575	HIST1H1D	4.19646	1.2979e-43
ENSG00000177374	HIC1	4.19141	5.4776e-29
ENSG00000267280	TBX2-AS1	4.18804	1.66611e-11
ENSG00000123094	RASSF8	4.18544	2.47862e-254
ENSG00000073756	PTGS2	4.18284	5.62522e-99
ENSG00000226476	LINC01748	4.17985	4.36412e-21
ENSG00000162078	ZG16B	4.17542	7.18866e-42
ENSG00000174080	CTSF	4.16835	5.31794e-23
ENSG00000137880	GCHFR	4.16166	1.43799e-97
ENSG00000143494	VASH2	4.15738	4.19741e-11
ENSG00000205978	NYNRIN	4.15223	3.03858e-60
ENSG00000246695	RASSF8-AS1	4.15038	1.26264e-84
ENSG00000104313	EYA1	4.14804	1.33301e-11
ENSG00000139679	LPAR6	4.131	9.45686e-27
ENSG00000170006	TMEM154	4.12954	1.39172e-34
ENSG00000117152	RGS4	4.10741	3.06313e-61
ENSG00000161544	CYGB	4.10691	4.12328e-09
ENSG00000134070	IRAK2	4.10685	9.07638e-247
ENSG00000175414	ARL10	4.1049	1.32673e-44
ENSG00000143443	C1orf56	4.09808	2.43798e-11
ENSG00000106511	MEOX2	4.09541	1.28489e-10
ENSG00000099250	NRP1	4.09116	5.49129e-232
ENSG00000107249	GLIS3	4.08683	4.95587e-102
ENSG00000145703	IQGAP2	4.0847	4.23102e-124
ENSG00000106829	TLE4	4.08425	5.58738e-07
ENSG00000233117	LINC00702	4.08415	1.30452e-47
ENSG00000088756	ARHGAP28	4.07442	4.82488e-26
ENSG00000146592	CREB5	4.07351	6.38439e-38
ENSG00000166670	MMP10	4.07239	1.46581e-17
ENSG00000005469	CROT	4.07236	9.18452e-14
ENSG00000178662	CSRNP3	4.06994	9.20513e-16
ENSG00000116741	RGS2	4.06803	8.19574e-129
ENSG00000143507	DUSP10	4.06719	1.72089e-106
ENSG00000228623	ZNF883	4.0581	2.72705e-09
ENSG00000104951	IL4I1	4.05509	6.37549e-09
ENSG00000228340	MIR646HG	4.04097	2.17417e-27
ENSG00000159761	C16orf86	4.0405	3.43805e-08
ENSG00000160050	CCDC28B	4.03381	2.40092e-43
ENSG00000114631	PODXL2	4.03008	2.5055e-83
ENSG00000104490	NCALD	4.02881	7.63944e-51
ENSG00000160179	ABCG1	4.02109	2.56311e-34
ENSG00000150687	PRSS23	4.01656	5.99066e-264
ENSG00000185634	SHC4	4.01648	6.20853e-54
ENSG00000123342	MMP19	4.00792	1.67942e-08
ENSG00000196611	MMP1	4.00544	8.19631e-82
ENSG00000069667	RORA	4.0002	1.13519e-17
ENSG00000104432	IL7	3.99508	1.64879e-12
ENSG00000136158	SPRY2	3.98834	7.61707e-179
ENSG00000135547	HEY2	3.97752	1.07507e-12
ENSG00000104081	BMF	3.95312	4.43481e-83
ENSG00000157514	TSC22D3	3.94402	3.10011e-262
ENSG00000137507	LRRC32	3.92451	3.21064e-33
ENSG00000196503	ARL9	3.91974	1.02807e-17
ENSG00000129244	ATP1B2	3.91458	6.55857e-11
ENSG00000132170	PPARG	3.91225	5.51982e-249
ENSG00000213949	ITGA1	3.90958	1.43046e-116
ENSG00000173237	C11orf86	3.9042	6.05435e-07
ENSG00000172296	SPTLC3	3.89646	4.65823e-35
ENSG00000143127	ITGA10	3.88726	4.4255e-63
ENSG00000256683	ZNF350	3.88473	1.27732e-21
ENSG00000003436	TFPI	3.88255	5.77996e-215
ENSG00000224078	SNHG14	3.87304	9.78024e-249
ENSG00000156265	MAP3K7CL	3.86895	3.06899e-09
ENSG00000174343	CHRNA9	3.86668	2.34924e-14
ENSG00000127329	PTPRB	3.84781	1.36935e-18
ENSG00000240694	PNMA2	3.83566	3.29011e-45
ENSG00000134202	GSTM3	3.83186	9.36474e-26
ENSG00000188641	DPYD	3.83018	1.13477e-82
ENSG00000124613	ZNF391	3.82986	2.39803e-08
ENSG00000196754	S100A2	3.8288	2.29816e-301
ENSG00000172159	FRMD3	3.82568	6.58668e-56
ENSG00000231298	MANCR	3.82333	4.48576e-44
ENSG00000071282	LMCD1	3.81655	3.10583e-77
ENSG00000146038	DCDC2	3.81375	3.40259e-25
ENSG00000115648	MLPH	3.81231	1.45575e-179
ENSG00000116132	PRRX1	3.81153	1.00149e-47
ENSG00000102287	GABRE	3.80852	9.61524e-39
ENSG00000108176	DNAJC12	3.8021	1.55821e-113
ENSG00000137285	TUBB2B	3.79884	4.8433e-136
ENSG00000099957	P2RX6	3.79032	8.11989e-15
ENSG00000198774	RASSF9	3.78891	4.72752e-24
ENSG00000186684	CYP27C1	3.782	1.32129e-08
ENSG00000075213	SEMA3A	3.77119	1.35859e-134
ENSG00000250722	SELENOP	3.76988	6.1209e-60
ENSG00000013016	EHD3	3.76837	1.83771e-18
ENSG00000203706	SERTAD4-AS1	3.76242	3.72616e-07
ENSG00000054983	GALC	3.76126	2.0006e-19
ENSG00000139926	FRMD6	3.75945	3.74531e-220
ENSG00000135218	CD36	3.75903	6.54773e-19
ENSG00000227051	C14orf132	3.75791	3.26524e-109
ENSG00000149050	ZNF214	3.75358	8.43954e-08
ENSG00000028277	POU2F2	3.74911	2.57124e-20
ENSG00000188211	NCR3LG1	3.71708	6.13422e-155
ENSG00000185630	PBX1	3.71574	1.83191e-44
ENSG00000279094	LINC01670	3.69226	1.17001e-40
ENSG00000148516	ZEB1	3.69124	1.12512e-103
ENSG00000077264	PAK3	3.68761	2.20118e-25
ENSG00000130751	NPAS1	3.68643	3.43578e-46
ENSG00000163739	CXCL1	3.68088	3.88847e-31
ENSG00000132718	SYT11	3.67968	4.06525e-84
ENSG00000187134	AKR1C1	3.67743	5.58712e-36
ENSG00000185885	IFITM1	3.67632	9.84601e-27
ENSG00000137834	SMAD6	3.66229	6.7795e-70
ENSG00000251369	ZNF550	3.65929	2.04522e-22
ENSG00000153404	PLEKHG4B	3.65898	5.80022e-21
ENSG00000152932	RAB3C	3.64471	1.00483e-08
ENSG00000103942	HOMER2	3.64401	1.34545e-31
ENSG00000117020	AKT3	3.63935	5.38779e-127
ENSG00000145431	PDGFC	3.63278	9.8823e-196
ENSG00000168398	BDKRB2	3.63167	8.51083e-19
ENSG00000101197	BIRC7	3.62914	2.84727e-10
ENSG00000170786	SDR16C5	3.62303	6.41339e-44
ENSG00000204116	CHIC1	3.61826	1.04414e-14
ENSG00000153233	PTPRR	3.61748	1.06864e-12
ENSG00000170961	HAS2	3.60769	1.07798e-08
ENSG00000173757	STAT5B	3.60593	2.64993e-133
ENSG00000166444	ST5	3.60569	2.09173e-77
ENSG00000100031	GGT1	3.60184	2.70154e-30
ENSG00000197959	DNM3	3.5907	1.15488e-65
ENSG00000164932	CTHRC1	3.57339	4.70762e-95
ENSG00000151474	FRMD4A	3.55613	4.32684e-34
ENSG00000089127	OAS1	3.5527	1.58426e-10
ENSG00000179331	RAB39A	3.53797	7.70866e-12
ENSG00000006210	CX3CL1	3.53263	5.50368e-21
ENSG00000168772	CXXC4	3.53185	8.72665e-14
ENSG00000152492	CCDC50	3.53171	2.64068e-267
ENSG00000171658	NMRAL2P	3.52439	2.09539e-14
ENSG00000115461	IGFBP5	3.51961	3.76032e-63
ENSG00000118922	KLF12	3.51954	5.70643e-133
ENSG00000175556	LONRF3	3.51476	9.72764e-92
ENSG00000181690	PLAG1	3.51156	8.66971e-56
ENSG00000061656	SPAG4	3.50287	2.36643e-38
ENSG00000102230	PCYT1B	3.50132	2.25571e-12
ENSG00000177685	CRACR2B	3.48692	5.58999e-57
ENSG00000138795	LEF1	3.47869	1.56109e-31
ENSG00000125848	FLRT3	3.47652	4.8027e-11
ENSG00000080493	SLC4A4	3.47374	2.07873e-09
ENSG00000213658	LAT	3.47273	4.94168e-70
ENSG00000248905	FMN1	3.47226	2.56441e-108
ENSG00000213190	MLLT11	3.46639	1.20115e-65
ENSG00000091844	RGS17	3.45701	5.37551e-76
ENSG00000125384	PTGER2	3.4557	7.99322e-16
ENSG00000166073	GPR176	3.44499	2.56282e-94
ENSG00000112305	SMAP1	3.43789	1.05004e-88
ENSG00000049249	TNFRSF9	3.4239	4.5923e-32
ENSG00000205542	TMSB4X	3.41792	7.00053e-199
ENSG00000184371	CSF1	3.41566	5.58564e-87
ENSG00000114812	VIPR1	3.41131	1.38072e-45
ENSG00000167676	PLIN4	3.40145	6.22784e-63
ENSG00000111199	TRPV4	3.39815	1.46394e-36
ENSG00000257698	GIHCG	3.39023	2.67137e-33
ENSG00000162997	PRORSD1P	3.38623	1.48873e-07
ENSG00000197046	SIGLEC15	3.38061	6.3628e-07
ENSG00000110080	ST3GAL4	3.37614	1.74194e-150
ENSG00000106804	C5	3.37128	5.39797e-15
ENSG00000072422	RHOBTB1	3.36859	4.72237e-43
ENSG00000129682	FGF13	3.36417	3.33173e-33
ENSG00000103742	IGDCC4	3.36309	2.66631e-43
ENSG00000177283	FZD8	3.363	2.1405e-08
ENSG00000260265	LINC02562	3.36187	2.32018e-08
ENSG00000091136	LAMB1	3.35575	5.41248e-208
ENSG00000243414	TICAM2	3.34359	4.59061e-05
ENSG00000176170	SPHK1	3.3404	2.89111e-77
ENSG00000056998	GYG2	3.34034	1.09108e-13
ENSG00000260238	PMF1-BGLAP	3.33675	7.66994e-05
ENSG00000240990	HOXA11-AS	3.33492	1.35458e-09
ENSG00000151090	THRB	3.32552	3.26382e-49
ENSG00000022267	FHL1	3.32509	6.20156e-123
ENSG00000187634	SAMD11	3.32365	1.53889e-27
ENSG00000120129	DUSP1	3.32252	1.41545e-132
ENSG00000128512	DOCK4	3.31947	2.71946e-110
ENSG00000146205	ANO7	3.30898	6.46647e-14
ENSG00000168874	ATOH8	3.30735	2.7464e-14
ENSG00000122378	PRXL2A	3.30569	7.95109e-138
ENSG00000162576	MXRA8	3.30511	7.86064e-09
ENSG00000136603	SKIL	3.30249	2.77705e-170
ENSG00000076641	PAG1	3.30223	2.66249e-104
ENSG00000140416	TPM1	3.29765	7.1151e-262
ENSG00000164509	IL31RA	3.2957	4.1946e-16
ENSG00000130203	APOE	3.2914	6.65994e-55
ENSG00000163430	FSTL1	3.29035	2.4043e-191
ENSG00000163131	CTSS	3.28505	8.01047e-11
ENSG00000134824	FADS2	3.28369	1.8554e-104
ENSG00000185267	CDNF	3.28204	7.52385e-09
ENSG00000091986	CCDC80	3.27953	2.61654e-92
ENSG00000225439	BOLA3-AS1	3.27729	2.73857e-18
ENSG00000030419	IKZF2	3.27594	4.9196e-42
ENSG00000116574	RHOU	3.26854	3.30243e-49
ENSG00000247400	DNAJC3-DT	3.25449	1.09124e-19
ENSG00000206535	LNP1	3.24101	2.16906e-36
ENSG00000126561	STAT5A	3.23978	4.50476e-14
ENSG00000198125	MB	3.22488	5.56108e-11
ENSG00000231527	FAM27C	3.22239	1.17456e-57
ENSG00000154856	APCDD1	3.22212	2.17973e-06
ENSG00000137936	BCAR3	3.22145	1.82669e-162
ENSG00000138670	RASGEF1B	3.21226	5.8865e-10
ENSG00000133019	CHRM3	3.20629	1.86551e-11
ENSG00000110427	KIAA1549L	3.2058	1.22083e-71
ENSG00000188738	FSIP2	3.20565	6.06834e-131
ENSG00000225210	DUXAP9	3.19851	7.35591e-46
ENSG00000148288	GBGT1	3.19612	8.6424e-07
ENSG00000171236	LRG1	3.17619	1.95209e-08
ENSG00000136490	LIMD2	3.17577	4.16922e-84
ENSG00000131711	MAP1B	3.1685	3.38644e-170
ENSG00000115414	FN1	3.16346	8.52968e-178
ENSG00000145107	TM4SF19	3.1554	1.304e-22
ENSG00000115355	CCDC88A	3.14658	1.1441e-133
ENSG00000152137	HSPB8	3.14465	3.10671e-90
ENSG00000182492	BGN	3.14146	1.79189e-07
ENSG00000164056	SPRY1	3.13743	1.88382e-78
ENSG00000112541	PDE10A	3.13009	2.40897e-42
ENSG00000246705	H2AFJ	3.12756	1.45512e-86
ENSG00000258659	TRIM34	3.12689	9.07302e-18
ENSG00000240476	LINC00973	3.12603	9.43428e-43
ENSG00000124074	ENKD1	3.12586	7.64905e-36
ENSG00000198959	TGM2	3.12538	8.43706e-155
ENSG00000163032	VSNL1	3.12099	1.49202e-26
ENSG00000188763	FZD9	3.11579	8.68301e-14
ENSG00000164136	IL15	3.11336	3.93386e-17
ENSG00000173918	C1QTNF1	3.11333	4.9758e-31
ENSG00000139187	KLRG1	3.10197	1.1393e-07
ENSG00000198382	UVRAG	3.10178	3.77453e-109
ENSG00000138685	FGF2	3.09932	8.78235e-86
ENSG00000143318	CASQ1	3.09512	2.85253e-07
ENSG00000183666	GUSBP1	3.08999	1.86389e-61
ENSG00000116701	NCF2	3.08284	3.65285e-18
ENSG00000164220	F2RL2	3.08167	4.55774e-10
ENSG00000178199	ZC3H12D	3.0737	1.45886e-07
ENSG00000258512	LINC00239	3.0639	5.87386e-08
ENSG00000165731	RET	3.05405	3.35133e-120
ENSG00000064763	FAR2	3.05395	1.50468e-75
ENSG00000184454	NCMAP	3.05234	7.52221e-18
ENSG00000100473	COCH	3.05088	6.72375e-84
ENSG00000150672	DLG2	3.04785	3.34292e-13
ENSG00000115825	PRKD3	3.04422	2.96396e-124
ENSG00000085741	WNT11	3.04023	2.09849e-18
ENSG00000175482	POLD4	3.03599	4.27363e-74
ENSG00000164187	LMBRD2	3.03509	8.4414e-50
ENSG00000108175	ZMIZ1	3.03324	4.83212e-87
ENSG00000126803	HSPA2	3.02212	5.08117e-57
ENSG00000166997	CNPY4	3.02101	7.10237e-41
ENSG00000106258	CYP3A5	3.02009	1.05256e-31
ENSG00000278709	NKILA	3.02004	4.38473e-05
ENSG00000155265	GOLGA7B	3.01906	2.64053e-51
ENSG00000232442	MHENCR	3.0178	8.58635e-39
ENSG00000100968	NFATC4	3.01698	1.18856e-34
ENSG00000178718	RPP25	3.01405	7.85077e-102
ENSG00000041982	TNC	3.00524	7.25765e-83
ENSG00000149243	KLHL35	3.00251	5.67298e-09
ENSG00000179111	HES7	3.00235	7.59352e-08
ENSG00000248323	LUCAT1	3.00116	8.58941e-37
ENSG00000159713	TPPP3	2.99998	1.45623e-19
ENSG00000163762	TM4SF18	2.99916	2.03768e-51
ENSG00000177606	JUN	2.99559	3.14568e-118
ENSG00000136155	SCEL	2.98224	3.04731e-08
ENSG00000177144	NUDT4B	2.98145	1.64361e-07
ENSG00000144749	LRIG1	2.97929	1.40178e-82
ENSG00000161835	GRASP	2.97899	6.50451e-10
ENSG00000235169	SMIM1	2.97886	8.86695e-08
ENSG00000106089	STX1A	2.97813	3.40272e-112
ENSG00000179862	CITED4	2.96734	1.17922e-34
ENSG00000145687	SSBP2	2.96603	3.17803e-50
ENSG00000110693	SOX6	2.96425	3.706e-28
ENSG00000196083	IL1RAP	2.96267	1.10416e-99
ENSG00000158163	DZIP1L	2.95996	4.91287e-52
ENSG00000141750	STAC2	2.94902	2.86531e-05
ENSG00000100626	GALNT16	2.94892	4.11957e-09
ENSG00000174871	CNIH2	2.94755	1.05486e-11
ENSG00000102359	SRPX2	2.93721	9.62901e-56
ENSG00000185352	HS6ST3	2.93644	8.1615e-36
ENSG00000138606	SHF	2.93145	9.85367e-18
ENSG00000197162	ZNF785	2.92975	9.65069e-12
ENSG00000165801	ARHGEF40	2.9271	6.00772e-72
ENSG00000124257	NEURL2	2.92581	2.31674e-06
ENSG00000144355	DLX1	2.92507	3.88766e-47
ENSG00000114423	CBLB	2.92386	2.56846e-85
ENSG00000113140	SPARC	2.92375	6.47261e-93
ENSG00000130222	GADD45G	2.92365	8.6557e-16
ENSG00000181634	TNFSF15	2.91412	1.33363e-07
ENSG00000180818	HOXC10	2.91195	2.28692e-47
ENSG00000128567	PODXL	2.90399	1.25304e-179
ENSG00000071575	TRIB2	2.90007	4.19902e-126
ENSG00000166016	ABTB2	2.89549	2.86382e-51
ENSG00000138028	CGREF1	2.89026	2.33082e-37
ENSG00000110031	LPXN	2.88667	3.92469e-24
ENSG00000150636	CCDC102B	2.88372	2.56413e-18
ENSG00000166106	ADAMTS15	2.87785	6.26652e-15
ENSG00000118257	NRP2	2.87763	4.74711e-80
ENSG00000108830	RND2	2.87653	5.67456e-27
ENSG00000073849	ST6GAL1	2.87054	7.41771e-80
ENSG00000158220	ESYT3	2.87027	4.26822e-06
ENSG00000184489	PTP4A3	2.86894	6.49364e-55
ENSG00000048052	HDAC9	2.86815	2.63554e-88
ENSG00000164418	GRIK2	2.86523	1.80289e-20
ENSG00000205413	SAMD9	2.86148	5.91973e-91
ENSG00000153814	JAZF1	2.85429	1.48688e-10
ENSG00000169228	RAB24	2.85409	6.15825e-68
ENSG00000060566	CREB3L3	2.84985	2.93437e-12
ENSG00000233532	LINC00460	2.84297	5.15831e-56
ENSG00000018280	SLC11A1	2.84286	3.66438e-06
ENSG00000197321	SVIL	2.83987	2.44138e-128
ENSG00000158691	ZSCAN12	2.83284	5.40763e-45
ENSG00000176473	WDR25	2.83165	3.96521e-67
ENSG00000184384	MAML2	2.82887	3.73294e-22
ENSG00000166250	CLMP	2.82673	2.39484e-32
ENSG00000178381	ZFAND2A	2.82597	1.28912e-91
ENSG00000090382	LYZ	2.82138	1.91876e-24
ENSG00000225361	PPP1R26-AS1	2.81793	6.72723e-16
ENSG00000134882	UBAC2	2.81107	8.22309e-157
ENSG00000171388	APLN	2.80649	5.75273e-07
ENSG00000232938	RPL23AP87	2.80594	5.4348e-07
ENSG00000138411	HECW2	2.80514	5.99751e-40
ENSG00000079337	RAPGEF3	2.80022	1.61308e-29
ENSG00000139668	WDFY2	2.79932	9.15673e-89
ENSG00000153714	LURAP1L	2.7893	2.14086e-10
ENSG00000213366	GSTM2	2.78829	1.96488e-14
ENSG00000172123	SLFN12	2.78779	2.19908e-08
ENSG00000134285	FKBP11	2.78765	1.28826e-138
ENSG00000167977	KCTD5	2.78417	6.81052e-130
ENSG00000111261	MANSC1	2.78303	5.29212e-10
ENSG00000214185	XPOTP1	2.78008	8.31769e-05
ENSG00000124107	SLPI	2.78007	6.41594e-06
ENSG00000161791	FMNL3	2.77111	2.16786e-56
ENSG00000059804	SLC2A3	2.76963	1.54346e-36
ENSG00000211455	STK38L	2.76223	3.56382e-152
ENSG00000145040	UCN2	2.76173	1.45782e-26
ENSG00000137502	RAB30	2.76014	1.94154e-87
ENSG00000143409	MINDY1	2.75838	2.56742e-35
ENSG00000123095	BHLHE41	2.75111	1.35541e-64
ENSG00000138100	TRIM54	2.75067	7.29989e-12
ENSG00000154822	PLCL2	2.74947	1.17663e-71
ENSG00000177721	ANXA2R	2.74808	1.29798e-06
ENSG00000233429	HOTAIRM1	2.7414	6.03589e-15
ENSG00000278175	GLIDR	2.73405	4.26804e-38
ENSG00000182197	EXT1	2.72891	3.93804e-159
ENSG00000205213	LGR4	2.72464	1.44209e-113
ENSG00000085276	MECOM	2.7228	2.53459e-51
ENSG00000259207	ITGB3	2.72257	3.56878e-19
ENSG00000127399	LRRC61	2.71208	3.24911e-41
ENSG00000168994	PXDC1	2.70446	2.77082e-41
ENSG00000132003	ZSWIM4	2.70135	1.67365e-38
ENSG00000148483	TMEM236	2.70118	8.30411e-06
ENSG00000256977	LIMS3	2.69955	4.44992e-11
ENSG00000165424	ZCCHC24	2.69769	8.74528e-73
ENSG00000111846	GCNT2	2.69744	1.33973e-14
ENSG00000167772	ANGPTL4	2.69649	4.97052e-74
ENSG00000273888	FRMD6-AS1	2.69393	5.58975e-10
ENSG00000144712	CAND2	2.69296	1.93653e-09
ENSG00000133687	TMTC1	2.69224	4.89017e-69
ENSG00000115363	EVA1A	2.69222	1.32104e-29
ENSG00000176842	IRX5	2.69105	6.9985e-18
ENSG00000237036	ZEB1-AS1	2.69025	3.12473e-16
ENSG00000163273	NPPC	2.68771	0.00021415
ENSG00000196782	MAML3	2.68454	2.20129e-20
ENSG00000233621	LINC01137	2.68293	4.20837e-10
ENSG00000103326	CAPN15	2.68202	3.38579e-61
ENSG00000135549	PKIB	2.67782	1.78197e-133
ENSG00000121454	LHX4	2.67281	4.84861e-07
ENSG00000162458	FBLIM1	2.6699	3.71393e-57
ENSG00000101115	SALL4	2.66571	6.09855e-11
ENSG00000128965	CHAC1	2.66309	2.02686e-44
ENSG00000273706	LHX1	2.65756	9.99417e-08
ENSG00000138829	FBN2	2.64634	8.91792e-10
ENSG00000140022	STON2	2.64595	5.82974e-101
ENSG00000059728	MXD1	2.6423	2.14302e-60
ENSG00000179627	ZBTB42	2.64043	4.52263e-20
ENSG00000180066	C10orf91	2.63341	1.28705e-08
ENSG00000116106	EPHA4	2.63287	9.53577e-71
ENSG00000223802	CERS1	2.63123	1.36048e-13
ENSG00000118473	SGIP1	2.6303	3.29281e-10
ENSG00000101306	MYLK2	2.62798	2.17637e-07
ENSG00000182985	CADM1	2.62284	2.43965e-10
ENSG00000178685	PARP10	2.62013	7.31907e-13
ENSG00000151687	ANKAR	2.62011	7.0273e-06
ENSG00000069020	MAST4	2.61644	5.1022e-33
ENSG00000212443	SNORA53	2.61025	3.66653e-07
ENSG00000160991	ORAI2	2.61021	1.07287e-68
ENSG00000173227	SYT12	2.60479	8.02654e-32
ENSG00000140443	IGF1R	2.60298	3.72283e-85
ENSG00000173267	SNCG	2.60054	2.28671e-92
ENSG00000167081	PBX3	2.6004	3.0061e-53
ENSG00000101384	JAG1	2.59946	4.46721e-175
ENSG00000173546	CSPG4	2.5942	7.34354e-89
ENSG00000102935	ZNF423	2.59	2.12736e-06
ENSG00000163611	SPICE1	2.58831	9.15455e-73
ENSG00000224418	STK24-AS1	2.58572	7.82678e-08
ENSG00000082781	ITGB5	2.58441	7.98808e-159
ENSG00000203867	RBM20	2.58236	2.23675e-21
ENSG00000111077	TNS2	2.57899	3.9791e-44
ENSG00000077942	FBLN1	2.57783	9.10541e-99
ENSG00000139793	MBNL2	2.57774	2.7256e-119
ENSG00000104324	CPQ	2.57734	2.48762e-20
ENSG00000023902	PLEKHO1	2.57283	2.42625e-55
ENSG00000223764	LINC02593	2.57172	0.00010087
ENSG00000106066	CPVL	2.5709	6.86181e-105
ENSG00000074527	NTN4	2.57017	5.09905e-20
ENSG00000109339	MAPK10	2.57017	1.87175e-46
ENSG00000139278	GLIPR1	2.56747	3.84188e-16
ENSG00000170899	GSTA4	2.56622	6.16177e-33
ENSG00000260231	KDM7A-DT	2.56538	4.90512e-06
ENSG00000130584	ZBTB46	2.56502	2.86382e-51
ENSG00000156509	FBXO43	2.56072	8.21258e-11
ENSG00000170485	NPAS2	2.55766	1.27477e-91
ENSG00000083535	PIBF1	2.55674	1.90624e-65
ENSG00000079385	CEACAM1	2.55302	4.24082e-20
ENSG00000263155	MYZAP	2.54927	7.81198e-19
ENSG00000115756	HPCAL1	2.5427	1.62397e-117
ENSG00000184232	OAF	2.53783	5.49411e-107
ENSG00000020577	SAMD4A	2.53719	7.60666e-72
ENSG00000197467	COL13A1	2.53452	1.1942e-57
ENSG00000116711	PLA2G4A	2.53377	5.79926e-92
ENSG00000166387	PPFIBP2	2.52971	2.52796e-30
ENSG00000153250	RBMS1	2.5294	9.39727e-108
ENSG00000147041	SYTL5	2.52498	7.47029e-15
ENSG00000196712	NF1	2.52379	6.75115e-103
ENSG00000168255	POLR2J3	2.52336	1.90395e-15
ENSG00000147251	DOCK11	2.52051	1.4483e-07
ENSG00000108551	RASD1	2.51906	3.20941e-09
ENSG00000136205	TNS3	2.51652	1.7521e-101
ENSG00000182208	MOB2	2.51548	3.21543e-65
ENSG00000149485	FADS1	2.51342	1.50054e-142
ENSG00000152952	PLOD2	2.51155	1.95951e-131
ENSG00000127314	RAP1B	2.49825	3.3454e-143
ENSG00000125249	RAP2A	2.49732	9.93772e-150
ENSG00000136770	DNAJC1	2.48933	4.72361e-132
ENSG00000198624	CCDC69	2.48506	1.95262e-92
ENSG00000163755	HPS3	2.47911	1.21408e-93
ENSG00000047634	SCML1	2.47004	1.09444e-81
ENSG00000196182	STK40	2.4692	1.96553e-85
ENSG00000170468	RIOX1	2.46593	7.25566e-58
ENSG00000253540	FAM86HP	2.46409	5.43512e-05
ENSG00000119630	PGF	2.46061	3.81986e-64
ENSG00000168310	IRF2	2.45833	1.01673e-15
ENSG00000075945	KIFAP3	2.4558	1.13982e-142
ENSG00000215182	MUC5AC	2.45493	4.23212e-06
ENSG00000133121	STARD13	2.45281	1.33164e-23
ENSG00000214029	ZNF891	2.44445	7.92151e-13
ENSG00000160712	IL6R	2.44133	5.95248e-64
ENSG00000214063	TSPAN4	2.43251	2.62712e-69
ENSG00000099282	TSPAN15	2.42941	1.90956e-60
ENSG00000182568	SATB1	2.42934	5.03243e-28
ENSG00000115963	RND3	2.42933	4.09016e-124
ENSG00000138639	ARHGAP24	2.42794	1.23722e-16
ENSG00000170915	PAQR8	2.42752	3.58705e-30
ENSG00000011028	MRC2	2.42192	1.55605e-79
ENSG00000134668	SPOCD1	2.42078	1.76651e-54
ENSG00000008513	ST3GAL1	2.41654	8.49535e-93
ENSG00000168917	SLC35G2	2.4161	1.13381e-38
ENSG00000171604	CXXC5	2.41559	3.86598e-68
ENSG00000100628	ASB2	2.41549	3.23746e-08
ENSG00000162337	LRP5	2.41509	8.83571e-81
ENSG00000085662	AKR1B1	2.41193	3.90924e-146
ENSG00000185838	GNB1L	2.40887	9.54862e-21
ENSG00000163297	ANTXR2	2.39854	5.51459e-99
ENSG00000134109	EDEM1	2.3982	1.64003e-114
ENSG00000107338	SHB	2.39815	7.43571e-88
ENSG00000187240	DYNC2H1	2.3932	7.61397e-42
ENSG00000157873	TNFRSF14	2.39052	1.87575e-13
ENSG00000207088	SNORA7B	2.38988	7.51244e-08
ENSG00000144583	2004-03-01	2.38835	4.76562e-07
ENSG00000134775	FHOD3	2.3879	2.23423e-25
ENSG00000101665	SMAD7	2.38679	1.61572e-70
ENSG00000115902	SLC1A4	2.38547	3.73531e-50
ENSG00000087076	HSD17B14	2.38466	8.31378e-13
ENSG00000185033	SEMA4B	2.38322	5.379e-93
ENSG00000116584	ARHGEF2	2.38205	1.69715e-164
ENSG00000109881	CCDC34	2.38059	1.46977e-53
ENSG00000115844	DLX2	2.37955	2.44349e-35
ENSG00000122877	EGR2	2.37912	1.75327e-12
ENSG00000235314	LINC00957	2.37727	1.76661e-07
ENSG00000185989	RASA3	2.37101	2.48559e-51
ENSG00000109861	CTSC	2.37072	6.04613e-148
ENSG00000108786	HSD17B1	2.36721	1.68478e-11
ENSG00000145911	N4BP3	2.36668	1.87175e-46
ENSG00000164841	TMEM74	2.36083	1.00915e-07
ENSG00000127325	BEST3	2.35877	4.94805e-06
ENSG00000188760	TMEM198	2.35659	5.57294e-21
ENSG00000188064	WNT7B	2.35646	5.89249e-15
ENSG00000163703	CRELD1	2.35491	7.03805e-49
ENSG00000170667	RASA4B	2.35357	9.58727e-20
ENSG00000163453	IGFBP7	2.35203	2.32649e-07
ENSG00000137831	UACA	2.35114	1.21495e-69
ENSG00000146426	TIAM2	2.34989	1.38263e-34
ENSG00000117984	CTSD	2.34874	2.88094e-85
ENSG00000108602	ALDH3A1	2.34832	9.82189e-22
ENSG00000133142	TCEAL4	2.3477	8.52397e-35
ENSG00000039560	RAI14	2.33967	1.47203e-141
ENSG00000106976	DNM1	2.33884	2.72953e-58
ENSG00000148143	ZNF462	2.33872	2.21654e-63
ENSG00000230426	ERVMER61-1	2.33792	0.00016327
ENSG00000171316	CHD7	2.33667	4.34007e-107
ENSG00000106366	SERPINE1	2.33665	1.7474e-107
ENSG00000143786	CNIH3	2.33617	1.55803e-07
ENSG00000172965	MIR4435-2HG	2.32851	1.04947e-84
ENSG00000007541	PIGQ	2.3244	3.54749e-63
ENSG00000126778	SIX1	2.32342	3.58535e-67
ENSG00000087884	AAMDC	2.3226	9.13194e-61
ENSG00000162804	SNED1	2.3193	4.90929e-36
ENSG00000170035	UBE2E3	2.31797	1.16969e-105
ENSG00000158458	NRG2	2.31652	1.08648e-05
ENSG00000173068	BNC2	2.31628	5.78118e-10
ENSG00000113580	NR3C1	2.31226	2.14061e-105
ENSG00000149177	PTPRJ	2.31119	5.73473e-121
ENSG00000283154	IQCJ-SCHIP1	2.30962	2.82151e-41
ENSG00000221988	PPT2	2.30726	1.48091e-61
ENSG00000121741	ZMYM2	2.30549	1.07807e-118
ENSG00000119681	LTBP2	2.30326	1.0874e-37
ENSG00000142408	CACNG8	2.30313	1.41484e-05
ENSG00000118985	ELL2	2.29971	2.65271e-123
ENSG00000106714	CNTNAP3	2.2993	2.05593e-35
ENSG00000164669	INTS4P1	2.29772	0.000181429
ENSG00000136098	NEK3	2.29526	9.65193e-67
ENSG00000167393	PPP2R3B	2.29441	3.14104e-17
ENSG00000226067	LINC00623	2.29172	1.20174e-25
ENSG00000259485	LINC02253	2.2914	3.42777e-09
ENSG00000188060	RAB42	2.29139	1.11407e-07
ENSG00000188536	HBA2	2.28993	0.00421512
ENSG00000122778	KIAA1549	2.28987	2.33492e-50
ENSG00000065054	SLC9A3R2	2.28807	4.24545e-47
ENSG00000144645	OSBPL10	2.28613	8.68645e-107
ENSG00000185222	TCEAL9	2.28583	8.59739e-40
ENSG00000102572	STK24	2.28533	5.86418e-141
ENSG00000240771	ARHGEF25	2.2835	5.65758e-26
ENSG00000183128	CALHM3	2.28336	1.14854e-05
ENSG00000132688	NES	2.28238	5.60808e-125
ENSG00000183853	KIRREL1	2.28148	1.51346e-72
ENSG00000085871	MGST2	2.28103	2.85244e-37
ENSG00000162975	KCNF1	2.27667	1.48604e-14
ENSG00000134107	BHLHE40	2.27634	2.62421e-168
ENSG00000135318	NT5E	2.27549	8.56945e-119
ENSG00000029534	ANK1	2.27512	1.70466e-26
ENSG00000149403	GRIK4	2.27191	2.76611e-07
ENSG00000260916	CCPG1	2.27057	9.85299e-47
ENSG00000165895	ARHGAP42	2.27051	7.88282e-44
ENSG00000276386	CNTNAP3P2	2.27012	3.29061e-05
ENSG00000172318	B3GALT1	2.26776	1.45272e-10
ENSG00000143382	ADAMTSL4	2.26089	4.27982e-09
ENSG00000166321	NUDT13	2.26024	3.97832e-06
ENSG00000166833	NAV2	2.25998	1.48058e-34
ENSG00000049323	LTBP1	2.25989	2.76968e-85
ENSG00000196139	AKR1C3	2.25839	1.85371e-06
ENSG00000182379	NXPH4	2.25837	1.68962e-44
ENSG00000183785	TUBA8	2.25722	0.000292812
ENSG00000132563	REEP2	2.2572	3.65367e-24
ENSG00000006652	IFRD1	2.25636	3.39503e-120
ENSG00000176049	JAKMIP2	2.25585	1.35727e-05
ENSG00000157510	AFAP1L1	2.25449	1.67673e-57
ENSG00000118503	TNFAIP3	2.24774	5.23782e-76
ENSG00000059377	TBXAS1	2.24481	1.51644e-10
ENSG00000181031	RPH3AL	2.24458	4.17005e-33
ENSG00000140406	TLNRD1	2.24419	1.17392e-37
ENSG00000184809	B3GALT5-AS1	2.24008	5.77543e-08
ENSG00000142156	COL6A1	2.23885	4.99673e-77
ENSG00000213809	KLRK1	2.23555	0.000675809
ENSG00000041353	RAB27B	2.23436	1.56123e-31
ENSG00000144935	TRPC1	2.23435	3.57788e-31
ENSG00000173221	GLRX	2.23168	1.47739e-58
ENSG00000173409	ARV1	2.23083	1.78371e-23
ENSG00000123219	CENPK	2.23026	1.07523e-32
ENSG00000170477	KRT4	2.22849	0.000374269
ENSG00000176463	SLCO3A1	2.22807	1.40365e-15
ENSG00000031081	ARHGAP31	2.22662	7.82452e-27
ENSG00000205707	ETFRF1	2.22519	2.5457e-27
ENSG00000122707	RECK	2.22444	2.16462e-24
ENSG00000137393	RNF144B	2.21833	1.48823e-25
ENSG00000168209	DDIT4	2.21633	3.93108e-71
ENSG00000166347	CYB5A	2.21326	2.98062e-82
ENSG00000137449	CPEB2	2.21117	8.65876e-32
ENSG00000271601	LIX1L	2.20998	3.82061e-90
ENSG00000158710	TAGLN2	2.2086	5.66684e-88
ENSG00000261455	LINC01003	2.20042	4.97187e-07
ENSG00000134954	ETS1	2.19798	1.73792e-97
ENSG00000119139	TJP2	2.19729	2.36609e-112
ENSG00000173926	2003-03-01	2.19517	9.84385e-17
ENSG00000233901	LINC01503	2.19491	1.94372e-08
ENSG00000231312	MAP4K3-DT	2.19116	6.10893e-28
ENSG00000163472	TMEM79	2.19114	7.78062e-25
ENSG00000165879	FRAT1	2.18925	3.37642e-10
ENSG00000082126	MPP4	2.18703	1.40668e-10
ENSG00000087245	MMP2	2.18686	2.8434e-09
ENSG00000143797	MBOAT2	2.18663	6.69949e-124
ENSG00000107821	KAZALD1	2.18654	1.07011e-31
ENSG00000215417	MIR17HG	2.1863	5.0341e-43
ENSG00000198108	CHSY3	2.18394	9.62383e-17
ENSG00000215160	OR7E122P	2.18385	5.48921e-07
ENSG00000172345	STARD5	2.18321	3.18014e-11
ENSG00000082497	SERTAD4	2.18192	8.40216e-10
ENSG00000114796	KLHL24	2.18149	7.04437e-71
ENSG00000198612	COPS8	2.1792	1.56707e-104
ENSG00000170442	KRT86	2.17675	0.00136641
ENSG00000196655	TRAPPC4	2.17495	1.44035e-108
ENSG00000182648	LINC01006	2.17494	3.76827e-11
ENSG00000102760	RGCC	2.17368	3.87199e-17
ENSG00000184545	DUSP8	2.17316	2.77804e-28
ENSG00000165716	DIPK1B	2.17219	9.15751e-20
ENSG00000109452	INPP4B	2.17184	5.28864e-35
ENSG00000069702	TGFBR3	2.16983	3.75197e-59
ENSG00000105329	TGFB1	2.16917	1.44252e-69
ENSG00000215424	MCM3AP-AS1	2.16838	3.58031e-17
ENSG00000038382	TRIO	2.16834	1.40759e-74
ENSG00000211451	GNRHR2	2.16746	2.18709e-07
ENSG00000181856	SLC2A4	2.16738	1.11723e-08
ENSG00000102580	DNAJC3	2.16715	6.08871e-111
ENSG00000068383	INPP5A	2.16573	2.06462e-68
ENSG00000087074	PPP1R15A	2.16554	1.53786e-83
ENSG00000145901	TNIP1	2.16472	1.34059e-99
ENSG00000127995	CASD1	2.16386	9.89615e-35
ENSG00000197576	HOXA4	2.16218	2.85852e-05
ENSG00000166922	SCG5	2.15893	0.000130678
ENSG00000213614	HEXA	2.15845	1.98109e-93
ENSG00000167315	ACAA2	2.15741	1.85833e-101
ENSG00000164574	GALNT10	2.155	3.64004e-131
ENSG00000203727	SAMD5	2.15487	1.6593e-60
ENSG00000106070	GRB10	2.15274	1.14437e-82
ENSG00000125266	EFNB2	2.14995	2.45774e-145
ENSG00000078061	ARAF	2.14948	4.50969e-45
ENSG00000062282	DGAT2	2.14132	1.18643e-45
ENSG00000240024	LINC00888	2.14116	2.55419e-38
ENSG00000241625	RN7SL18P	2.14107	0.000259698
ENSG00000198929	NOS1AP	2.13843	3.16779e-09
ENSG00000178826	TMEM139	2.13574	1.61497e-06
ENSG00000167895	TMC8	2.13522	2.97654e-30
ENSG00000084636	COL16A1	2.13515	1.25501e-23
ENSG00000118965	WDR35	2.13205	3.94648e-57
ENSG00000111252	SH2B3	2.13069	3.10973e-154
ENSG00000152767	FARP1	2.13007	3.43397e-84
ENSG00000162746	FCRLB	2.12871	2.97469e-07
ENSG00000139974	SLC38A6	2.12535	6.09535e-25
ENSG00000118785	SPP1	2.12105	7.23042e-24
ENSG00000087111	PIGS	2.11774	7.19433e-97
ENSG00000183092	BEGAIN	2.11727	9.87321e-20
ENSG00000001617	SEMA3F	2.11637	6.9997e-48
ENSG00000164111	ANXA5	2.11302	6.67199e-98
ENSG00000144655	CSRNP1	2.10735	7.71518e-97
ENSG00000105808	RASA4	2.10603	2.87957e-32
ENSG00000184414	IRS3P	2.10185	7.19248e-05
ENSG00000176438	SYNE3	2.09959	5.21814e-35
ENSG00000123240	OPTN	2.09915	4.25561e-93
ENSG00000151491	EPS8	2.09146	3.37749e-105
ENSG00000081181	ARG2	2.09061	4.61289e-72
ENSG00000119042	SATB2	2.09008	3.33377e-47
ENSG00000128342	LIF	2.08865	1.46005e-93
ENSG00000105619	TFPT	2.08429	2.76951e-41
ENSG00000075420	FNDC3B	2.08299	4.58428e-101
ENSG00000272419	LINC01145	2.08267	6.88396e-17
ENSG00000229989	MIR181A1HG	2.07856	2.75801e-07
ENSG00000158406	HIST1H4H	2.07818	1.54959e-80
ENSG00000151150	ANK3	2.07573	2.56022e-34
ENSG00000150556	LYPD6B	2.07517	1.27515e-17
ENSG00000154229	PRKCA	2.06889	4.92337e-76
ENSG00000148803	FUOM	2.06814	3.02611e-22
ENSG00000115525	ST3GAL5	2.06769	9.74983e-24
ENSG00000214226	C17orf67	2.06579	0.000430625
ENSG00000169554	ZEB2	2.06539	1.96523e-12
ENSG00000101333	PLCB4	2.06301	1.01702e-16
ENSG00000175215	CTDSP2	2.06279	2.04559e-67
ENSG00000183891	TTC32	2.0621	1.21739e-14
ENSG00000204899	MZT1	2.06026	2.01183e-60
ENSG00000150938	CRIM1	2.06002	8.47165e-84
ENSG00000171208	NETO2	2.05136	3.68818e-91
ENSG00000182742	HOXB4	2.05109	4.46416e-20
ENSG00000075340	ADD2	2.04487	8.63958e-05
ENSG00000176903	PNMA1	2.04283	1.15913e-63
ENSG00000165507	DEPP1	2.03878	1.88231e-13
ENSG00000096093	EFHC1	2.03528	6.76662e-34
ENSG00000116750	UCHL5	2.03514	9.04056e-116
ENSG00000037965	HOXC8	2.02857	7.2032e-06
ENSG00000110721	CHKA	2.0275	1.10545e-82
ENSG00000132429	POPDC3	2.02611	2.89546e-36
ENSG00000251003	ZFPM2-AS1	2.02482	2.59649e-26
ENSG00000185532	PRKG1	2.02418	3.19742e-10
ENSG00000004864	SLC25A13	2.02105	1.21717e-69
ENSG00000162669	HFM1	2.01764	2.70065e-05
ENSG00000023445	BIRC3	2.01754	2.61688e-27
ENSG00000171992	SYNPO	2.0174	9.20864e-56
ENSG00000163734	CXCL3	2.01725	1.12853e-06
ENSG00000168393	DTYMK	2.0143	1.27812e-77
ENSG00000139263	LRIG3	2.01214	1.51247e-56
ENSG00000133805	AMPD3	2.01179	1.36133e-41
ENSG00000118707	TGIF2	2.01112	5.18518e-66
ENSG00000176720	BOK	2.00875	3.27772e-39
ENSG00000182809	CRIP2	2.00515	2.50272e-53
ENSG00000163513	TGFBR2	2.00406	2.54047e-56
ENSG00000151715	TMEM45B	2.00233	6.88088e-07
ENSG00000067082	KLF6	2.00096	6.04807e-59
ENSG00000151229	SLC2A13	1.99868	7.74294e-42
ENSG00000105991	HOXA1	1.99856	6.10415e-07
ENSG00000077684	JADE1	1.99507	4.26878e-77
ENSG00000184575	XPOT	1.99215	1.12635e-97
ENSG00000134780	DAGLA	1.99173	1.43575e-20
ENSG00000164099	PRSS12	1.99157	9.48747e-78
ENSG00000103723	AP3B2	1.98895	7.28307e-07
ENSG00000125037	EMC3	1.98869	3.14726e-86
ENSG00000255073	ZFP91-CNTF	1.98798	0.00883692
ENSG00000196517	SLC6A9	1.9853	2.0944e-16
ENSG00000135111	TBX3	1.98518	1.02787e-86
ENSG00000172061	LRRC15	1.98449	1.30545e-06
ENSG00000175643	RMI2	1.98218	1.61811e-13
ENSG00000156273	BACH1	1.97906	1.6599e-86
ENSG00000138162	TACC2	1.97824	1.56369e-31
ENSG00000136518	ACTL6A	1.97819	3.9001e-83
ENSG00000107551	RASSF4	1.97671	3.76714e-14
ENSG00000184014	DENND5A	1.97576	2.9785e-104
ENSG00000175806	MSRA	1.97353	5.43475e-28
ENSG00000149269	PAK1	1.97312	2.51408e-109
ENSG00000143622	RIT1	1.97101	2.09122e-32
ENSG00000160813	PPP1R35	1.97073	3.23511e-18
ENSG00000125967	NECAB3	1.96961	3.14143e-52
ENSG00000115392	FANCL	1.96913	2.36416e-65
ENSG00000170345	FOS	1.96699	1.49859e-33
ENSG00000173226	IQCB1	1.96666	2.58685e-55
ENSG00000147650	LRP12	1.96625	6.71487e-47
ENSG00000112320	SOBP	1.96383	7.31347e-20
ENSG00000204388	HSPA1B	1.96047	4.55523e-31
ENSG00000168140	VASN	1.95964	3.68521e-28
ENSG00000172260	NEGR1	1.9572	4.32973e-12
ENSG00000103126	AXIN1	1.95705	1.10994e-40
ENSG00000149591	TAGLN	1.95703	1.31526e-31
ENSG00000229644	NAMPTP1	1.95702	3.73755e-13
ENSG00000110888	CAPRIN2	1.95683	2.77317e-74
ENSG00000272031	ANKRD34A	1.95567	4.06984e-07
ENSG00000135842	NIBAN1	1.95328	9.36563e-33
ENSG00000109790	KLHL5	1.95231	1.09176e-67
ENSG00000149716	LTO1	1.94628	3.61884e-49
ENSG00000169860	P2RY1	1.94578	1.46319e-09
ENSG00000104549	SQLE	1.94435	3.95357e-96
ENSG00000274026	FAM27E3	1.94219	3.06466e-06
ENSG00000230002	ALMS1-IT1	1.94185	6.73437e-05
ENSG00000134138	MEIS2	1.93889	2.43996e-32
ENSG00000162191	UBXN1	1.93522	1.79127e-65
ENSG00000146242	TPBG	1.93432	1.33344e-85
ENSG00000167202	TBC1D2B	1.93315	3.08372e-76
ENSG00000181104	F2R	1.9323	1.12138e-58
ENSG00000113721	PDGFRB	1.93143	8.81841e-06
ENSG00000002822	MAD1L1	1.9296	2.27106e-26
ENSG00000205189	ZBTB10	1.92619	1.35807e-75
ENSG00000162755	KLHDC9	1.92566	5.06693e-05
ENSG00000018408	WWTR1	1.92559	1.64012e-52
ENSG00000198203	SULT1C2	1.9222	1.43503e-07
ENSG00000170689	HOXB9	1.92169	2.57098e-20
ENSG00000122641	INHBA	1.91794	5.74782e-05
ENSG00000200959	SNORA74A	1.91604	1.91716e-08
ENSG00000245694	CRNDE	1.91528	9.43296e-20
ENSG00000012660	ELOVL5	1.9142	3.22451e-74
ENSG00000088826	SMOX	1.91172	3.3869e-92
ENSG00000023287	RB1CC1	1.91023	1.18587e-72
ENSG00000140993	TIGD7	1.91021	0.000988244
ENSG00000213859	KCTD11	1.90951	2.25521e-24
ENSG00000254726	MEX3A	1.90623	4.3282e-41
ENSG00000087206	UIMC1	1.90579	1.15892e-101
ENSG00000099822	HCN2	1.90531	7.40779e-24
ENSG00000174652	ZNF266	1.89902	9.41993e-39
ENSG00000144560	VGLL4	1.89801	2.97019e-102
ENSG00000124496	TRERF1	1.89786	4.58434e-40
ENSG00000075426	FOSL2	1.89766	1.24998e-114
ENSG00000125740	FOSB	1.89595	9.80011e-35
ENSG00000095637	SORBS1	1.89587	2.11763e-25
ENSG00000204308	RNF5	1.8956	3.94704e-42
ENSG00000111554	MDM1	1.89389	3.82937e-27
ENSG00000130731	METTL26	1.89207	6.78013e-50
ENSG00000128656	CHN1	1.89166	9.13698e-30
ENSG00000107159	CA9	1.89094	2.98368e-15
ENSG00000176401	EID2B	1.88945	0.000621409
ENSG00000134297	PLEKHA8P1	1.88857	1.5151e-09
ENSG00000174684	B4GAT1	1.88705	7.62104e-30
ENSG00000171621	SPSB1	1.88348	2.84981e-57
ENSG00000256053	COA8	1.88264	8.70873e-54
ENSG00000196154	S100A4	1.88239	1.16995e-72
ENSG00000180574	EIF2S3B	1.88201	1.79358e-07
ENSG00000143570	SLC39A1	1.88144	2.64934e-91
ENSG00000091592	NLRP1	1.88037	6.2543e-38
ENSG00000250305	TRMT9B	1.88032	0.00584815
ENSG00000080573	COL5A3	1.88028	0.000175202
ENSG00000141756	FKBP10	1.8783	2.29737e-74
ENSG00000179981	TSHZ1	1.87758	3.93733e-27
ENSG00000010810	FYN	1.87524	8.46442e-48
ENSG00000160862	AZGP1	1.87412	0.000190071
ENSG00000250303	LINC02762	1.87411	2.24261e-08
ENSG00000116117	PARD3B	1.87124	0.000142968
ENSG00000118855	MFSD1	1.86909	1.2434e-78
ENSG00000166510	CCDC68	1.8685	2.49695e-19
ENSG00000106991	ENG	1.86822	0.00214273
ENSG00000116017	ARID3A	1.86793	1.9433e-56
ENSG00000166415	WDR72	1.86581	3.39218e-32
ENSG00000244405	ETV5	1.86545	1.14601e-84
ENSG00000152256	PDK1	1.86493	1.6122e-75
ENSG00000184182	UBE2F	1.8634	1.10501e-71
ENSG00000239887	C1orf226	1.86047	4.25194e-15
ENSG00000047936	ROS1	1.85959	0.000296308
ENSG00000170775	GPR37	1.85897	4.69321e-14
ENSG00000182185	RAD51B	1.85857	4.2928e-22
ENSG00000102595	UGGT2	1.85725	3.20984e-55
ENSG00000179528	LBX2	1.85711	1.80443e-06
ENSG00000124788	ATXN1	1.85492	1.62999e-49
ENSG00000065809	FAM107B	1.85371	4.69205e-64
ENSG00000162073	PAQR4	1.85238	7.67961e-32
ENSG00000114541	FRMD4B	1.85169	1.49743e-10
ENSG00000198718	TOGARAM1	1.84739	7.90676e-34
ENSG00000166313	APBB1	1.8459	2.09017e-39
ENSG00000013619	MAMLD1	1.84539	2.67521e-12
ENSG00000185950	IRS2	1.84427	4.67099e-29
ENSG00000138356	AOX1	1.84424	0.000126533
ENSG00000222041	CYTOR	1.84406	1.01924e-62
ENSG00000239213	NCK1-DT	1.84182	1.4423e-06
ENSG00000136630	HLX	1.83986	7.9828e-09
ENSG00000274020	LINC01138	1.83957	9.33718e-13
ENSG00000267374	MIR924HG	1.83917	3.68878e-08
ENSG00000105483	CARD8	1.83705	2.55942e-70
ENSG00000138134	STAMBPL1	1.83405	1.09411e-46
ENSG00000187678	SPRY4	1.83252	1.28347e-53
ENSG00000006468	ETV1	1.82889	1.72928e-32
ENSG00000075391	RASAL2	1.82825	2.28197e-55
ENSG00000153044	CENPH	1.82257	5.09646e-45
ENSG00000167244	IGF2	1.82063	1.2649e-34
ENSG00000148926	ADM	1.81873	6.41531e-74
ENSG00000140465	CYP1A1	1.81824	3.49589e-19
ENSG00000070950	RAD18	1.81467	7.79591e-72
ENSG00000138640	FAM13A	1.81395	2.52226e-45
ENSG00000121879	PIK3CA	1.81373	6.85522e-50
ENSG00000103855	CD276	1.81313	7.02243e-73
ENSG00000117054	ACADM	1.8118	1.23808e-77
ENSG00000250299	MRPS31P4	1.81026	7.85498e-12
ENSG00000169410	PTPN9	1.80893	1.67673e-57
ENSG00000170142	UBE2E1	1.80693	2.17902e-48
ENSG00000178700	DHFR2	1.80691	1.57356e-11
ENSG00000185215	TNFAIP2	1.80676	2.80064e-65
ENSG00000106536	POU6F2	1.80584	1.34784e-05
ENSG00000065150	IPO5	1.80468	8.1242e-74
ENSG00000055118	KCNH2	1.8046	3.30471e-24
ENSG00000167703	SLC43A2	1.80442	4.97956e-36
ENSG00000178913	TAF7	1.80339	1.54932e-83
ENSG00000184702	SEPTIN5	1.80168	9.77923e-28
ENSG00000198142	SOWAHC	1.7995	4.52488e-69
ENSG00000157350	ST3GAL2	1.79878	4.39891e-29
ENSG00000141505	ASGR1	1.79822	0.00205073
ENSG00000074416	MGLL	1.7974	6.92928e-18
ENSG00000132002	DNAJB1	1.7972	4.4049e-30
ENSG00000120725	SIL1	1.79686	1.27307e-68
ENSG00000127578	WFIKKN1	1.79506	0.0234471
ENSG00000140511	HAPLN3	1.79418	1.32857e-27
ENSG00000267757	EML2-AS1	1.7928	7.41564e-05
ENSG00000143753	DEGS1	1.79237	6.83558e-87
ENSG00000183305	MAGEA2B	1.79133	3.47193e-20
ENSG00000052795	FNIP2	1.79023	1.17434e-47
ENSG00000166681	BEX3	1.7901	1.02787e-86
ENSG00000144746	ARL6IP5	1.78941	1.41011e-84
ENSG00000171097	KYAT1	1.78824	1.33409e-11
ENSG00000207205	RNVU1-15	1.78652	7.44673e-06
ENSG00000068305	MEF2A	1.78146	3.85264e-100
ENSG00000151025	GPR158	1.78128	1.10054e-22
ENSG00000198835	GJC2	1.78077	0.00616615
ENSG00000197757	HOXC6	1.77993	6.60443e-06
ENSG00000105993	DNAJB6	1.77889	8.13306e-63
ENSG00000147872	PLIN2	1.77844	8.87671e-79
ENSG00000141027	NCOR1	1.77839	7.29927e-45
ENSG00000133315	MACROD1	1.77752	1.17313e-44
ENSG00000249992	TMEM158	1.77606	4.64514e-33
ENSG00000110619	CARS	1.7757	6.27214e-83
ENSG00000175197	DDIT3	1.77512	8.86476e-25
ENSG00000139800	ZIC5	1.77472	1.95629e-41
ENSG00000007314	SCN4A	1.77202	8.03617e-05
ENSG00000188015	S100A3	1.76984	5.16457e-19
ENSG00000203288	TDRKH-AS1	1.76884	0.00123035
ENSG00000243566	UPK3B	1.76827	2.42961e-05
ENSG00000174485	DENND4A	1.76826	4.23206e-48
ENSG00000207496	SNORA7A	1.76805	0.000338605
ENSG00000161958	FGF11	1.76761	4.29133e-08
ENSG00000085063	CD59	1.76717	2.219e-73
ENSG00000072682	P4HA2	1.76615	5.25799e-78
ENSG00000196371	FUT4	1.76573	8.42631e-49
ENSG00000039139	DNAH5	1.76385	4.79207e-10
ENSG00000163961	RNF168	1.76355	7.23186e-83
ENSG00000174442	ZWILCH	1.76193	9.17608e-55
ENSG00000172366	MCRIP2	1.76159	6.48194e-25
ENSG00000089902	RCOR1	1.76033	1.62505e-73
ENSG00000118263	KLF7	1.75564	1.81979e-36
ENSG00000196159	FAT4	1.75419	8.65917e-22
ENSG00000173848	NET1	1.7538	3.45655e-87
ENSG00000068024	HDAC4	1.7529	6.25121e-19
ENSG00000166710	B2M	1.75235	4.87658e-60
ENSG00000138798	EGF	1.75175	0.000103675
ENSG00000129757	CDKN1C	1.75154	7.43567e-26
ENSG00000143367	TUFT1	1.75077	3.05383e-41
ENSG00000166326	TRIM44	1.75003	3.39878e-81
ENSG00000178752	ERFE	1.74998	2.97172e-16
ENSG00000151466	SCLT1	1.74834	5.041e-37
ENSG00000087095	NLK	1.74753	1.22723e-45
ENSG00000119772	DNMT3A	1.74746	3.60221e-36
ENSG00000141068	KSR1	1.74742	7.30569e-22
ENSG00000280071	GATD3B	1.74434	4.27035e-28
ENSG00000081692	JMJD4	1.74391	1.49307e-25
ENSG00000011566	MAP4K3	1.74359	5.64591e-59
ENSG00000002586	CD99	1.74356	6.11202e-47
ENSG00000140545	MFGE8	1.74278	2.29737e-74
ENSG00000115514	TXNDC9	1.7414	1.2835e-55
ENSG00000156515	HK1	1.74063	1.05345e-68
ENSG00000241343	RPL36A	1.74004	2.62113e-36
ENSG00000128513	POT1	1.73942	3.12707e-37
ENSG00000122367	LDB3	1.73896	0.00173633
ENSG00000166046	TCP11L2	1.73734	1.24488e-12
ENSG00000171488	LRRC8C	1.73568	4.90455e-58
ENSG00000100100	PIK3IP1	1.73548	0.000833727
ENSG00000182378	PLCXD1	1.73516	4.27895e-41
ENSG00000115204	MPV17	1.73328	2.91225e-42
ENSG00000197261	C6orf141	1.73285	1.36026e-23
ENSG00000143374	TARS2	1.73245	1.28955e-49
ENSG00000125352	RNF113A	1.73215	5.97018e-17
ENSG00000135617	PRADC1	1.73186	1.6766e-27
ENSG00000166831	RBPMS2	1.73131	1.16741e-06
ENSG00000072786	STK10	1.7285	9.62595e-47
ENSG00000160953	PWWP3A	1.72797	5.0687e-42
ENSG00000259429	UBE2Q2P2	1.72795	3.72252e-06
ENSG00000162836	ACP6	1.72713	9.2895e-30
ENSG00000140505	CYP1A2	1.72498	3.12097e-05
ENSG00000182199	SHMT2	1.72484	3.78383e-67
ENSG00000236824	BCYRN1	1.72442	3.63479e-33
ENSG00000143578	CREB3L4	1.72348	3.43132e-27
ENSG00000170776	AKAP13	1.72288	5.00437e-61
ENSG00000101246	ARFRP1	1.72255	4.0565e-39
ENSG00000168803	ADAL	1.72218	1.86501e-27
ENSG00000170293	CMTM8	1.72191	1.97556e-25
ENSG00000175505	CLCF1	1.72103	5.06519e-26
ENSG00000178764	ZHX2	1.7192	1.03169e-08
ENSG00000117461	PIK3R3	1.71889	3.99015e-12
ENSG00000164749	HNF4G	1.71731	5.97578e-08
ENSG00000205269	TMEM170B	1.71625	7.89864e-17
ENSG00000187720	THSD4	1.71538	4.85252e-36
ENSG00000114805	PLCH1	1.71342	2.46833e-11
ENSG00000142871	CCN1	1.71271	8.60597e-30
ENSG00000149212	SESN3	1.71255	1.28301e-28
ENSG00000257702	LBX2-AS1	1.71214	0.000347792
ENSG00000135245	HILPDA	1.70974	3.06318e-24
ENSG00000221949	LINC01465	1.70833	0.000367316
ENSG00000005513	SOX8	1.70825	5.3125e-21
ENSG00000143870	PDIA6	1.70797	2.08418e-71
ENSG00000078401	EDN1	1.70775	0.00154022
ENSG00000231742	LINC01273	1.70731	0.000448072
ENSG00000109220	CHIC2	1.7073	1.15244e-28
ENSG00000241652	RN7SL253P	1.7066	0.0039531
ENSG00000137726	FXYD6	1.70566	1.43034e-16
ENSG00000173905	GOLIM4	1.7053	1.11652e-74
ENSG00000148498	PARD3	1.70463	2.48559e-51
ENSG00000143153	ATP1B1	1.70445	9.26283e-81
ENSG00000129675	ARHGEF6	1.70428	1.49339e-11
ENSG00000138623	SEMA7A	1.7042	3.21615e-80
ENSG00000217555	CKLF	1.70377	2.96835e-28
ENSG00000113739	STC2	1.70222	1.16808e-81
ENSG00000187522	HSPA14	1.7017	2.07698e-58
ENSG00000103152	MPG	1.70153	3.26513e-25
ENSG00000144802	NFKBIZ	1.69967	1.37846e-17
ENSG00000105523	FAM83E	1.69963	0.00094719
ENSG00000166349	RAG1	1.69918	6.58681e-06
ENSG00000137474	MYO7A	1.69917	4.33049e-10
ENSG00000181513	ACBD4	1.69828	1.73681e-13
ENSG00000164465	DCBLD1	1.69823	9.63993e-45
ENSG00000125304	TM9SF2	1.69779	9.18269e-76
ENSG00000109929	SC5D	1.69572	6.10399e-67
ENSG00000138613	APH1B	1.69481	1.74925e-15
ENSG00000125827	TMX4	1.69428	4.3816e-71
ENSG00000251676	SNHG27	1.69426	0.00458014
ENSG00000140563	MCTP2	1.69293	5.98036e-28
ENSG00000142910	TINAGL1	1.69199	9.56773e-63
ENSG00000196781	TLE1	1.69172	6.33815e-48
ENSG00000172059	KLF11	1.68874	1.67003e-21
ENSG00000153132	CLGN	1.68711	4.86588e-09
ENSG00000170275	CRTAP	1.6858	5.00916e-55
ENSG00000268001	CARD8-AS1	1.68537	1.6323e-08
ENSG00000265972	TXNIP	1.68278	0.0191743
ENSG00000119227	PIGZ	1.68265	1.20788e-05
ENSG00000150907	FOXO1	1.68099	1.34306e-31
ENSG00000153896	ZNF599	1.6808	0.00431586
ENSG00000182389	CACNB4	1.68076	3.56369e-19
ENSG00000138669	PRKG2	1.68051	1.82087e-06
ENSG00000112559	MDFI	1.67912	5.59502e-34
ENSG00000243406	MRPS31P5	1.67877	6.85945e-30
ENSG00000014138	POLA2	1.67836	3.39518e-20
ENSG00000164520	RAET1E	1.67415	3.78201e-11
ENSG00000127990	SGCE	1.67359	6.71435e-19
ENSG00000101782	RIOK3	1.67063	4.91223e-72
ENSG00000100814	CCNB1IP1	1.67026	2.39042e-55
ENSG00000172244	C5orf34	1.6696	1.73984e-16
ENSG00000154556	SORBS2	1.66916	0.00131566
ENSG00000099617	EFNA2	1.66855	8.93886e-14
ENSG00000140479	PCSK6	1.66675	7.13088e-36
ENSG00000102780	DGKH	1.66657	2.2205e-31
ENSG00000213085	CFAP45	1.6663	0.00324659
ENSG00000173207	CKS1B	1.66624	2.18884e-76
ENSG00000102181	CD99L2	1.66476	2.46363e-27
ENSG00000205277	MUC12	1.66441	5.6776e-06
ENSG00000068323	TFE3	1.66431	6.77462e-45
ENSG00000105856	HBP1	1.66357	2.15362e-24
ENSG00000075651	PLD1	1.66353	2.23029e-16
ENSG00000183337	BCOR	1.66304	2.21237e-42
ENSG00000259024	TVP23C-CDRT4	1.66303	6.7024e-14
ENSG00000004399	PLXND1	1.663	7.66513e-44
ENSG00000197157	SND1	1.66284	3.10624e-83
ENSG00000112715	VEGFA	1.66141	4.33814e-71
ENSG00000173898	SPTBN2	1.66063	3.56871e-42
ENSG00000120694	HSPH1	1.65996	8.41754e-46
ENSG00000168427	KLHL30	1.65973	0.000245831
ENSG00000123384	LRP1	1.65868	2.48697e-17
ENSG00000204934	ATP6V0E2-AS1	1.65607	0.00146862
ENSG00000162415	ZSWIM5	1.65591	6.44778e-10
ENSG00000071242	RPS6KA2	1.65529	3.92949e-34
ENSG00000084754	HADHA	1.65446	1.24207e-82
ENSG00000149743	TRPT1	1.6519	7.34899e-24
ENSG00000198715	GLMP	1.65075	1.8729e-36
ENSG00000135862	LAMC1	1.64848	2.1451e-79
ENSG00000198794	SCAMP5	1.64797	1.09737e-30
ENSG00000103876	FAH	1.64519	2.12645e-31
ENSG00000168243	GNG4	1.64435	1.54245e-30
ENSG00000171608	PIK3CD	1.64428	8.62719e-20
ENSG00000130940	CASZ1	1.64288	6.2554e-14
ENSG00000114315	HES1	1.64125	3.18937e-31
ENSG00000115084	SLC35F5	1.641	2.4115e-55
ENSG00000055609	KMT2C	1.64091	7.34852e-50
ENSG00000115274	INO80B	1.64085	2.07649e-31
ENSG00000119640	ACYP1	1.64013	2.11667e-15
ENSG00000111907	TPD52L1	1.63959	6.22881e-56
ENSG00000120693	SMAD9	1.63844	3.54439e-11
ENSG00000166478	ZNF143	1.63711	1.61494e-42
ENSG00000171303	KCNK3	1.63683	0.00164375
ENSG00000197837	HIST4H4	1.63643	1.30188e-23
ENSG00000187123	LYPD6	1.63554	1.92863e-12
ENSG00000131389	SLC6A6	1.63156	9.66884e-74
ENSG00000153904	DDAH1	1.63081	7.15079e-54
ENSG00000141854	MISP3	1.6305	0.000267926
ENSG00000196141	SPATS2L	1.63037	1.06214e-89
ENSG00000188042	ARL4C	1.63013	1.17226e-22
ENSG00000165512	ZNF22	1.62987	7.79046e-33
ENSG00000004700	RECQL	1.62975	2.63524e-61
ENSG00000136026	CKAP4	1.62909	1.70408e-61
ENSG00000263528	IKBKE	1.62789	1.09986e-18
ENSG00000278970	HEIH	1.62694	4.90451e-28
ENSG00000182247	UBE2E2	1.62629	6.03587e-23
ENSG00000076242	MLH1	1.62591	2.22545e-37
ENSG00000222489	SNORA79B	1.62548	2.81318e-14
ENSG00000127191	TRAF2	1.62503	2.3094e-20
ENSG00000179361	ARID3B	1.62413	3.60838e-32
ENSG00000198860	TSEN15	1.62376	1.58532e-32
ENSG00000159200	RCAN1	1.62329	8.48928e-35
ENSG00000182134	TDRKH	1.62301	1.85985e-17
ENSG00000159733	ZFYVE28	1.62282	1.22056e-13
ENSG00000156958	GALK2	1.62166	6.99035e-47
ENSG00000167601	AXL	1.62149	4.42888e-81
ENSG00000176024	ZNF613	1.62117	1.1695e-05
ENSG00000227195	MIR663AHG	1.62012	0.000326132
ENSG00000052126	PLEKHA5	1.61716	5.62176e-22
ENSG00000181577	C6orf223	1.6146	1.90287e-13
ENSG00000085117	CD82	1.61433	1.16617e-23
ENSG00000100219	XBP1	1.61398	3.89861e-57
ENSG00000132639	SNAP25	1.61361	0.00727958
ENSG00000006453	BAIAP2L1	1.6107	7.63804e-63
ENSG00000161638	ITGA5	1.61042	1.99356e-58
ENSG00000204264	PSMB8	1.60993	0.00167101
ENSG00000197562	RAB40C	1.60969	2.71269e-10
ENSG00000104983	CCDC61	1.60745	1.27395e-05
ENSG00000115073	ACTR1B	1.6066	2.68276e-51
ENSG00000125347	IRF1	1.60652	5.56785e-47
ENSG00000065802	ASB1	1.60626	8.96868e-54
ENSG00000135407	AVIL	1.60365	0.000590083
ENSG00000152944	MED21	1.60341	3.03583e-37
ENSG00000020426	MNAT1	1.60209	8.74395e-69
ENSG00000014257	ACPP	1.60184	0.00264464
ENSG00000197345	MRPL21	1.60004	1.27437e-71
ENSG00000152894	PTPRK	1.59735	1.81681e-45
ENSG00000247595	SPTY2D1OS	1.59676	0.0138527
ENSG00000196557	CACNA1H	1.59333	1.65883e-25
ENSG00000198363	ASPH	1.59311	2.93588e-55
ENSG00000149257	SERPINH1	1.59297	3.08422e-65
ENSG00000134352	IL6ST	1.59275	2.62248e-58
ENSG00000101230	ISM1	1.5922	5.45015e-07
ENSG00000179431	FJX1	1.59058	3.59341e-10
ENSG00000185043	CIB1	1.5894	6.59203e-42
ENSG00000135452	TSPAN31	1.58905	1.55356e-26
ENSG00000183779	ZNF703	1.58747	8.51994e-21
ENSG00000166592	RRAD	1.58681	9.43478e-10
ENSG00000264343	NOTCH2NLA	1.5857	2.88949e-23
ENSG00000119397	CNTRL	1.58514	8.66322e-23
ENSG00000187231	SESTD1	1.58509	5.2765e-26
ENSG00000054277	OPN3	1.58452	6.97877e-15
ENSG00000276700	RNA5-8SN4	1.5827	0.0274862
ENSG00000275215	RNA5-8SN3	1.5827	0.0274798
ENSG00000278233	RNA5-8SN2	1.5827	0.0274757
ENSG00000278189	RNA5-8SN1	1.5827	0.0274757
ENSG00000274917	RNA5-8SN5	1.5827	0.0274757
ENSG00000167550	RHEBL1	1.5825	0.000118195
ENSG00000176244	ACBD7	1.58233	1.96056e-24
ENSG00000163155	LYSMD1	1.58004	5.09571e-20
ENSG00000154813	DPH3	1.57927	9.20567e-52
ENSG00000135390	ATP5MC2	1.57923	3.16378e-33
ENSG00000132330	SCLY	1.57882	2.14851e-42
ENSG00000179348	GATA2	1.57801	4.653e-28
ENSG00000169047	IRS1	1.57796	4.73117e-55
ENSG00000229619	MBNL1-AS1	1.57722	4.3169e-07
ENSG00000242498	ARPIN	1.57705	8.90171e-35
ENSG00000103647	CORO2B	1.57702	2.21945e-07
ENSG00000115816	CEBPZ	1.57557	1.19913e-48
ENSG00000143748	NVL	1.57444	1.57468e-49
ENSG00000107742	SPOCK2	1.57369	0.000877551
ENSG00000124831	LRRFIP1	1.57318	6.97677e-45
ENSG00000065413	ANKRD44	1.57315	2.74912e-12
ENSG00000198908	BHLHB9	1.5726	1.34561e-08
ENSG00000095002	MSH2	1.57258	3.00773e-74
ENSG00000164687	FABP5	1.57255	1.42367e-49
ENSG00000104885	DOT1L	1.57213	1.37235e-26
ENSG00000166689	PLEKHA7	1.57077	3.17809e-25
ENSG00000166780	BMERB1	1.57039	3.89933e-40
ENSG00000127952	STYXL1	1.57011	2.65224e-53
ENSG00000015153	YAF2	1.57005	1.14293e-19
ENSG00000102547	CAB39L	1.57003	2.14742e-28
ENSG00000150593	PDCD4	1.56997	5.5742e-57
ENSG00000103202	NME4	1.56816	3.10694e-42
ENSG00000156381	ANKRD9	1.56804	8.48482e-31
ENSG00000104886	PLEKHJ1	1.56789	2.87357e-37
ENSG00000128536	CDHR3	1.5672	0.000159806
ENSG00000251474	RPL32P3	1.56571	2.68034e-20
ENSG00000185130	HIST1H2BL	1.56369	9.38981e-19
ENSG00000006704	GTF2IRD1	1.56361	4.87339e-22
ENSG00000173517	PEAK1	1.56266	4.33835e-43
ENSG00000219607	PPP1R3G	1.5626	0.00156708
ENSG00000140859	KIFC3	1.55761	1.58515e-32
ENSG00000135604	STX11	1.55679	8.56378e-06
ENSG00000197329	PELI1	1.5565	7.53872e-22
ENSG00000257913	DDN-AS1	1.5558	2.37679e-11
ENSG00000168564	CDKN2AIP	1.5558	1.52569e-42
ENSG00000135540	NHSL1	1.55568	5.96098e-25
ENSG00000171132	PRKCE	1.55492	1.45877e-16
ENSG00000119801	YPEL5	1.55321	3.84879e-43
ENSG00000172216	CEBPB	1.55156	2.01433e-16
ENSG00000143498	TAF1A	1.55151	1.4993e-39
ENSG00000164093	PITX2	1.54983	1.63459e-23
ENSG00000185022	MAFF	1.54892	2.24908e-47
ENSG00000108010	GLRX3	1.54872	2.28827e-71
ENSG00000264573	RN7SL15P	1.54615	0.00918182
ENSG00000197847	SLC22A20P	1.54484	6.65347e-07
ENSG00000203930	LINC00632	1.54476	3.14034e-06
ENSG00000155099	PIP4P2	1.54435	4.22893e-20
ENSG00000108984	MAP2K6	1.54343	3.58579e-05
ENSG00000053254	FOXN3	1.54247	5.97599e-38
ENSG00000178150	ZNF114	1.54015	1.85432e-12
ENSG00000140548	ZNF710	1.53949	2.50926e-23
ENSG00000214447	FAM187A	1.53923	0.000157052
ENSG00000225151	GOLGA2P7	1.53917	3.65632e-57
ENSG00000110108	TMEM109	1.53848	2.41555e-43
ENSG00000203485	INF2	1.53821	4.47564e-32
ENSG00000129226	CD68	1.53611	4.27525e-18
ENSG00000197006	METTL9	1.53566	3.54672e-37
ENSG00000049192	ADAMTS6	1.53532	5.2192e-06
ENSG00000123106	CCDC91	1.53179	8.1442e-30
ENSG00000136802	LRRC8A	1.53066	3.39818e-69
ENSG00000106526	ACTR3C	1.527	3.44806e-05
ENSG00000116285	ERRFI1	1.52612	6.64497e-42
ENSG00000148841	ITPRIP	1.52594	6.19135e-19
ENSG00000184900	SUMO3	1.52511	3.41211e-55
ENSG00000184897	H1FX	1.52468	3.18468e-17
ENSG00000158715	SLC45A3	1.52167	7.74823e-28
ENSG00000163171	CDC42EP3	1.52071	5.66362e-66
ENSG00000228889	UBAC2-AS1	1.51884	3.18493e-10
ENSG00000167323	STIM1	1.51841	8.00674e-35
ENSG00000127418	FGFRL1	1.51766	9.40321e-65
ENSG00000099860	GADD45B	1.51701	1.60352e-44
ENSG00000075223	SEMA3C	1.51646	3.58015e-38
ENSG00000078269	SYNJ2	1.51613	2.41911e-53
ENSG00000161939	RNASEK-C17orf49	1.51456	0.0063554
ENSG00000136274	NACAD	1.51423	0.00947426
ENSG00000117148	ACTL8	1.5132	0.00175006
ENSG00000070423	RNF126	1.51245	3.33651e-40
ENSG00000177830	CHID1	1.51066	7.83529e-23
ENSG00000008405	CRY1	1.50832	1.40361e-48
ENSG00000131558	EXOC4	1.50812	6.35192e-49
ENSG00000137509	PRCP	1.50711	1.21698e-40
ENSG00000119917	IFIT3	1.50526	6.54868e-08
ENSG00000102786	INTS6	1.50394	5.48863e-54
ENSG00000056972	TRAF3IP2	1.50342	6.83112e-33
ENSG00000105829	BET1	1.50274	5.93006e-27
ENSG00000137821	LRRC49	1.50212	4.827e-18
ENSG00000059378	PARP12	1.50155	3.58705e-30
ENSG00000082146	STRADB	1.50072	2.87469e-22
ENSG00000171943	SRGAP2C	1.49924	4.24326e-19
ENSG00000125817	CENPB	1.49854	7.71025e-36
ENSG00000168040	FADD	1.49775	7.56625e-21
ENSG00000169902	TPST1	1.49482	3.71853e-27
ENSG00000163516	ANKZF1	1.49375	5.7754e-43
ENSG00000198088	NUP62CL	1.49293	9.9884e-12
ENSG00000136295	TTYH3	1.49285	2.48053e-21
ENSG00000103241	FOXF1	1.49239	2.65055e-10
ENSG00000135919	SERPINE2	1.48975	1.84793e-78
ENSG00000225880	LINC00115	1.48936	4.85141e-05
ENSG00000189052	CGB5	1.48841	0.00451709
ENSG00000196776	CD47	1.48835	2.45462e-44
ENSG00000269190	FBXO17	1.48773	1.51161e-19
ENSG00000168936	TMEM129	1.48648	3.78962e-28
ENSG00000177697	CD151	1.48634	1.1425e-55
ENSG00000203993	ARRDC1-AS1	1.48589	1.58104e-14
ENSG00000006459	KDM7A	1.48557	2.5196e-27
ENSG00000260691	ANKRD20A1	1.48539	0.000303158
ENSG00000285967	NIPBL-DT	1.48228	3.86161e-20
ENSG00000135083	CCNJL	1.48097	4.28592e-13
ENSG00000136327	NKX2-8	1.48084	5.47116e-05
ENSG00000163479	SSR2	1.48052	1.83367e-63
ENSG00000231887	PRH1	1.4805	0.00133389
ENSG00000074657	ZNF532	1.48016	1.55496e-33
ENSG00000207445	SNORD15B	1.47985	5.36843e-08
ENSG00000286019	NOTCH2NLB	1.47964	0.0232154
ENSG00000197208	SLC22A4	1.4793	0.000113244
ENSG00000147224	PRPS1	1.47838	2.27884e-76
ENSG00000163558	PRKCI	1.47802	3.56682e-63
ENSG00000140386	SCAPER	1.47784	7.76367e-13
ENSG00000164105	SAP30	1.47349	6.07171e-27
ENSG00000107625	DDX50	1.47287	3.73865e-62
ENSG00000131773	KHDRBS3	1.47286	3.48328e-18
ENSG00000184470	TXNRD2	1.47147	3.21773e-25
ENSG00000248092	NNT-AS1	1.47123	2.25328e-17
ENSG00000029153	ARNTL2	1.47122	1.8345e-47
ENSG00000010818	HIVEP2	1.46995	6.34398e-21
ENSG00000171055	FEZ2	1.46949	1.1877e-36
ENSG00000155760	FZD7	1.46939	1.26249e-21
ENSG00000172602	RND1	1.46757	9.49755e-11
ENSG00000093009	CDC45	1.46294	5.68804e-36
ENSG00000151726	ACSL1	1.46211	1.73693e-40
ENSG00000225953	SATB2-AS1	1.46147	8.95592e-05
ENSG00000198873	GRK5	1.46081	1.13895e-20
ENSG00000144118	RALB	1.45894	1.45961e-37
ENSG00000109083	IFT20	1.45886	5.23037e-31
ENSG00000014914	MTMR11	1.45859	6.40926e-14
ENSG00000140332	TLE3	1.45756	2.46574e-45
ENSG00000109107	ALDOC	1.45568	2.84412e-54
ENSG00000197747	S100A10	1.4547	6.98155e-60
ENSG00000106537	TSPAN13	1.45445	3.86681e-41
ENSG00000064932	SBNO2	1.45385	6.76062e-29
ENSG00000020922	MRE11	1.45377	7.1529e-31
ENSG00000116406	EDEM3	1.45364	1.05518e-56
ENSG00000108784	NAGLU	1.45313	2.43112e-16
ENSG00000090238	YPEL3	1.45168	1.07228e-05
ENSG00000182759	MAFA	1.45166	3.08871e-09
ENSG00000255769	GOLGA2P10	1.45117	1.36231e-07
ENSG00000107404	DVL1	1.45108	2.21225e-33
ENSG00000173599	PC	1.45048	6.47644e-23
ENSG00000110274	CEP164	1.44951	1.81377e-30
ENSG00000278662	GOLGA6L10	1.44863	0.000256216
ENSG00000198556	ZNF789	1.44571	1.33413e-16
ENSG00000138448	ITGAV	1.44565	2.28425e-63
ENSG00000073910	FRY	1.44506	4.22944e-09
ENSG00000134531	EMP1	1.44465	9.96643e-39
ENSG00000245614	DDX11-AS1	1.4441	3.45455e-05
ENSG00000248971	KRT8P46	1.44339	0.000119143
ENSG00000213593	TMX2	1.44313	1.44745e-67
ENSG00000084731	KIF3C	1.44228	3.48688e-21
ENSG00000115286	NDUFS7	1.44194	1.35346e-33
ENSG00000182899	RPL35A	1.4408	1.23767e-38
ENSG00000063660	GPC1	1.44072	9.13256e-33
ENSG00000181274	FRAT2	1.44018	7.24055e-27
ENSG00000175906	ARL4D	1.43913	1.44639e-28
ENSG00000166949	SMAD3	1.43855	7.20526e-38
ENSG00000196422	PPP1R26	1.43761	4.05231e-25
ENSG00000090520	DNAJB11	1.43626	4.13483e-55
ENSG00000070759	TESK2	1.43593	4.24093e-07
ENSG00000152270	PDE3B	1.43364	8.11845e-21
ENSG00000134769	DTNA	1.43203	3.99688e-11
ENSG00000187118	CMC1	1.43197	6.89777e-24
ENSG00000165617	DACT1	1.43178	4.51692e-07
ENSG00000238113	LINC01410	1.43052	0.00373032
ENSG00000149948	HMGA2	1.42939	1.51806e-52
ENSG00000103253	HAGHL	1.42937	2.42254e-14
ENSG00000071626	DAZAP1	1.42903	1.90532e-60
ENSG00000173548	SNX33	1.42844	1.9058e-29
ENSG00000229320	KRT8P12	1.42843	7.87396e-06
ENSG00000131061	ZNF341	1.42824	3.7267e-13
ENSG00000073792	IGF2BP2	1.42708	2.1658e-68
ENSG00000174669	SLC29A2	1.42699	5.71696e-09
ENSG00000142556	ZNF614	1.42402	8.29336e-20
ENSG00000165511	C10orf25	1.42369	0.000598459
ENSG00000234171	RNASEH1-AS1	1.42031	1.18249e-14
ENSG00000107968	MAP3K8	1.41917	3.60987e-10
ENSG00000266794	RN7SL7P	1.41866	0.00030757
ENSG00000092020	PPP2R3C	1.4184	1.01506e-23
ENSG00000001460	STPG1	1.41816	1.07103e-14
ENSG00000116852	KIF21B	1.41784	5.41061e-17
ENSG00000116747	RO60	1.41752	1.8649e-59
ENSG00000164897	TMUB1	1.41598	8.21916e-18
ENSG00000024862	CCDC28A	1.41447	2.15279e-11
ENSG00000198874	TYW1	1.41369	2.01807e-25
ENSG00000266278	LINC01910	1.41288	0.000672006
ENSG00000171084	FAM86JP	1.41254	2.12043e-13
ENSG00000118292	C1orf54	1.4124	0.00720683
ENSG00000067798	NAV3	1.41207	9.76487e-34
ENSG00000005073	HOXA11	1.41134	1.21082e-16
ENSG00000172331	BPGM	1.41118	6.718e-31
ENSG00000252481	SCARNA13	1.40968	4.48666e-47
ENSG00000134278	SPIRE1	1.40946	2.79867e-52
ENSG00000269293	ZSCAN16-AS1	1.40902	6.47465e-07
ENSG00000128340	RAC2	1.40858	3.32647e-29
ENSG00000118523	CCN2	1.40843	2.43123e-15
ENSG00000090971	NAT14	1.40826	1.98433e-17
ENSG00000135164	DMTF1	1.40813	2.4562e-40
ENSG00000050426	LETMD1	1.40769	6.19667e-44
ENSG00000169032	MAP2K1	1.40727	9.42491e-52
ENSG00000001461	NIPAL3	1.40716	6.71696e-36
ENSG00000236682	MAP3K2-DT	1.4062	5.06202e-05
ENSG00000172031	EPHX4	1.40514	1.69655e-06
ENSG00000182796	TMEM198B	1.40483	1.74726e-08
ENSG00000140612	SEC11A	1.4046	3.51317e-46
ENSG00000172197	MBOAT1	1.40438	1.37196e-05
ENSG00000131067	GGT7	1.40424	3.01942e-06
ENSG00000169857	AVEN	1.4042	3.37691e-16
ENSG00000040275	SPDL1	1.40386	2.89591e-53
ENSG00000136425	CIB2	1.40356	1.53082e-22
ENSG00000177613	CSTF2T	1.4025	2.29744e-54
ENSG00000166037	CEP57	1.40005	6.43621e-33
ENSG00000135723	FHOD1	1.39922	2.55754e-18
ENSG00000186635	ARAP1	1.39904	5.41594e-36
ENSG00000173153	ESRRA	1.39894	1.44702e-31
ENSG00000101187	SLCO4A1	1.39806	1.72242e-37
ENSG00000108641	B9D1	1.39709	1.82993e-18
ENSG00000183696	UPP1	1.39707	6.09086e-21
ENSG00000142330	CAPN10	1.39699	1.85963e-20
ENSG00000169504	CLIC4	1.39638	2.37034e-38
ENSG00000049089	COL9A2	1.39544	7.10509e-09
ENSG00000204228	HSD17B8	1.39502	3.17161e-15
ENSG00000264538	SUZ12P1	1.39343	8.06961e-14
ENSG00000138386	NAB1	1.39257	7.70171e-56
ENSG00000100558	PLEK2	1.39256	2.61466e-44
ENSG00000146776	ATXN7L1	1.39199	8.53138e-12
ENSG00000151276	MAGI1	1.39179	3.72287e-32
ENSG00000100034	PPM1F	1.39146	8.56526e-28
ENSG00000143333	RGS16	1.39135	6.56365e-25
ENSG00000250682	LINC00491	1.39072	3.45175e-07
ENSG00000138193	PLCE1	1.39066	3.01327e-16
ENSG00000107890	ANKRD26	1.38969	1.31158e-16
ENSG00000157110	RBPMS	1.38955	1.28149e-08
ENSG00000136153	LMO7	1.38894	4.69826e-21
ENSG00000240405	SAMMSON	1.3888	0.0059465
ENSG00000197548	ATG7	1.38862	3.0284e-42
ENSG00000163946	TASOR	1.38838	2.44862e-50
ENSG00000226328	NUP50-DT	1.38795	1.75092e-09
ENSG00000151694	ADAM17	1.387	1.33116e-65
ENSG00000168282	MGAT2	1.38668	5.11147e-27
ENSG00000152404	CWF19L2	1.38659	1.84359e-29
ENSG00000154122	ANKH	1.38616	2.94235e-25
ENSG00000120068	HOXB8	1.38571	0.000103562
ENSG00000134686	PHC2	1.3856	2.32652e-41
ENSG00000106554	CHCHD3	1.38351	5.22486e-66
ENSG00000100505	TRIM9	1.38338	6.05924e-19
ENSG00000265753	RN7SL444P	1.38256	0.00787403
ENSG00000169071	ROR2	1.3824	8.10527e-14
ENSG00000167670	CHAF1A	1.3811	2.79524e-46
ENSG00000162194	LBHD1	1.38057	1.01621e-13
ENSG00000174851	YIF1A	1.38017	4.46326e-25
ENSG00000113318	MSH3	1.37981	7.98264e-28
ENSG00000111897	SERINC1	1.37977	1.00385e-51
ENSG00000172922	RNASEH2C	1.3788	6.97509e-27
ENSG00000166471	TMEM41B	1.37827	5.46724e-49
ENSG00000176142	TMEM39A	1.37765	2.30227e-42
ENSG00000165458	INPPL1	1.37758	1.42277e-36
ENSG00000169220	RGS14	1.37679	1.34694e-17
ENSG00000235065	RPL24P2	1.37674	0.0015699
ENSG00000172731	LRRC20	1.37619	2.13681e-10
ENSG00000234741	GAS5	1.37575	4.61257e-42
ENSG00000260565	ERVK13-1	1.37575	2.00428e-22
ENSG00000262246	CORO7	1.37561	1.0741e-12
ENSG00000235194	PPP1R3E	1.37549	6.86293e-06
ENSG00000159556	ISL2	1.37538	3.2429e-11
ENSG00000161888	SPC24	1.37502	9.64551e-42
ENSG00000167797	CDK2AP2	1.37471	6.4845e-39
ENSG00000116667	C1orf21	1.37424	1.26324e-12
ENSG00000133740	E2F5	1.37408	9.50324e-17
ENSG00000243905	RN7SL679P	1.37405	0.0173067
ENSG00000023608	SNAPC1	1.3732	1.18439e-28
ENSG00000143702	CEP170	1.37296	8.87638e-50
ENSG00000106003	LFNG	1.37031	1.30683e-19
ENSG00000109756	RAPGEF2	1.37009	1.89162e-39
ENSG00000196187	TMEM63A	1.3699	4.3375e-25
ENSG00000111266	DUSP16	1.36903	7.23261e-23
ENSG00000106443	PHF14	1.36874	3.80142e-33
ENSG00000140105	WARS	1.36848	8.4147e-59
ENSG00000128272	ATF4	1.36848	1.51518e-43
ENSG00000116675	DNAJC6	1.36784	5.36324e-13
ENSG00000008516	MMP25	1.36781	0.000102421
ENSG00000073921	PICALM	1.36732	1.69854e-47
ENSG00000120306	CYSTM1	1.36675	6.26237e-46
ENSG00000271614	ATP2B1-AS1	1.36479	0.0158539
ENSG00000183778	B3GALT5	1.3645	7.27267e-07
ENSG00000011422	PLAUR	1.36433	5.11276e-28
ENSG00000139083	ETV6	1.36423	3.45157e-14
ENSG00000168887	C2orf68	1.36314	2.00973e-19
ENSG00000140350	ANP32A	1.363	7.60325e-38
ENSG00000162735	PEX19	1.36235	2.12736e-39
ENSG00000179841	AKAP5	1.36142	3.08577e-06
ENSG00000119138	KLF9	1.36107	1.52986e-09
ENSG00000067113	PLPP1	1.3567	2.87793e-14
ENSG00000165898	ISCA2	1.35635	2.03741e-17
ENSG00000148411	NACC2	1.35465	2.88766e-26
ENSG00000143067	ZNF697	1.35262	2.20852e-31
ENSG00000050820	BCAR1	1.35147	1.5491e-26
ENSG00000106025	TSPAN12	1.35132	3.0769e-09
ENSG00000115944	COX7A2L	1.35126	3.26056e-60
ENSG00000115677	HDLBP	1.35116	2.2989e-42
ENSG00000256940	PPP1R14B-AS1	1.35108	3.64841e-07
ENSG00000151773	CCDC122	1.35025	3.65713e-06
ENSG00000099800	TIMM13	1.34819	1.98665e-32
ENSG00000164182	NDUFAF2	1.34722	3.98193e-17
ENSG00000205903	ZNF316	1.34633	1.39808e-26
ENSG00000140262	TCF12	1.34599	8.66319e-39
ENSG00000253522	MIR3142HG	1.3424	0.00856098
ENSG00000130522	JUND	1.34228	2.81392e-14
ENSG00000064652	SNX24	1.33926	1.27272e-09
ENSG00000255874	LINC00346	1.33904	2.84511e-08
ENSG00000137193	PIM1	1.33891	1.47713e-19
ENSG00000171456	ASXL1	1.33801	8.20372e-50
ENSG00000254470	AP5B1	1.33745	9.79779e-13
ENSG00000083642	PDS5B	1.33717	2.38369e-25
ENSG00000167972	ABCA3	1.33628	2.57405e-26
ENSG00000072415	MPP5	1.3361	1.07886e-30
ENSG00000233421	LINC01783	1.33375	0.000727722
ENSG00000147439	BIN3	1.33322	1.97e-16
ENSG00000128165	ADM2	1.33218	1.33207e-07
ENSG00000080166	DCT	1.33125	0.00537837
ENSG00000151693	ASAP2	1.33117	1.71026e-28
ENSG00000109686	SH3D19	1.33089	4.65931e-37
ENSG00000198742	SMURF1	1.32949	4.13358e-49
ENSG00000164236	ANKRD33B	1.32905	4.32782e-31
ENSG00000244026	FAM86DP	1.32841	1.84056e-15
ENSG00000184786	TCTE3	1.32814	6.13388e-05
ENSG00000113070	HBEGF	1.32796	1.71348e-32
ENSG00000114529	C3orf52	1.32787	2.65079e-35
ENSG00000102302	FGD1	1.32758	1.69971e-05
ENSG00000167216	KATNAL2	1.32667	0.00387319
ENSG00000162607	USP1	1.32666	3.44414e-51
ENSG00000169231	THBS3	1.32652	2.66724e-14
ENSG00000175832	ETV4	1.32641	2.36609e-37
ENSG00000169379	ARL13B	1.32621	6.30606e-17
ENSG00000119231	SENP5	1.32592	2.74407e-56
ENSG00000204282	TNRC6C-AS1	1.32578	1.57642e-05
ENSG00000131373	HACL1	1.32529	3.04355e-26
ENSG00000185798	WDR53	1.32487	1.02113e-26
ENSG00000134030	CTIF	1.32472	3.97587e-12
ENSG00000251493	FOXD1	1.32447	7.9099e-21
ENSG00000153933	DGKE	1.32429	5.65983e-18
ENSG00000231185	SPRY4-AS1	1.32417	0.00504358
ENSG00000183255	PTTG1IP	1.32334	8.34082e-62
ENSG00000083454	P2RX5	1.32245	1.6989e-20
ENSG00000101216	GMEB2	1.32182	2.79646e-24
ENSG00000086062	B4GALT1	1.32135	4.57088e-27
ENSG00000186862	PDZD7	1.32089	2.27992e-10
ENSG00000134291	TMEM106C	1.32084	8.55756e-31
ENSG00000153531	ADPRHL1	1.32051	3.26495e-33
ENSG00000154319	FAM167A	1.32051	1.78973e-09
ENSG00000158092	NCK1	1.32031	1.1571e-32
ENSG00000140564	FURIN	1.3197	6.02772e-41
ENSG00000139323	POC1B	1.31893	5.91413e-19
ENSG00000213185	FAM24B	1.31891	1.75756e-06
ENSG00000137764	MAP2K5	1.3189	7.84336e-13
ENSG00000107798	LIPA	1.31861	2.89714e-42
ENSG00000121653	MAPK8IP1	1.31857	9.05701e-25
ENSG00000165338	HECTD2	1.31795	1.43867e-10
ENSG00000145050	MANF	1.31656	8.2229e-42
ENSG00000169432	SCN9A	1.31411	6.71695e-05
ENSG00000136840	ST6GALNAC4	1.31329	5.46893e-19
ENSG00000142694	EVA1B	1.31234	3.79796e-07
ENSG00000112419	PHACTR2	1.31209	5.10318e-43
ENSG00000177030	DEAF1	1.31206	8.61689e-22
ENSG00000068976	PYGM	1.31202	1.75844e-05
ENSG00000142227	EMP3	1.31195	2.83762e-20
ENSG00000103266	STUB1	1.31174	1.35521e-37
ENSG00000171223	JUNB	1.31138	1.72169e-25
ENSG00000175470	PPP2R2D	1.30965	2.77132e-35
ENSG00000151914	DST	1.30963	1.02408e-38
ENSG00000116729	WLS	1.30919	7.13457e-51
ENSG00000160678	S100A1	1.3036	0.000101811
ENSG00000185686	PRAME	1.30308	2.23668e-37
ENSG00000166803	PCLAF	1.30283	3.41736e-38
ENSG00000175198	PCCA	1.30197	3.70185e-19
ENSG00000205155	PSENEN	1.30133	1.75089e-29
ENSG00000151623	NR3C2	1.29957	0.000129494
ENSG00000109814	UGDH	1.29873	1.38248e-50
ENSG00000004866	ST7	1.29824	1.38444e-23
ENSG00000155256	ZFYVE27	1.29802	1.69626e-21
ENSG00000244242	IFITM10	1.29707	0.00913526
ENSG00000166311	SMPD1	1.29662	1.5503e-16
ENSG00000148444	COMMD3	1.29622	1.69687e-33
ENSG00000112379	ARFGEF3	1.29607	1.0022e-27
ENSG00000169826	CSGALNACT2	1.29499	6.30878e-31
ENSG00000136738	STAM	1.29496	3.0775e-44
ENSG00000198807	PAX9	1.29483	3.05774e-14
ENSG00000104093	DMXL2	1.29482	4.36198e-33
ENSG00000157823	AP3S2	1.29479	1.04917e-26
ENSG00000177556	ATOX1	1.29416	2.55944e-46
ENSG00000067221	STOML1	1.29373	8.63786e-11
ENSG00000166173	LARP6	1.29273	8.28717e-33
ENSG00000267368	UPK3BL1	1.29243	2.50978e-13
ENSG00000148450	MSRB2	1.29231	2.42148e-11
ENSG00000145979	TBC1D7	1.29231	4.7511e-17
ENSG00000225484	NUTM2B-AS1	1.29161	4.29651e-15
ENSG00000148672	GLUD1	1.29107	8.28588e-55
ENSG00000126777	KTN1	1.29089	3.72011e-32
ENSG00000138821	SLC39A8	1.28886	1.33789e-27
ENSG00000196739	COL27A1	1.28875	8.76823e-16
ENSG00000115317	HTRA2	1.28802	3.91319e-24
ENSG00000104805	NUCB1	1.28767	1.40563e-35
ENSG00000162413	KLHL21	1.28736	1.91656e-26
ENSG00000115266	APC2	1.28691	7.62211e-05
ENSG00000147050	KDM6A	1.28617	1.54087e-33
ENSG00000142046	TMEM91	1.28535	0.00141587
ENSG00000179750	APOBEC3B	1.28434	1.25779e-10
ENSG00000138029	HADHB	1.28408	2.94894e-53
ENSG00000100554	ATP6V1D	1.28402	9.5856e-50
ENSG00000171843	MLLT3	1.284	1.44214e-10
ENSG00000248510	LINC02267	1.28369	0.00342874
ENSG00000106333	PCOLCE	1.28361	1.54127e-07
ENSG00000071889	FAM3A	1.2834	1.37347e-16
ENSG00000161980	POLR3K	1.28189	2.6254e-16
ENSG00000214787	MS4A4E	1.28128	1.58089e-05
ENSG00000128000	ZNF780B	1.28103	3.04862e-05
ENSG00000182405	PGBD4	1.2805	1.68128e-07
ENSG00000156976	EIF4A2	1.28048	6.28005e-39
ENSG00000036054	TBC1D23	1.28038	4.34794e-23
ENSG00000111110	PPM1H	1.28037	1.29273e-20
ENSG00000025434	NR1H3	1.28032	6.12046e-20
ENSG00000162734	PEA15	1.28023	3.48817e-58
ENSG00000117593	DARS2	1.27965	5.15229e-51
ENSG00000106686	SPATA6L	1.27879	0.0091671
ENSG00000165943	MOAP1	1.2786	4.69349e-18
ENSG00000280734	LINC01232	1.27823	1.1741e-08
ENSG00000245522	LINC02709	1.27801	9.80612e-06
ENSG00000125726	CD70	1.27773	0.0395611
ENSG00000163960	UBXN7	1.27621	1.85917e-39
ENSG00000143321	HDGF	1.27513	1.32289e-44
ENSG00000164307	ERAP1	1.27478	5.7566e-21
ENSG00000086666	ZFAND6	1.27398	1.50473e-25
ENSG00000136521	NDUFB5	1.27389	1.64908e-39
ENSG00000237424	FOXD2-AS1	1.27292	0.00103976
ENSG00000167355	OR51B5	1.27198	1.18302e-30
ENSG00000065613	SLK	1.27194	6.5898e-56
ENSG00000156869	FRRS1	1.27167	1.00207e-17
ENSG00000118939	UCHL3	1.27113	7.21386e-29
ENSG00000134825	TMEM258	1.26962	6.56881e-23
ENSG00000033327	GAB2	1.26862	4.09155e-13
ENSG00000229809	ZNF688	1.2684	8.17469e-05
ENSG00000127220	ABHD8	1.26807	2.23781e-07
ENSG00000260942	CAPN10-DT	1.26531	3.38324e-09
ENSG00000134108	ARL8B	1.26506	1.18087e-36
ENSG00000155090	KLF10	1.26497	1.39778e-43
ENSG00000171160	MORN4	1.26454	5.223e-10
ENSG00000205531	NAP1L4	1.26406	1.18112e-55
ENSG00000176124	DLEU1	1.26399	1.10133e-24
ENSG00000233927	RPS28	1.2632	3.834e-24
ENSG00000145779	TNFAIP8	1.26302	1.10139e-08
ENSG00000032389	EIPR1	1.26246	5.61123e-25
ENSG00000139567	ACVRL1	1.26236	0.0062853
ENSG00000148925	BTBD10	1.26222	4.37821e-32
ENSG00000243749	TMEM35B	1.26083	1.31553e-07
ENSG00000142409	ZNF787	1.26048	7.7738e-18
[truncated: 9,270 more rows]

## Sheet: Table S10
Supplementary Table 10. GSEA (Gene-Set Enrichment analysis) Hallmark list of gene set enriched in of uL3ΔHCT 116p53 -/- vs HCT 116p53 -/- treated with ActD
Up-regulated
NAME	SIZE	ES	NES	NOM p-val	FDR q-val
HALLMARK_EPITHELIAL_MESENCHYMAL_TRANSITION	155	0.766378	1.57174	0.00609756	0.0338796
HALLMARK_ANGIOGENESIS	23	0.914401	1.45418	0.00390625	0.180345
HALLMARK_MYOGENESIS	136	0.68272	1.37333	0.029703	0.232163
HALLMARK_TNFA_SIGNALING_VIA_NFKB	176	0.658929	1.3896	0.0195695	0.237246
HALLMARK_UNFOLDED_PROTEIN_RESPONSE	110	0.686841	1.35246	0.0411765	0.243094
