# Supplementary material for: Role of uL3 in the Crosstalk between Nucleolar Stress and Autophagy in Colon Cancer Cells
Source: Int J Mol Sci. 2020 Mar 20;21(6):2143. doi: 10.3390/ijms21062143 (PMC7139652; doi:10.3390/ijms21062143)
Supplement: Supplementary file 1 [file ijms-21-02143-s001.zip › Supplementary Materials/Tables S5-S8.xlsx]

## Sheet: Table S5
Supplementary Table 5. GSEA (Gene-Set Enrichment analysis) Hallmark list of gene set enriched in of uL3ΔHCT 116p53 -/- treated with Act D vs HCT 116p53 -/- treated with Act D.
Up-regulated							Down-regulated
NAME	SIZE	ES	NES	NOM p-val	FDR q-val		NAME	SIZE	ES	NES	NOM p-val	FDR q-val
HALLMARK_EPITHELIAL_MESENCHYMAL_TRANSITION	155	0.784546	1.59208	0	0.0119198
HALLMARK_ADIPOGENESIS	181	0.723539	1.48457	0.00162866	0.0665054
HALLMARK_ANGIOGENESIS	23	0.929717	1.50015	0.00571429	0.0706198
HALLMARK_MYOGENESIS	136	0.716798	1.44094	0.00844595	0.115555

## Sheet: Table S6
Supplementary Table 6. GSEA (Gene-Set Enrichment analysis) Hallmark list of gene set enriched in of uL3ΔHCT 116p53 -/- treated with Act D vs untreated.
Up-regulated							Down-regulated
NAME	SIZE	ES	NES	NOM p-val	FDR q-val		NAME	SIZE	ES	NES	NOM p-val	FDR q-val
HALLMARK_KRAS_SIGNALING_DN	86	0.657948	1.52996	0.0178571	0.149544		HALLMARK_NOTCH_SIGNALING	29	-0.86713	-1.39916	0.021164	0.109947
HALLMARK_UV_RESPONSE_UP	142	0.537981	1.33526	0.0625	0.207015		HALLMARK_TGF_BETA_SIGNALING	52	-0.819921	-1.40936	0.0228091	0.111057
							HALLMARK_G2M_CHECKPOINT	196	-0.807946	-1.47278	0	0.0928245
							HALLMARK_UV_RESPONSE_DN	135	-0.799675	-1.42594	0.00214133	0.103924
							HALLMARK_MITOTIC_SPINDLE	197	-0.795368	-1.44786	0	0.0907285
							HALLMARK_MYC_TARGETS_V2	58	-0.794061	-1.37103	0.0403321	0.158405
							HALLMARK_WNT_BETA_CATENIN_SIGNALING	36	-0.791945	-1.32504	0.00100381	0.179493
							HALLMARK_HEDGEHOG_SIGNALING	27	-0.78938	-1.28906	0.128552	0.23541
							HALLMARK_PI3K_AKT_MTOR_SIGNALING	91	-0.772803	-1.36583	0.0355505	0.148114
							HALLMARK_HYPOXIA	169	-0.748392	-1.36261	0.0147368	0.137002
							HALLMARK_APICAL_JUNCTION	152	-0.747293	-1.33523	0.0209205	0.168529
							HALLMARK_GLYCOLYSIS	175	-0.744192	-1.35281	0.0198745	0.142513
							HALLMARK_MTORC1_SIGNALING	192	-0.714932	-1.3646	0.0354728	0.23972

## Sheet: Table S7
Supplementary Table 7. GSEA (Gene-Set Enrichment analysis) Hallmark list of gene set enriched in of HCT 116p53 -/- treated with Act D vs untreated.
Up-regulated							Down-regulated
NAME	SIZE	ES	NES	NOM p-val	FDR q-val		NAME	SIZE	ES	NES	NOM p-val	FDR q-val
HALLMARK_APOPTOSIS	135	0.854389	1.84126	0	0.00125		HALLMARK_MYC_TARGETS_V2	58	-0.935146	-1.62313	0	0
HALLMARK_TNFA_SIGNALING_VIA_NFKB	176	0.837632	1.8467	0	0.0025		HALLMARK_MITOTIC_SPINDLE	197	-0.759822	-1.44039	0.00490196	0.141671
HALLMARK_MYOGENESIS	136	0.808895	1.72103	0	0.0139411		HALLMARK_UV_RESPONSE_DN	135	-0.764425	-1.39319	0.0204866	0.200022
HALLMARK_MTORC1_SIGNALING	192	0.753046	1.68414	0	0.0198333
HALLMARK_UV_RESPONSE_UP	142	0.770059	1.67538	0.00502513	0.0235415
HALLMARK_XENOBIOTIC_METABOLISM	142	0.782788	1.68466	0	0.0247916
HALLMARK_CHOLESTEROL_HOMEOSTASIS	68	0.776231	1.55698	0.0212014	0.0492167
HALLMARK_IL6_JAK_STAT3_SIGNALING	58	0.811011	1.56388	0.00134091	0.0508631
HALLMARK_FATTY_ACID_METABOLISM	137	0.723216	1.56625	0.00892857	0.05602
HALLMARK_HYPOXIA	169	0.67623	1.50669	0.0104167	0.0688719
HALLMARK_INTERFERON_GAMMA_RESPONSE	150	0.692766	1.46402	0.0223464	0.0912444
HALLMARK_PANCREAS_BETA_CELLS	19	0.845929	1.4135	0.0812325	0.116397
HALLMARK_INFLAMMATORY_RESPONSE	124	0.681892	1.41669	0.045082	0.121782
HALLMARK_KRAS_SIGNALING_DN	86	0.675299	1.39343	0.079646	0.125924
HALLMARK_COAGULATION	85	0.667291	1.36755	0.0682731	0.135404

## Sheet: Table S8
Supplementary Table 8. GSEA (Gene-Set Enrichment analysis) Hallmark list of gene set enriched in of uL3ΔHCT 116p53 -/- vs HCT 116p53 -/-
Up-regulated							Down-regulated
NAME	SIZE	ES	NES	NOM p-val	FDR q-val		NAME	SIZE	ES	NES	NOM p-val	FDR q-val
HALLMARK_EPITHELIAL_MESENCHYMAL_TRANSITION	155	0.809784	1.62028	0	0.00105882		HALLMARK_MYC_TARGETS_V2	58	-0.800867	-1.45697	0.0154185	0.158859
HALLMARK_MYOGENESIS	136	0.770461	1.52704	0.003663	0.036626
HALLMARK_TNFA_SIGNALING_VIA_NFKB	176	0.74062	1.505	0	0.0431843
HALLMARK_ADIPOGENESIS	181	0.720316	1.4905	0.0033557	0.0450962
HALLMARK_ANGIOGENESIS	23	0.912487	1.43868	0.00576923	0.0937597
HALLMARK_HEDGEHOG_SIGNALING	27	0.83077	1.33508	0.102004	0.221125
HALLMARK_ALLOGRAFT_REJECTION	104	0.71462	1.36995	0.0361011	0.222264
HALLMARK_COMPLEMENT	140	0.665208	1.31293	0.0508772	0.227352
HALLMARK_HYPOXIA	169	0.645392	1.32122	0.052901	0.229848
HALLMARK_UNFOLDED_PROTEIN_RESPONSE	110	0.691697	1.3356	0.0490018	0.248193
